# Supplementary material for: Biogeography rather than substrate type determines bacterial colonization dynamics of marine plastics
Source: PeerJ. 2021 Sep 13;9:e12135. doi: 10.7717/peerj.12135 (PMC8445087; doi:10.7717/peerj.12135)
Supplement: Supplemental Information 2 [file peerj-09-12135-s002.txt]

FeatureID	G09	G10	G11	G12	G13	G14	G17	G18	G29	G30	G31	G32	G33	G34	G35	G36	G37	G38	G39	G40	G41	G42	G43	G44	G45	G46	G47	G48	G49	G50	G51	G52	G53	G54	G55	G57
fcab3c0c77ef24e94706fb024d48b65a	0.0	0.0	0.0	0.0	0.0	0.0	0.0	0.0	0.0	0.0	0.0	0.0	0.0	14.0	0.0	12.0	244.0	7110.0	4051.0	2521.0	831.0	153.0	0.0	0.0	0.0	0.0	0.0	0.0	0.0	0.0	0.0	0.0	0.0	0.0	0.0	0.0
801f55a4831a1d3ba3eca43803ec88c3	39.0	12.0	12.0	57.0	9.0	62.0	30.0	34.0	9456.0	314.0	43.0	123.0	540.0	31.0	356.0	58.0	0.0	23.0	0.0	0.0	0.0	0.0	0.0	0.0	17.0	13.0	0.0	0.0	0.0	0.0	0.0	0.0	0.0	0.0	0.0	0.0
007cc6e1f5a36c84c4a50b29063c6c8f	591.0	492.0	875.0	785.0	1061.0	843.0	389.0	318.0	46.0	21.0	14.0	105.0	44.0	31.0	0.0	43.0	34.0	175.0	37.0	86.0	67.0	74.0	54.0	40.0	67.0	68.0	0.0	0.0	0.0	0.0	0.0	0.0	0.0	0.0	0.0	0.0
fc6d1f8903efbe54d8e07528cca42b86	1051.0	629.0	575.0	586.0	545.0	938.0	930.0	758.0	0.0	0.0	29.0	112.0	0.0	18.0	0.0	0.0	0.0	9.0	0.0	25.0	0.0	0.0	0.0	0.0	0.0	0.0	0.0	0.0	0.0	0.0	0.0	0.0	0.0	0.0	0.0	0.0
c93fde73e16e2b0860fa198caf131ee9	0.0	0.0	0.0	0.0	0.0	0.0	0.0	0.0	0.0	0.0	0.0	0.0	0.0	0.0	0.0	0.0	5403.0	569.0	0.0	12.0	0.0	0.0	0.0	0.0	0.0	0.0	0.0	0.0	0.0	0.0	0.0	0.0	0.0	0.0	0.0	0.0
e4e69d71eadc7e6046531df018f8f320	296.0	189.0	205.0	161.0	344.0	148.0	183.0	121.0	76.0	14.0	38.0	224.0	46.0	60.0	25.0	161.0	160.0	385.0	331.0	1156.0	107.0	107.0	213.0	190.0	326.0	236.0	0.0	0.0	0.0	0.0	0.0	0.0	0.0	0.0	0.0	0.0
5f2c2ea477b53a2b0b89a30e19b23fa7	164.0	49.0	80.0	88.0	91.0	4133.0	119.0	664.0	0.0	0.0	11.0	0.0	0.0	4.0	0.0	0.0	0.0	0.0	0.0	0.0	0.0	0.0	0.0	0.0	0.0	0.0	0.0	0.0	0.0	0.0	0.0	0.0	0.0	0.0	0.0	0.0
cf6514192807717add7a0a7ed97b73de	0.0	0.0	0.0	0.0	0.0	0.0	0.0	0.0	0.0	4155.0	0.0	0.0	0.0	0.0	0.0	23.0	0.0	0.0	0.0	0.0	0.0	0.0	0.0	0.0	7.0	0.0	0.0	0.0	0.0	0.0	0.0	0.0	0.0	0.0	0.0	0.0
c55bdad2808f6c6d9326bb003bc3fd03	0.0	0.0	0.0	0.0	0.0	0.0	0.0	0.0	0.0	0.0	0.0	0.0	0.0	0.0	0.0	0.0	0.0	9.0	14.0	7.0	7.0	7.0	11.0	29.0	2927.0	891.0	0.0	0.0	0.0	0.0	0.0	0.0	0.0	0.0	0.0	0.0
67a7fc2e194c25db06dc86d7adf23649	421.0	647.0	498.0	281.0	851.0	408.0	198.0	78.0	0.0	0.0	0.0	0.0	0.0	0.0	0.0	0.0	8.0	10.0	15.0	39.0	22.0	0.0	0.0	4.0	16.0	10.0	0.0	0.0	0.0	0.0	0.0	0.0	0.0	0.0	0.0	0.0
ca046c91da2955df4b22bd2be530147e	179.0	156.0	217.0	58.0	272.0	73.0	17.0	24.0	27.0	593.0	98.0	75.0	438.0	350.0	339.0	242.0	8.0	7.0	5.0	12.0	25.0	12.0	34.0	18.0	21.0	25.0	0.0	0.0	0.0	0.0	0.0	0.0	0.0	0.0	0.0	0.0
1e886d7ec8c0ebef43e26f6331563a9b	59.0	71.0	112.0	56.0	90.0	80.0	74.0	59.0	0.0	0.0	0.0	0.0	0.0	16.0	0.0	0.0	199.0	202.0	251.0	429.0	289.0	132.0	195.0	168.0	245.0	202.0	0.0	0.0	0.0	0.0	0.0	0.0	0.0	0.0	0.0	0.0
25e6696512b05632c1346f12cf346f61	0.0	0.0	0.0	0.0	0.0	0.0	0.0	0.0	0.0	0.0	0.0	0.0	0.0	0.0	0.0	0.0	0.0	0.0	1053.0	1566.0	264.0	28.0	0.0	0.0	0.0	0.0	0.0	0.0	0.0	0.0	0.0	0.0	0.0	0.0	0.0	0.0
00c14972653bc9ae5ca7fcbd42176b2b	191.0	255.0	192.0	91.0	335.0	114.0	45.0	0.0	5.0	35.0	38.0	12.0	141.0	137.0	36.0	122.0	87.0	66.0	125.0	168.0	130.0	127.0	136.0	58.0	32.0	58.0	0.0	0.0	0.0	0.0	0.0	0.0	0.0	0.0	0.0	0.0
3292e9bb6e048662d599dc04d508690d	0.0	0.0	0.0	0.0	0.0	0.0	0.0	0.0	0.0	0.0	0.0	0.0	0.0	0.0	0.0	0.0	458.0	75.0	105.0	653.0	220.0	215.0	355.0	179.0	32.0	147.0	0.0	0.0	0.0	0.0	0.0	0.0	0.0	0.0	0.0	0.0
1f275df2f61c3d1c189b39bda2b9e7b2	87.0	183.0	149.0	228.0	318.0	169.0	119.0	147.0	0.0	0.0	0.0	0.0	0.0	0.0	0.0	0.0	81.0	138.0	39.0	253.0	104.0	90.0	101.0	41.0	34.0	98.0	0.0	0.0	0.0	0.0	0.0	0.0	0.0	0.0	0.0	0.0
384fc024795ae2f3e1b039507c6c8be3	0.0	0.0	0.0	0.0	0.0	0.0	0.0	0.0	28.0	329.0	186.0	102.0	611.0	627.0	322.0	110.0	0.0	0.0	0.0	0.0	0.0	0.0	0.0	0.0	0.0	0.0	0.0	0.0	0.0	0.0	0.0	0.0	0.0	0.0	0.0	0.0
7a0ac83bcee6d85cd5c9bb18abd44c13	181.0	248.0	110.0	243.0	233.0	184.0	124.0	131.0	0.0	0.0	0.0	0.0	0.0	0.0	0.0	0.0	0.0	23.0	0.0	0.0	0.0	0.0	39.0	0.0	0.0	37.0	59.0	36.0	95.0	84.0	83.0	111.0	73.0	66.0	63.0	60.0
7a9828d6252dc66db4f0208e6e1916e0	0.0	0.0	0.0	0.0	0.0	29.0	0.0	0.0	2027.0	65.0	0.0	0.0	0.0	0.0	87.0	0.0	0.0	0.0	0.0	0.0	0.0	0.0	0.0	0.0	0.0	0.0	0.0	0.0	0.0	0.0	0.0	0.0	12.0	0.0	0.0	0.0
91cec45a81f8e2e7a3550cf167074d36	320.0	282.0	436.0	421.0	479.0	85.0	121.0	69.0	0.0	0.0	0.0	0.0	0.0	0.0	0.0	0.0	0.0	0.0	0.0	0.0	0.0	0.0	0.0	0.0	0.0	0.0	0.0	0.0	0.0	0.0	0.0	0.0	0.0	0.0	0.0	0.0
0439bf48fdaeefdc93cef51476647dc6	0.0	0.0	0.0	0.0	0.0	0.0	0.0	0.0	27.0	766.0	474.0	0.0	374.0	263.0	207.0	20.0	0.0	0.0	0.0	0.0	0.0	0.0	0.0	0.0	0.0	0.0	0.0	0.0	0.0	0.0	0.0	0.0	0.0	0.0	0.0	0.0
5ce25127692fe550e9de9376380f6f23	169.0	142.0	109.0	91.0	168.0	285.0	134.0	99.0	5.0	7.0	0.0	12.0	4.0	0.0	0.0	19.0	87.0	133.0	117.0	124.0	43.0	53.0	88.0	52.0	91.0	65.0	0.0	0.0	0.0	0.0	0.0	0.0	0.0	0.0	0.0	0.0
d82bd8bd0375705175d5a3af245e17ba	7.0	19.0	14.0	9.0	23.0	11.0	0.0	0.0	66.0	691.0	106.0	132.0	282.0	302.0	239.0	110.0	0.0	3.0	0.0	0.0	0.0	0.0	11.0	0.0	0.0	0.0	0.0	0.0	0.0	0.0	0.0	0.0	0.0	0.0	0.0	0.0
931c5edff3c90595062a7bcffb23e019	175.0	155.0	82.0	47.0	152.0	107.0	0.0	17.0	0.0	117.0	115.0	43.0	190.0	361.0	117.0	178.0	0.0	0.0	0.0	7.0	0.0	0.0	0.0	0.0	0.0	0.0	0.0	0.0	0.0	0.0	0.0	0.0	0.0	0.0	0.0	0.0
047fef425ddae341ddfa90ee54e57526	0.0	0.0	0.0	0.0	0.0	0.0	0.0	0.0	0.0	0.0	0.0	0.0	0.0	0.0	0.0	0.0	226.0	172.0	226.0	338.0	146.0	156.0	202.0	127.0	161.0	99.0	0.0	0.0	0.0	0.0	0.0	0.0	0.0	0.0	0.0	0.0
b0b3c2482b31eb13369fce9dc98457a1	0.0	27.0	26.0	10.0	21.0	0.0	0.0	0.0	0.0	0.0	0.0	0.0	0.0	0.0	0.0	0.0	79.0	332.0	163.0	146.0	85.0	62.0	217.0	184.0	305.0	178.0	0.0	0.0	0.0	0.0	0.0	0.0	0.0	0.0	0.0	0.0
401b82c47da3a81785e9b65fb8edaa16	0.0	0.0	0.0	0.0	0.0	0.0	0.0	0.0	0.0	19.0	1642.0	25.0	19.0	34.0	22.0	53.0	0.0	0.0	0.0	0.0	0.0	0.0	0.0	0.0	0.0	0.0	0.0	0.0	0.0	0.0	0.0	0.0	0.0	0.0	0.0	0.0
5cbfd61f6c7520b784a2e5ebd84d8d30	0.0	0.0	0.0	0.0	0.0	0.0	0.0	0.0	0.0	7.0	0.0	0.0	0.0	0.0	0.0	0.0	1611.0	134.0	0.0	59.0	0.0	0.0	0.0	0.0	0.0	0.0	0.0	0.0	0.0	0.0	0.0	0.0	0.0	0.0	0.0	0.0
917594d63682749d7e80c928fd118000	235.0	157.0	70.0	200.0	198.0	395.0	213.0	273.0	11.0	7.0	0.0	8.0	0.0	0.0	0.0	0.0	0.0	5.0	0.0	13.0	0.0	0.0	0.0	0.0	0.0	0.0	0.0	0.0	0.0	0.0	0.0	0.0	0.0	0.0	0.0	0.0
eeddcd94c66340fd909adb021214ddcd	0.0	0.0	0.0	0.0	0.0	0.0	0.0	0.0	2.0	88.0	0.0	0.0	996.0	678.0	17.0	0.0	0.0	0.0	0.0	0.0	0.0	0.0	0.0	0.0	0.0	0.0	0.0	0.0	0.0	0.0	0.0	0.0	0.0	0.0	0.0	0.0
8ed5d3cf04a1de98754ec5f81c27c5f7	0.0	0.0	0.0	0.0	0.0	0.0	0.0	0.0	1459.0	114.0	0.0	22.0	94.0	0.0	77.0	0.0	0.0	0.0	0.0	0.0	0.0	0.0	0.0	0.0	0.0	0.0	0.0	0.0	0.0	0.0	0.0	0.0	0.0	0.0	0.0	0.0
d974cbca822f8cba42dccb6aa5a1ab86	68.0	73.0	86.0	49.0	41.0	46.0	48.0	97.0	7.0	4.0	0.0	33.0	20.0	23.0	0.0	21.0	63.0	158.0	79.0	164.0	103.0	82.0	126.0	77.0	144.0	106.0	0.0	0.0	0.0	0.0	0.0	0.0	0.0	0.0	0.0	0.0
29c8cdce4d6d53c31dfa830924303c64	124.0	329.0	119.0	194.0	417.0	216.0	155.0	113.0	0.0	0.0	0.0	0.0	0.0	0.0	0.0	0.0	0.0	0.0	0.0	0.0	0.0	0.0	0.0	0.0	0.0	0.0	0.0	0.0	0.0	0.0	0.0	0.0	0.0	0.0	0.0	0.0
5116a2cf29e760410dbdefd2216b0695	0.0	0.0	0.0	0.0	0.0	0.0	0.0	0.0	22.0	68.0	194.0	53.0	322.0	486.0	327.0	118.0	0.0	0.0	0.0	0.0	0.0	0.0	0.0	0.0	0.0	0.0	0.0	0.0	0.0	0.0	0.0	0.0	0.0	0.0	0.0	0.0
f72903296f2ac6a665db0d57f29e7816	110.0	172.0	186.0	231.0	324.0	63.0	124.0	96.0	0.0	0.0	0.0	0.0	0.0	10.0	0.0	0.0	28.0	108.0	9.0	28.0	0.0	0.0	22.0	8.0	20.0	0.0	0.0	0.0	0.0	0.0	0.0	0.0	0.0	0.0	0.0	0.0
f3628e5c7f0f7bd7217b8da39a8408eb	0.0	0.0	0.0	0.0	0.0	0.0	0.0	0.0	0.0	197.0	151.0	65.0	323.0	444.0	293.0	66.0	0.0	0.0	0.0	0.0	0.0	0.0	0.0	0.0	0.0	0.0	0.0	0.0	0.0	0.0	0.0	0.0	0.0	0.0	0.0	0.0
50a363ef0aca380b5ad4727870e54942	261.0	65.0	82.0	102.0	79.0	318.0	227.0	214.0	0.0	22.0	26.0	38.0	35.0	0.0	0.0	29.0	0.0	17.0	0.0	17.0	0.0	0.0	0.0	0.0	0.0	0.0	0.0	0.0	0.0	0.0	0.0	0.0	0.0	0.0	0.0	0.0
3187690a0ca6dc0aeaa030d7eb9845d9	0.0	0.0	0.0	0.0	0.0	0.0	0.0	0.0	86.0	61.0	147.0	697.0	96.0	53.0	78.0	272.0	0.0	0.0	0.0	0.0	0.0	0.0	0.0	0.0	0.0	0.0	0.0	0.0	0.0	0.0	0.0	0.0	0.0	0.0	0.0	0.0
0ebb4110cea2019871be0221257e61f2	368.0	153.0	290.0	98.0	163.0	225.0	105.0	66.0	0.0	0.0	0.0	0.0	0.0	5.0	0.0	0.0	0.0	0.0	0.0	0.0	0.0	0.0	0.0	0.0	0.0	0.0	0.0	0.0	0.0	0.0	0.0	0.0	0.0	0.0	0.0	0.0
a1cb6fbfc7798d37aafc88f76face3cc	222.0	256.0	197.0	87.0	299.0	168.0	61.0	33.0	0.0	0.0	5.0	0.0	0.0	9.0	0.0	0.0	0.0	44.0	0.0	67.0	0.0	0.0	0.0	6.0	0.0	0.0	0.0	0.0	0.0	0.0	0.0	0.0	0.0	0.0	0.0	0.0
8182457e334d4f193fcad38c8b8ac241	41.0	150.0	65.0	123.0	129.0	71.0	172.0	129.0	0.0	73.0	35.0	26.0	77.0	57.0	0.0	0.0	11.0	36.0	35.0	116.0	24.0	29.0	0.0	15.0	14.0	17.0	0.0	0.0	0.0	0.0	0.0	0.0	0.0	0.0	0.0	0.0
93423a6a0199e26beecae26799e559a2	55.0	45.0	45.0	48.0	53.0	102.0	59.0	28.0	12.0	0.0	0.0	68.0	0.0	12.0	0.0	0.0	56.0	146.0	95.0	283.0	22.0	34.0	76.0	37.0	64.0	48.0	0.0	0.0	0.0	0.0	0.0	0.0	0.0	0.0	11.0	0.0
049285b0e7fabbce2f2eb889cc544c28	0.0	0.0	0.0	0.0	0.0	0.0	0.0	0.0	0.0	0.0	0.0	0.0	0.0	0.0	0.0	0.0	0.0	0.0	532.0	842.0	0.0	0.0	0.0	0.0	0.0	0.0	0.0	0.0	0.0	0.0	0.0	0.0	0.0	0.0	0.0	0.0
36b954bc653d3660e03f04d44ca6badf	35.0	148.0	105.0	185.0	133.0	99.0	150.0	186.0	0.0	0.0	0.0	0.0	0.0	11.0	0.0	0.0	19.0	109.0	41.0	46.0	14.0	12.0	16.0	17.0	10.0	25.0	0.0	0.0	0.0	0.0	0.0	0.0	0.0	0.0	0.0	0.0
52b62e68a4725c88f705f0ce1626cf94	112.0	257.0	109.0	136.0	316.0	159.0	165.0	101.0	0.0	0.0	0.0	0.0	0.0	0.0	0.0	0.0	0.0	0.0	0.0	0.0	0.0	0.0	0.0	0.0	0.0	0.0	0.0	0.0	0.0	0.0	0.0	0.0	0.0	0.0	0.0	0.0
a0eda10a58fa2188d42fc7a682470598	0.0	0.0	0.0	0.0	0.0	0.0	0.0	0.0	733.0	8.0	0.0	0.0	60.0	0.0	543.0	2.0	0.0	0.0	0.0	0.0	0.0	0.0	0.0	0.0	0.0	0.0	0.0	0.0	0.0	0.0	0.0	0.0	0.0	0.0	0.0	0.0
05adee7607360f4e6b5a4c25b114e854	0.0	0.0	0.0	0.0	0.0	0.0	0.0	0.0	0.0	0.0	0.0	0.0	0.0	0.0	0.0	0.0	0.0	0.0	0.0	0.0	0.0	0.0	0.0	0.0	0.0	0.0	41.0	1170.0	5.0	80.0	0.0	0.0	0.0	0.0	0.0	0.0
e83788b785c50314ba949af04ce2ab4b	372.0	110.0	211.0	93.0	103.0	214.0	99.0	91.0	0.0	0.0	0.0	0.0	0.0	0.0	0.0	0.0	0.0	0.0	0.0	0.0	0.0	0.0	0.0	0.0	0.0	0.0	0.0	0.0	0.0	0.0	0.0	0.0	0.0	0.0	0.0	0.0
41a3bc0fd69daa8b14626d693d80128d	0.0	0.0	0.0	0.0	0.0	0.0	0.0	0.0	12.0	60.0	103.0	9.0	243.0	309.0	125.0	408.0	0.0	0.0	0.0	0.0	0.0	0.0	0.0	0.0	0.0	0.0	0.0	0.0	0.0	0.0	0.0	0.0	0.0	0.0	0.0	0.0
ec70a0fb746eff4f315b58b9a237fab8	0.0	0.0	0.0	0.0	22.0	17.0	14.0	0.0	0.0	0.0	0.0	0.0	0.0	0.0	0.0	0.0	46.0	98.0	187.0	186.0	72.0	49.0	211.0	95.0	178.0	92.0	0.0	0.0	0.0	0.0	0.0	0.0	0.0	0.0	0.0	0.0
e97fa50d7d866ae60b530fd915f5c223	113.0	74.0	95.0	48.0	37.0	160.0	47.0	61.0	3.0	32.0	37.0	84.0	148.0	95.0	26.0	189.0	15.0	0.0	0.0	0.0	0.0	0.0	0.0	0.0	0.0	0.0	0.0	0.0	0.0	0.0	0.0	0.0	0.0	0.0	0.0	0.0
06bdb32c8d83c059459a3ef9d9525100	75.0	24.0	53.0	21.0	20.0	18.0	0.0	25.0	0.0	0.0	0.0	0.0	0.0	0.0	0.0	0.0	78.0	123.0	127.0	478.0	47.0	45.0	22.0	28.0	45.0	29.0	0.0	0.0	0.0	0.0	0.0	0.0	0.0	0.0	0.0	0.0
fdb546b6f1c632e5b477e9c5933bfcff	118.0	208.0	113.0	147.0	174.0	149.0	131.0	87.0	0.0	0.0	0.0	0.0	0.0	0.0	0.0	0.0	24.0	19.0	0.0	21.0	21.0	0.0	35.0	0.0	0.0	0.0	0.0	0.0	0.0	0.0	0.0	0.0	0.0	0.0	0.0	0.0
9a84aaf35ebadc45f9898e01243033c3	0.0	0.0	0.0	0.0	0.0	0.0	0.0	0.0	10.0	91.0	95.0	95.0	300.0	354.0	260.0	41.0	0.0	0.0	0.0	0.0	0.0	0.0	0.0	0.0	0.0	0.0	0.0	0.0	0.0	0.0	0.0	0.0	0.0	0.0	0.0	0.0
3e497ae02001c29dac8f6896eaca0432	0.0	0.0	0.0	0.0	0.0	0.0	0.0	0.0	0.0	0.0	0.0	0.0	0.0	0.0	0.0	0.0	1160.0	82.0	0.0	0.0	0.0	0.0	0.0	0.0	0.0	0.0	0.0	0.0	0.0	0.0	0.0	0.0	0.0	0.0	0.0	0.0
55b1a44cc928d31c32fd481792f01dbd	0.0	0.0	0.0	6.0	0.0	0.0	0.0	0.0	3.0	48.0	3.0	0.0	50.0	138.0	0.0	43.0	36.0	359.0	16.0	66.0	126.0	124.0	43.0	8.0	83.0	52.0	0.0	0.0	0.0	0.0	0.0	0.0	0.0	0.0	0.0	0.0
85e255d146bc5f49271dcae6aaf9d9cf	31.0	87.0	73.0	76.0	80.0	21.0	49.0	0.0	11.0	36.0	58.0	30.0	107.0	173.0	234.0	57.0	23.0	0.0	0.0	23.0	0.0	19.0	0.0	0.0	0.0	0.0	0.0	0.0	0.0	0.0	0.0	0.0	0.0	0.0	0.0	0.0
94e11a44d9bf19a244eedbfde9a422c2	0.0	0.0	0.0	0.0	0.0	0.0	0.0	0.0	755.0	4.0	0.0	0.0	64.0	0.0	339.0	0.0	0.0	0.0	0.0	0.0	0.0	0.0	0.0	0.0	0.0	0.0	0.0	0.0	0.0	0.0	0.0	0.0	0.0	0.0	0.0	0.0
ffc2a198bffce7b1f2a0bd7ae3346b84	0.0	0.0	0.0	0.0	0.0	0.0	0.0	0.0	0.0	0.0	0.0	0.0	0.0	0.0	0.0	0.0	124.0	49.0	56.0	103.0	148.0	279.0	229.0	65.0	18.0	90.0	0.0	0.0	0.0	0.0	0.0	0.0	0.0	0.0	0.0	0.0
6abd53623e76910945c250b9f28d0204	0.0	0.0	0.0	0.0	0.0	0.0	0.0	0.0	0.0	59.0	476.0	5.0	119.0	114.0	64.0	292.0	0.0	0.0	0.0	0.0	0.0	0.0	0.0	0.0	0.0	0.0	0.0	0.0	0.0	0.0	0.0	0.0	0.0	0.0	0.0	0.0
737cd5d793622729b13a5d3cf05862a1	13.0	9.0	0.0	0.0	7.0	15.0	0.0	0.0	0.0	0.0	0.0	8.0	0.0	0.0	0.0	0.0	36.0	129.0	135.0	61.0	95.0	47.0	121.0	104.0	152.0	184.0	0.0	0.0	0.0	0.0	0.0	0.0	0.0	0.0	0.0	0.0
3439d5c6b96c640c6517f25ef7d425d1	0.0	0.0	0.0	0.0	22.0	0.0	174.0	42.0	0.0	0.0	0.0	0.0	34.0	0.0	700.0	0.0	0.0	0.0	0.0	0.0	0.0	37.0	44.0	40.0	20.0	0.0	0.0	0.0	0.0	0.0	0.0	0.0	0.0	0.0	0.0	0.0
fe01096c1bd178b45be660790588687b	18.0	48.0	7.0	20.0	39.0	22.0	23.0	29.0	0.0	0.0	0.0	25.0	0.0	0.0	0.0	0.0	61.0	60.0	110.0	216.0	23.0	24.0	123.0	39.0	144.0	71.0	0.0	0.0	0.0	0.0	0.0	0.0	0.0	0.0	0.0	0.0
11fd342acd1a24acf5d39a4dcbac3d63	344.0	59.0	167.0	76.0	99.0	182.0	76.0	90.0	0.0	0.0	0.0	0.0	0.0	0.0	0.0	0.0	0.0	0.0	0.0	0.0	0.0	0.0	0.0	0.0	0.0	0.0	0.0	0.0	0.0	0.0	0.0	0.0	0.0	0.0	0.0	0.0
415ba4a1c50381509c045a9b8b985448	0.0	0.0	0.0	0.0	0.0	0.0	0.0	0.0	0.0	0.0	0.0	0.0	0.0	0.0	0.0	0.0	1005.0	77.0	11.0	0.0	0.0	0.0	0.0	0.0	0.0	0.0	0.0	0.0	0.0	0.0	0.0	0.0	0.0	0.0	0.0	0.0
a336fb9c633be7efab8dd5e9fe792530	0.0	23.0	0.0	0.0	0.0	0.0	0.0	0.0	0.0	0.0	0.0	0.0	0.0	0.0	0.0	0.0	124.0	129.0	133.0	230.0	115.0	57.0	101.0	43.0	7.0	116.0	0.0	0.0	0.0	0.0	0.0	0.0	0.0	0.0	0.0	0.0
fb68937cbaaa0d81966b5df6dfde7314	31.0	58.0	30.0	53.0	79.0	56.0	31.0	38.0	0.0	0.0	0.0	0.0	0.0	0.0	0.0	0.0	68.0	57.0	71.0	214.0	24.0	0.0	55.0	49.0	75.0	61.0	0.0	0.0	0.0	0.0	0.0	0.0	0.0	0.0	0.0	0.0
b818fda243f26c2a8f44cfcbd4dfc670	69.0	34.0	74.0	80.0	53.0	85.0	40.0	59.0	0.0	0.0	0.0	0.0	0.0	0.0	0.0	0.0	22.0	50.0	79.0	195.0	56.0	36.0	37.0	28.0	14.0	33.0	0.0	0.0	0.0	0.0	0.0	0.0	0.0	0.0	0.0	0.0
5950c0e71fea54a0ea4a20b8a92357b5	24.0	14.0	15.0	68.0	19.0	145.0	16.0	40.0	527.0	0.0	0.0	18.0	11.0	19.0	84.0	28.0	0.0	6.0	0.0	0.0	0.0	0.0	0.0	0.0	0.0	6.0	0.0	0.0	0.0	0.0	0.0	0.0	0.0	0.0	0.0	0.0
87b2d10dfe734ab9e83536b9c27d935f	113.0	140.0	318.0	79.0	155.0	103.0	107.0	22.0	0.0	0.0	0.0	0.0	0.0	0.0	0.0	0.0	0.0	0.0	0.0	0.0	0.0	0.0	0.0	0.0	0.0	0.0	0.0	0.0	0.0	0.0	0.0	0.0	0.0	0.0	0.0	0.0
4811cb010694be3f1ddeb1f1cfc3abdc	0.0	0.0	0.0	0.0	0.0	0.0	0.0	0.0	69.0	39.0	146.0	17.0	39.0	16.0	602.0	103.0	0.0	0.0	0.0	0.0	0.0	0.0	0.0	0.0	0.0	0.0	0.0	0.0	0.0	0.0	0.0	0.0	0.0	0.0	0.0	0.0
13a5c749c6b9c639f9a2cc55b1927c86	82.0	37.0	30.0	45.0	72.0	62.0	0.0	100.0	0.0	0.0	0.0	0.0	0.0	0.0	0.0	0.0	0.0	0.0	0.0	0.0	0.0	0.0	0.0	0.0	0.0	0.0	59.0	65.0	0.0	77.0	0.0	0.0	65.0	62.0	116.0	151.0
24f87d91324c3fc3c9aaf1ad24ce8d1a	35.0	49.0	47.0	55.0	49.0	75.0	58.0	58.0	0.0	0.0	0.0	0.0	0.0	0.0	0.0	0.0	0.0	139.0	53.0	110.0	67.0	72.0	38.0	73.0	0.0	45.0	0.0	0.0	0.0	0.0	0.0	0.0	0.0	0.0	0.0	0.0
3d712f6c40d74f5e6fd194bf3eb070a4	22.0	40.0	50.0	32.0	29.0	23.0	48.0	0.0	0.0	15.0	0.0	0.0	0.0	0.0	10.0	0.0	78.0	143.0	61.0	137.0	68.0	79.0	74.0	26.0	0.0	54.0	0.0	0.0	0.0	0.0	0.0	0.0	0.0	0.0	0.0	0.0
6d50a90ed044acb53d9871236b8cd33f	53.0	114.0	82.0	102.0	104.0	46.0	120.0	128.0	0.0	0.0	0.0	15.0	0.0	0.0	0.0	0.0	24.0	20.0	24.0	38.0	23.0	21.0	28.0	31.0	0.0	16.0	0.0	0.0	0.0	0.0	0.0	0.0	0.0	0.0	0.0	0.0
4e080feb2112d0914bb4fe8e4bd950ca	0.0	0.0	0.0	9.0	5.0	0.0	0.0	0.0	23.0	85.0	69.0	268.0	76.0	72.0	126.0	246.0	0.0	0.0	0.0	0.0	9.0	0.0	0.0	0.0	0.0	0.0	0.0	0.0	0.0	0.0	0.0	0.0	0.0	0.0	0.0	0.0
e219584d452265c11b789e95dbf871e0	28.0	47.0	48.0	45.0	45.0	76.0	41.0	40.0	0.0	0.0	0.0	0.0	0.0	0.0	0.0	0.0	41.0	83.0	72.0	54.0	92.0	59.0	50.0	76.0	24.0	49.0	0.0	0.0	0.0	0.0	0.0	0.0	0.0	0.0	0.0	0.0
459109fa294f198040adaeef2dc65aa0	0.0	0.0	0.0	0.0	0.0	0.0	0.0	0.0	0.0	0.0	0.0	0.0	0.0	0.0	0.0	0.0	151.0	92.0	66.0	86.0	167.0	102.0	164.0	91.0	10.0	36.0	0.0	0.0	0.0	0.0	0.0	0.0	0.0	0.0	0.0	0.0
a98c0ebde0678d7e224a99cdb5e25713	92.0	56.0	111.0	56.0	45.0	31.0	40.0	47.0	0.0	0.0	0.0	0.0	0.0	0.0	0.0	0.0	57.0	32.0	39.0	51.0	61.0	63.0	61.0	68.0	0.0	41.0	0.0	0.0	0.0	0.0	0.0	0.0	0.0	0.0	0.0	0.0
f9096cfde06cf682218fc514cf1ff0d8	0.0	0.0	0.0	0.0	0.0	0.0	0.0	0.0	13.0	462.0	48.0	26.0	163.0	97.0	120.0	20.0	0.0	0.0	0.0	0.0	0.0	0.0	0.0	0.0	0.0	0.0	0.0	0.0	0.0	0.0	0.0	0.0	0.0	0.0	0.0	0.0
902a3ffc1113df2faa7c7fc7ec4014d3	111.0	13.0	40.0	0.0	0.0	30.0	44.0	59.0	0.0	0.0	0.0	0.0	0.0	0.0	0.0	0.0	36.0	119.0	90.0	234.0	45.0	39.0	24.0	15.0	23.0	21.0	0.0	0.0	0.0	0.0	0.0	0.0	0.0	0.0	0.0	0.0
9c4bc6b75de00843fc51696039e313fd	55.0	121.0	134.0	134.0	124.0	107.0	102.0	67.0	0.0	0.0	0.0	0.0	0.0	0.0	0.0	0.0	16.0	23.0	12.0	18.0	23.0	0.0	0.0	0.0	0.0	0.0	0.0	0.0	0.0	0.0	0.0	0.0	0.0	0.0	0.0	0.0
c03969859450af93ab7ddf9d0dc00e15	45.0	92.0	50.0	110.0	115.0	87.0	89.0	69.0	0.0	0.0	0.0	0.0	0.0	0.0	0.0	0.0	0.0	24.0	32.0	52.0	42.0	15.0	50.0	0.0	16.0	45.0	0.0	0.0	0.0	0.0	0.0	0.0	0.0	0.0	0.0	0.0
9bfeb743ec2bccf77623e75bd41af5b6	0.0	0.0	0.0	0.0	0.0	0.0	0.0	0.0	11.0	49.0	102.0	19.0	262.0	369.0	100.0	16.0	0.0	0.0	0.0	0.0	0.0	0.0	0.0	0.0	0.0	0.0	0.0	0.0	0.0	0.0	0.0	0.0	0.0	0.0	0.0	0.0
03621b4817a44c45e68970b75bd2d27c	0.0	4.0	0.0	0.0	6.0	5.0	0.0	0.0	0.0	0.0	0.0	0.0	0.0	0.0	0.0	0.0	70.0	102.0	73.0	109.0	38.0	47.0	130.0	142.0	122.0	76.0	0.0	0.0	0.0	0.0	0.0	0.0	0.0	0.0	0.0	0.0
ab2674218956d7fe2d455f6033a164d1	0.0	0.0	0.0	0.0	0.0	0.0	0.0	0.0	37.0	106.0	52.0	269.0	108.0	66.0	59.0	225.0	0.0	0.0	0.0	0.0	0.0	0.0	0.0	0.0	0.0	0.0	0.0	0.0	0.0	0.0	0.0	0.0	0.0	0.0	0.0	0.0
9ab887bace3ca9c3ba2216a37906ba31	0.0	0.0	0.0	0.0	0.0	0.0	0.0	0.0	0.0	0.0	0.0	0.0	0.0	0.0	0.0	0.0	0.0	0.0	433.0	487.0	0.0	0.0	0.0	0.0	0.0	0.0	0.0	0.0	0.0	0.0	0.0	0.0	0.0	0.0	0.0	0.0
e7bd1d1a1df37d517633b37dd0d1ab1c	36.0	18.0	26.0	40.0	13.0	32.0	9.0	0.0	12.0	6.0	0.0	0.0	0.0	0.0	0.0	8.0	40.0	89.0	82.0	72.0	30.0	36.0	121.0	69.0	113.0	62.0	0.0	0.0	0.0	0.0	0.0	0.0	0.0	0.0	0.0	0.0
977398d7028376c1f8962fd57847a49c	40.0	50.0	31.0	13.0	50.0	7.0	18.0	11.0	0.0	30.0	105.0	54.0	72.0	132.0	194.0	34.0	0.0	0.0	4.0	10.0	0.0	8.0	8.0	0.0	23.0	12.0	0.0	0.0	0.0	0.0	0.0	0.0	0.0	0.0	0.0	0.0
95f47050a6d642a332cb2e77925713b2	67.0	123.0	73.0	157.0	75.0	64.0	116.0	161.0	0.0	0.0	6.0	0.0	3.0	9.0	0.0	0.0	9.0	12.0	23.0	0.0	0.0	0.0	6.0	0.0	0.0	0.0	0.0	0.0	0.0	0.0	0.0	0.0	0.0	0.0	0.0	0.0
5f80a73f52436db277d854133f2751a2	0.0	0.0	0.0	0.0	0.0	0.0	0.0	0.0	812.0	0.0	0.0	0.0	61.0	0.0	29.0	0.0	0.0	0.0	0.0	0.0	0.0	0.0	0.0	0.0	0.0	0.0	0.0	0.0	0.0	0.0	0.0	0.0	0.0	0.0	0.0	0.0
d0e5cade41c9a97ca66b71ece50be9b0	136.0	12.0	182.0	36.0	36.0	396.0	35.0	29.0	0.0	13.0	0.0	0.0	0.0	0.0	0.0	0.0	0.0	0.0	18.0	0.0	0.0	0.0	0.0	0.0	0.0	0.0	0.0	0.0	0.0	0.0	0.0	0.0	0.0	0.0	0.0	0.0
8f1ab2bba33bd686c069196226f7ab22	58.0	42.0	38.0	40.0	0.0	0.0	33.0	0.0	0.0	0.0	0.0	0.0	0.0	0.0	0.0	0.0	26.0	244.0	79.0	121.0	30.0	46.0	65.0	62.0	0.0	7.0	0.0	0.0	0.0	0.0	0.0	0.0	0.0	0.0	0.0	0.0
c53893adc2ceabc83217e43f8018b17d	294.0	52.0	114.0	99.0	85.0	103.0	43.0	85.0	0.0	0.0	0.0	0.0	0.0	0.0	0.0	0.0	0.0	0.0	0.0	10.0	0.0	0.0	0.0	0.0	0.0	0.0	0.0	0.0	0.0	0.0	0.0	0.0	0.0	0.0	0.0	0.0
fa9e87e0fc27bb33e495268163092ba4	67.0	96.0	116.0	92.0	137.0	37.0	44.0	24.0	0.0	46.0	23.0	23.0	39.0	0.0	5.0	72.0	0.0	25.0	36.0	0.0	0.0	0.0	0.0	0.0	0.0	0.0	0.0	0.0	0.0	0.0	0.0	0.0	0.0	0.0	0.0	0.0
5fcc9f889269507ac2cd382d04309c5e	139.0	37.0	44.0	69.0	49.0	220.0	145.0	177.0	0.0	0.0	0.0	0.0	0.0	0.0	0.0	0.0	0.0	0.0	0.0	0.0	0.0	0.0	0.0	0.0	0.0	0.0	0.0	0.0	0.0	0.0	0.0	0.0	0.0	0.0	0.0	0.0
21eb543f25ead475b7026d96eb3a108a	0.0	0.0	0.0	0.0	0.0	0.0	0.0	0.0	820.0	0.0	0.0	0.0	32.0	0.0	28.0	0.0	0.0	0.0	0.0	0.0	0.0	0.0	0.0	0.0	0.0	0.0	0.0	0.0	0.0	0.0	0.0	0.0	0.0	0.0	0.0	0.0
5546dd0566387e6d1c9d6385c1008ebc	0.0	0.0	0.0	0.0	0.0	0.0	0.0	0.0	0.0	0.0	42.0	152.0	95.0	51.0	27.0	186.0	0.0	56.0	68.0	0.0	90.0	67.0	44.0	0.0	0.0	0.0	0.0	0.0	0.0	0.0	0.0	0.0	0.0	0.0	0.0	0.0
bb8249919bb2d3fc86580de19ba97f24	106.0	53.0	152.0	49.0	112.0	56.0	0.0	0.0	0.0	11.0	0.0	16.0	33.0	20.0	0.0	26.0	18.0	68.0	39.0	32.0	20.0	0.0	28.0	0.0	0.0	19.0	0.0	0.0	0.0	0.0	0.0	0.0	0.0	0.0	0.0	0.0
f1bfac7b8d95e4c828abd601a3719868	32.0	83.0	42.0	14.0	28.0	147.0	16.0	0.0	0.0	417.0	20.0	35.0	0.0	22.0	0.0	0.0	0.0	0.0	0.0	0.0	0.0	0.0	0.0	0.0	0.0	0.0	0.0	0.0	0.0	0.0	0.0	0.0	0.0	0.0	0.0	0.0
e369250ff3bea2310cab50b69f34adb9	144.0	62.0	116.0	63.0	189.0	78.0	63.0	46.0	0.0	0.0	0.0	0.0	0.0	36.0	0.0	0.0	0.0	33.0	0.0	24.0	0.0	0.0	0.0	0.0	0.0	0.0	0.0	0.0	0.0	0.0	0.0	0.0	0.0	0.0	0.0	0.0
b4782241d399e41ce5cd1c28d9722327	38.0	123.0	90.0	141.0	151.0	80.0	82.0	52.0	0.0	0.0	0.0	29.0	0.0	0.0	0.0	0.0	11.0	12.0	0.0	0.0	0.0	0.0	20.0	16.0	7.0	0.0	0.0	0.0	0.0	0.0	0.0	0.0	0.0	0.0	0.0	0.0
0d38fe7f77c3833b20665be9234f7bcc	53.0	29.0	46.0	23.0	74.0	35.0	25.0	0.0	0.0	85.0	44.0	45.0	87.0	41.0	37.0	118.0	24.0	17.0	20.0	7.0	7.0	6.0	8.0	0.0	7.0	10.0	0.0	0.0	0.0	0.0	0.0	0.0	0.0	0.0	0.0	0.0
75bf27b814326f3037dedf4f3682d086	76.0	105.0	105.0	140.0	185.0	53.0	86.0	59.0	0.0	0.0	0.0	0.0	0.0	0.0	0.0	0.0	0.0	38.0	0.0	0.0	0.0	0.0	0.0	0.0	0.0	0.0	0.0	0.0	0.0	0.0	0.0	0.0	0.0	0.0	0.0	0.0
2c58719ed4f1b0244adaaa9865ee5d8b	52.0	143.0	132.0	87.0	151.0	54.0	67.0	67.0	0.0	0.0	0.0	6.0	0.0	5.0	0.0	0.0	0.0	0.0	0.0	0.0	0.0	0.0	0.0	0.0	0.0	0.0	28.0	14.0	0.0	15.0	7.0	0.0	6.0	3.0	0.0	0.0
198f9655acad85042dbd269940ccf906	130.0	0.0	0.0	21.0	0.0	49.0	27.0	21.0	10.0	0.0	0.0	5.0	0.0	0.0	0.0	0.0	18.0	191.0	127.0	234.0	0.0	0.0	0.0	0.0	0.0	0.0	0.0	0.0	0.0	0.0	0.0	0.0	0.0	0.0	0.0	0.0
8166eb334228747d8ffbfa831b53f9b3	17.0	0.0	0.0	14.0	12.0	17.0	14.0	0.0	14.0	71.0	29.0	67.0	166.0	181.0	44.0	179.0	0.0	0.0	0.0	0.0	0.0	0.0	0.0	0.0	0.0	0.0	0.0	0.0	0.0	0.0	0.0	0.0	0.0	0.0	0.0	0.0
b0187963e04783d254c67155ae7ce14a	39.0	85.0	65.0	288.0	100.0	88.0	99.0	46.0	0.0	0.0	13.0	0.0	0.0	0.0	0.0	0.0	0.0	0.0	0.0	0.0	0.0	0.0	0.0	0.0	0.0	0.0	0.0	0.0	0.0	0.0	0.0	0.0	0.0	0.0	0.0	0.0
e5105bf66a36c26244016ecc0c5c3769	92.0	52.0	61.0	56.0	93.0	49.0	25.0	18.0	4.0	63.0	29.0	0.0	29.0	15.0	61.0	18.0	19.0	8.0	23.0	46.0	0.0	0.0	9.0	15.0	10.0	24.0	0.0	0.0	0.0	0.0	0.0	0.0	0.0	0.0	0.0	0.0
02683fd136df0279d5564550e43494ff	48.0	64.0	54.0	58.0	102.0	74.0	69.0	69.0	0.0	0.0	0.0	0.0	0.0	0.0	0.0	0.0	0.0	41.0	56.0	68.0	0.0	0.0	41.0	20.0	21.0	28.0	0.0	0.0	0.0	0.0	0.0	0.0	0.0	0.0	0.0	0.0
4b19b37aab2156237ee38e44189ebbfd	61.0	101.0	96.0	138.0	79.0	33.0	41.0	63.0	0.0	0.0	0.0	27.0	4.0	4.0	0.0	0.0	26.0	79.0	40.0	17.0	0.0	0.0	0.0	0.0	0.0	0.0	0.0	0.0	0.0	0.0	0.0	0.0	0.0	0.0	0.0	0.0
d07f9b35c1801f25c59f63cfabaeaa30	41.0	19.0	62.0	16.0	27.0	24.0	31.0	0.0	0.0	0.0	0.0	0.0	48.0	92.0	27.0	31.0	0.0	41.0	25.0	21.0	42.0	51.0	65.0	0.0	53.0	89.0	0.0	0.0	0.0	0.0	0.0	0.0	0.0	0.0	0.0	0.0
220fef604ca06f2f6968987c33e65222	16.0	0.0	16.0	0.0	0.0	23.0	0.0	15.0	0.0	0.0	0.0	0.0	0.0	0.0	0.0	0.0	33.0	82.0	46.0	176.0	70.0	41.0	26.0	21.0	105.0	131.0	0.0	0.0	0.0	0.0	0.0	0.0	0.0	0.0	0.0	0.0
837b772436f99dbf26f50e4c652bdf40	0.0	0.0	0.0	0.0	0.0	17.0	35.0	0.0	0.0	0.0	0.0	0.0	0.0	0.0	0.0	0.0	21.0	149.0	47.0	85.0	38.0	251.0	46.0	21.0	11.0	79.0	0.0	0.0	0.0	0.0	0.0	0.0	0.0	0.0	0.0	0.0
612277e37da98691ca072390b3eeee4c	0.0	0.0	0.0	0.0	0.0	0.0	0.0	0.0	416.0	0.0	0.0	0.0	30.0	0.0	347.0	0.0	0.0	0.0	0.0	0.0	0.0	0.0	0.0	0.0	0.0	0.0	0.0	0.0	0.0	0.0	0.0	0.0	0.0	0.0	0.0	0.0
53e26e8ff95a11edf6a8fef848b6400f	30.0	36.0	20.0	23.0	39.0	153.0	83.0	54.0	0.0	0.0	0.0	0.0	0.0	0.0	0.0	0.0	56.0	28.0	33.0	47.0	39.0	27.0	41.0	39.0	0.0	32.0	0.0	0.0	0.0	0.0	0.0	0.0	0.0	0.0	0.0	0.0
69ee0a81807ead63bdd4b3c43a8aff5f	63.0	93.0	81.0	104.0	95.0	155.0	55.0	58.0	0.0	0.0	0.0	0.0	0.0	0.0	0.0	0.0	10.0	5.0	20.0	6.0	11.0	8.0	5.0	0.0	0.0	0.0	0.0	0.0	0.0	0.0	0.0	0.0	0.0	0.0	0.0	0.0
8d2140a96935dd2cd66b21a74c6f2f79	14.0	134.0	116.0	143.0	160.0	41.0	55.0	21.0	0.0	0.0	0.0	0.0	0.0	10.0	0.0	0.0	0.0	0.0	0.0	44.0	16.0	13.0	0.0	0.0	0.0	0.0	0.0	0.0	0.0	0.0	0.0	0.0	0.0	0.0	0.0	0.0
1e3d9202cef6e49c4f3effc33c385637	0.0	0.0	0.0	0.0	0.0	0.0	0.0	0.0	0.0	0.0	0.0	0.0	0.0	0.0	0.0	0.0	71.0	61.0	45.0	86.0	95.0	135.0	136.0	62.0	9.0	62.0	0.0	0.0	0.0	0.0	0.0	0.0	0.0	0.0	0.0	0.0
6753053782b4984c2ca5ddc4660c0336	0.0	33.0	38.0	19.0	32.0	32.0	23.0	0.0	0.0	0.0	0.0	15.0	0.0	0.0	0.0	0.0	52.0	53.0	79.0	203.0	31.0	25.0	36.0	14.0	35.0	40.0	0.0	0.0	0.0	0.0	0.0	0.0	0.0	0.0	0.0	0.0
62d8bcf0a3f65506100773d4256439aa	0.0	0.0	0.0	0.0	0.0	0.0	0.0	0.0	0.0	0.0	0.0	0.0	0.0	0.0	0.0	0.0	34.0	137.0	49.0	73.0	33.0	49.0	95.0	78.0	102.0	110.0	0.0	0.0	0.0	0.0	0.0	0.0	0.0	0.0	0.0	0.0
0136ae9a5ac3bba350c538487d972cab	27.0	0.0	13.0	0.0	6.0	13.0	0.0	9.0	16.0	0.0	0.0	0.0	0.0	0.0	0.0	0.0	64.0	446.0	30.0	109.0	13.0	0.0	0.0	0.0	0.0	0.0	0.0	0.0	0.0	0.0	0.0	0.0	0.0	0.0	0.0	0.0
32c24fc2b36e302784b475eda5e3ff53	0.0	0.0	0.0	0.0	0.0	0.0	0.0	0.0	0.0	0.0	0.0	0.0	0.0	0.0	0.0	0.0	0.0	0.0	272.0	471.0	0.0	0.0	0.0	0.0	0.0	0.0	0.0	0.0	0.0	0.0	0.0	0.0	0.0	0.0	0.0	0.0
c54d5f7930fc72c36ab63e923e790a98	0.0	0.0	0.0	0.0	42.0	0.0	0.0	0.0	27.0	144.0	131.0	15.0	118.0	102.0	30.0	131.0	0.0	0.0	0.0	0.0	0.0	0.0	0.0	0.0	0.0	0.0	0.0	0.0	0.0	0.0	0.0	0.0	0.0	0.0	0.0	0.0
d93587ebc1a44d414d05341534e9f0cc	0.0	0.0	0.0	0.0	0.0	0.0	0.0	0.0	8.0	175.0	91.0	36.0	106.0	157.0	117.0	50.0	0.0	0.0	0.0	0.0	0.0	0.0	0.0	0.0	0.0	0.0	0.0	0.0	0.0	0.0	0.0	0.0	0.0	0.0	0.0	0.0
8ac5d6a4bb0efa380eddc5132c420f1c	138.0	230.0	66.0	78.0	68.0	42.0	93.0	19.0	0.0	5.0	0.0	0.0	0.0	0.0	0.0	0.0	0.0	0.0	0.0	0.0	0.0	0.0	0.0	0.0	0.0	0.0	0.0	0.0	0.0	0.0	0.0	0.0	0.0	0.0	0.0	0.0
14cb09afe64497b45d536675ae5076b0	48.0	24.0	17.0	19.0	51.0	30.0	15.0	0.0	0.0	84.0	31.0	138.0	29.0	24.0	11.0	31.0	0.0	16.0	26.0	29.0	0.0	9.0	29.0	23.0	23.0	25.0	0.0	0.0	0.0	0.0	0.0	0.0	0.0	0.0	0.0	0.0
658ffeba9f2c894706a5c02fc1cc8745	0.0	0.0	0.0	0.0	0.0	0.0	0.0	0.0	0.0	0.0	0.0	0.0	0.0	0.0	0.0	0.0	0.0	0.0	0.0	0.0	0.0	0.0	0.0	0.0	0.0	0.0	84.0	0.0	217.0	66.0	96.0	0.0	87.0	0.0	68.0	114.0
6c7e6d22b036f97fea98531da1c69bfc	0.0	0.0	0.0	0.0	0.0	0.0	0.0	0.0	0.0	0.0	0.0	0.0	0.0	0.0	0.0	0.0	27.0	85.0	36.0	42.0	53.0	73.0	104.0	122.0	92.0	96.0	0.0	0.0	0.0	0.0	0.0	0.0	0.0	0.0	0.0	0.0
a8b6e57f1f04e8cbc8b176f7ecc27ab7	57.0	52.0	35.0	83.0	54.0	62.0	87.0	95.0	0.0	26.0	0.0	0.0	0.0	0.0	0.0	24.0	0.0	17.0	19.0	38.0	0.0	0.0	17.0	0.0	47.0	10.0	0.0	0.0	0.0	0.0	0.0	0.0	0.0	0.0	0.0	0.0
2b17a012cf3e3cd9905d9a2fb2e05caf	0.0	48.0	0.0	0.0	63.0	0.0	0.0	0.0	0.0	0.0	0.0	0.0	0.0	0.0	0.0	0.0	68.0	74.0	58.0	115.0	35.0	53.0	59.0	74.0	34.0	39.0	0.0	0.0	0.0	0.0	0.0	0.0	0.0	0.0	0.0	0.0
57efdead228149f438de5bf63dac13c7	62.0	172.0	16.0	0.0	0.0	182.0	45.0	44.0	0.0	0.0	0.0	0.0	0.0	0.0	0.0	0.0	15.0	104.0	26.0	25.0	0.0	0.0	0.0	0.0	0.0	20.0	0.0	0.0	0.0	0.0	0.0	0.0	0.0	0.0	0.0	5.0
080c73b3f042dccd15071c223180e59c	0.0	0.0	0.0	0.0	0.0	0.0	0.0	0.0	0.0	145.0	207.0	10.0	133.0	171.0	35.0	11.0	0.0	0.0	0.0	0.0	0.0	0.0	0.0	0.0	0.0	0.0	0.0	0.0	0.0	0.0	0.0	0.0	0.0	0.0	0.0	0.0
d7e242b9e4f15c9762b1252b8142f81a	0.0	0.0	0.0	0.0	0.0	0.0	0.0	0.0	0.0	0.0	0.0	0.0	0.0	0.0	0.0	0.0	69.0	70.0	59.0	68.0	89.0	70.0	59.0	106.0	49.0	70.0	0.0	0.0	0.0	0.0	0.0	0.0	0.0	0.0	0.0	0.0
5cc283ed458d05a30d28b653ff38022f	0.0	0.0	0.0	0.0	0.0	0.0	0.0	0.0	0.0	0.0	0.0	0.0	0.0	0.0	0.0	0.0	0.0	0.0	0.0	0.0	0.0	0.0	0.0	0.0	0.0	0.0	93.0	74.0	30.0	86.0	56.0	45.0	117.0	68.0	49.0	90.0
8b7c8a9ba81a096f070c0f9235432e8d	61.0	101.0	100.0	125.0	97.0	64.0	62.0	97.0	0.0	0.0	0.0	0.0	0.0	0.0	0.0	0.0	0.0	0.0	0.0	0.0	0.0	0.0	0.0	0.0	0.0	0.0	0.0	0.0	0.0	0.0	0.0	0.0	0.0	0.0	0.0	0.0
14398c92cf2bb71f8e55336949a3cde3	77.0	96.0	134.0	63.0	115.0	53.0	72.0	94.0	0.0	0.0	0.0	0.0	0.0	0.0	0.0	0.0	0.0	0.0	0.0	0.0	0.0	0.0	0.0	0.0	0.0	0.0	0.0	0.0	0.0	0.0	0.0	0.0	0.0	0.0	0.0	0.0
cec19d11c8fcf5e309fe68e273bc00fe	6.0	0.0	7.0	0.0	3.0	6.0	8.0	11.0	0.0	0.0	5.0	80.0	0.0	0.0	7.0	4.0	32.0	123.0	112.0	74.0	0.0	10.0	39.0	31.0	61.0	82.0	0.0	0.0	0.0	0.0	0.0	0.0	0.0	0.0	0.0	0.0
6a6c4f9f695a99392a77b64f5db68b7e	0.0	0.0	0.0	0.0	0.0	0.0	0.0	0.0	0.0	0.0	0.0	0.0	0.0	0.0	0.0	0.0	0.0	0.0	0.0	0.0	0.0	0.0	0.0	0.0	0.0	0.0	125.0	110.0	36.0	102.0	88.0	58.0	74.0	60.0	20.0	28.0
e5c9b704951f703b4f2b1a1e79117a02	0.0	0.0	0.0	0.0	0.0	0.0	0.0	0.0	0.0	9.0	0.0	7.0	17.0	39.0	0.0	12.0	49.0	49.0	60.0	191.0	97.0	39.0	56.0	24.0	0.0	51.0	0.0	0.0	0.0	0.0	0.0	0.0	0.0	0.0	0.0	0.0
e6c709c85771d50110ae0487f2b3f978	0.0	25.0	0.0	0.0	0.0	0.0	19.0	0.0	0.0	46.0	13.0	0.0	24.0	0.0	0.0	56.0	47.0	26.0	26.0	61.0	59.0	64.0	80.0	81.0	24.0	47.0	0.0	0.0	0.0	0.0	0.0	0.0	0.0	0.0	0.0	0.0
bc8d24b14e27f0e496c13e5c5a686925	80.0	78.0	408.0	19.0	59.0	50.0	0.0	0.0	0.0	0.0	0.0	0.0	0.0	0.0	0.0	0.0	0.0	0.0	0.0	0.0	0.0	0.0	0.0	0.0	0.0	0.0	0.0	0.0	0.0	0.0	0.0	0.0	0.0	0.0	0.0	0.0
cb7c017f78c0c4fc9adf03c14d7b2a96	0.0	0.0	0.0	0.0	0.0	0.0	0.0	0.0	15.0	109.0	90.0	30.0	91.0	180.0	107.0	72.0	0.0	0.0	0.0	0.0	0.0	0.0	0.0	0.0	0.0	0.0	0.0	0.0	0.0	0.0	0.0	0.0	0.0	0.0	0.0	0.0
5d69b958d0df72302c414b3505d69728	0.0	0.0	0.0	0.0	0.0	0.0	0.0	0.0	18.0	114.0	27.0	35.0	108.0	143.0	142.0	97.0	0.0	0.0	0.0	0.0	0.0	0.0	0.0	0.0	0.0	0.0	0.0	0.0	0.0	0.0	0.0	0.0	0.0	0.0	0.0	0.0
b863650e5942d67ee143c857a127eb66	0.0	0.0	0.0	0.0	0.0	0.0	0.0	0.0	0.0	0.0	0.0	0.0	0.0	0.0	0.0	0.0	0.0	0.0	0.0	0.0	0.0	0.0	0.0	0.0	0.0	0.0	95.0	0.0	100.0	76.0	86.0	0.0	93.0	93.0	62.0	78.0
ea0e5c9e0028c43f2449f6b81d548433	0.0	0.0	0.0	0.0	0.0	0.0	0.0	0.0	45.0	10.0	43.0	294.0	21.0	38.0	121.0	106.0	0.0	0.0	0.0	0.0	0.0	0.0	0.0	0.0	0.0	0.0	0.0	0.0	0.0	0.0	0.0	0.0	0.0	0.0	0.0	0.0
6e85d12b8d841a01d5e967947c1be6c1	107.0	97.0	54.0	98.0	78.0	112.0	54.0	76.0	0.0	0.0	0.0	0.0	0.0	0.0	0.0	0.0	0.0	0.0	0.0	0.0	0.0	0.0	0.0	0.0	0.0	0.0	0.0	0.0	0.0	0.0	0.0	0.0	0.0	0.0	0.0	0.0
4859fb7f5820330c7cf59eb856ca020d	28.0	96.0	63.0	79.0	55.0	108.0	53.0	56.0	0.0	0.0	0.0	0.0	0.0	0.0	0.0	0.0	0.0	53.0	22.0	0.0	15.0	0.0	0.0	21.0	16.0	11.0	0.0	0.0	0.0	0.0	0.0	0.0	0.0	0.0	0.0	0.0
557624cc287af326f475f06a9d2454ac	15.0	0.0	0.0	0.0	0.0	0.0	0.0	0.0	388.0	28.0	0.0	0.0	0.0	0.0	242.0	0.0	0.0	0.0	0.0	0.0	0.0	0.0	0.0	0.0	0.0	0.0	0.0	0.0	0.0	0.0	0.0	0.0	0.0	0.0	0.0	0.0
d2aaef937e2c5ba2a6e3bfd22b621ea5	0.0	0.0	0.0	0.0	0.0	0.0	0.0	0.0	0.0	0.0	0.0	0.0	0.0	0.0	0.0	0.0	53.0	47.0	57.0	65.0	93.0	48.0	67.0	50.0	99.0	93.0	0.0	0.0	0.0	0.0	0.0	0.0	0.0	0.0	0.0	0.0
83acc18c15a3a58714eeb7c9728e7eb4	41.0	53.0	36.0	72.0	88.0	113.0	134.0	131.0	0.0	0.0	0.0	0.0	0.0	0.0	0.0	0.0	0.0	0.0	0.0	0.0	0.0	0.0	0.0	0.0	0.0	0.0	0.0	0.0	0.0	0.0	0.0	0.0	0.0	0.0	0.0	0.0
2bc768f1993d036ee174063595d26f14	0.0	43.0	33.0	23.0	28.0	30.0	0.0	24.0	0.0	0.0	5.0	15.0	11.0	0.0	0.0	0.0	23.0	59.0	24.0	35.0	47.0	46.0	50.0	21.0	80.0	68.0	0.0	0.0	0.0	0.0	0.0	0.0	0.0	0.0	0.0	0.0
d1f5d2e04414d8944d9e97030ef3329e	391.0	0.0	14.0	14.0	13.0	160.0	21.0	14.0	0.0	0.0	0.0	0.0	0.0	0.0	0.0	0.0	0.0	6.0	4.0	13.0	0.0	4.0	0.0	0.0	0.0	8.0	0.0	0.0	0.0	0.0	0.0	0.0	0.0	0.0	0.0	0.0
8166b9be3c648c12130a6092832d6836	83.0	65.0	148.0	114.0	76.0	69.0	56.0	42.0	0.0	0.0	0.0	0.0	0.0	7.0	0.0	0.0	0.0	0.0	0.0	0.0	0.0	0.0	0.0	0.0	0.0	0.0	0.0	0.0	0.0	0.0	0.0	0.0	0.0	0.0	0.0	0.0
11829521ae1b904864e81eec1dccf6eb	0.0	47.0	0.0	20.0	44.0	0.0	23.0	0.0	16.0	69.0	47.0	32.0	69.0	139.0	77.0	72.0	0.0	0.0	0.0	0.0	0.0	0.0	0.0	0.0	0.0	0.0	0.0	0.0	0.0	0.0	0.0	0.0	0.0	0.0	0.0	0.0
5c265d378fea3274ec57b169a212d4d3	0.0	0.0	0.0	0.0	0.0	0.0	0.0	0.0	535.0	22.0	0.0	0.0	0.0	0.0	90.0	0.0	0.0	0.0	0.0	0.0	0.0	0.0	0.0	0.0	0.0	0.0	0.0	0.0	0.0	0.0	0.0	0.0	0.0	0.0	0.0	0.0
00b969dbec5ca0099e08748389059f0f	3.0	9.0	13.0	0.0	11.0	9.0	0.0	0.0	11.0	130.0	81.0	56.0	65.0	79.0	126.0	52.0	0.0	0.0	0.0	0.0	0.0	0.0	0.0	0.0	0.0	0.0	0.0	0.0	0.0	0.0	0.0	0.0	0.0	0.0	0.0	0.0
322054efe20fa7b4c701eda31076a429	286.0	11.0	136.0	20.0	0.0	65.0	23.0	71.0	0.0	0.0	0.0	0.0	0.0	0.0	0.0	0.0	0.0	0.0	0.0	0.0	26.0	6.0	0.0	0.0	0.0	0.0	0.0	0.0	0.0	0.0	0.0	0.0	0.0	0.0	0.0	0.0
fb59565bc40d6e8af81e449aabe6746c	7.0	10.0	0.0	8.0	7.0	10.0	10.0	25.0	0.0	3.0	0.0	3.0	12.0	8.0	0.0	7.0	11.0	0.0	40.0	411.0	0.0	0.0	16.0	0.0	28.0	24.0	0.0	0.0	0.0	0.0	0.0	0.0	0.0	0.0	0.0	0.0
68448174e65c1b4ca8520af2c3608db0	0.0	0.0	0.0	0.0	0.0	0.0	0.0	0.0	0.0	0.0	230.0	331.0	15.0	24.0	0.0	40.0	0.0	0.0	0.0	0.0	0.0	0.0	0.0	0.0	0.0	0.0	0.0	0.0	0.0	0.0	0.0	0.0	0.0	0.0	0.0	0.0
5e949c61aa225b189df6c1ba951becad	67.0	43.0	45.0	46.0	68.0	143.0	28.0	29.0	0.0	0.0	20.0	21.0	0.0	31.0	0.0	32.0	8.0	0.0	6.0	8.0	0.0	0.0	4.0	0.0	22.0	16.0	0.0	0.0	0.0	0.0	0.0	0.0	0.0	0.0	0.0	0.0
46de60093441b76cf8c0d8e2922002ad	0.0	0.0	0.0	0.0	0.0	0.0	0.0	0.0	0.0	0.0	0.0	0.0	0.0	0.0	0.0	0.0	0.0	0.0	0.0	0.0	0.0	0.0	0.0	0.0	0.0	0.0	65.0	39.0	84.0	72.0	68.0	29.0	52.0	71.0	74.0	82.0
e2d407f8e3b1c630ee9a52bf0f90537c	108.0	73.0	83.0	61.0	68.0	73.0	90.0	79.0	0.0	0.0	0.0	0.0	0.0	0.0	0.0	0.0	0.0	0.0	0.0	0.0	0.0	0.0	0.0	0.0	0.0	0.0	0.0	0.0	0.0	0.0	0.0	0.0	0.0	0.0	0.0	0.0
a90b1ddcd6864cc290c8443dce0771ed	0.0	0.0	0.0	0.0	0.0	0.0	0.0	0.0	79.0	31.0	31.0	13.0	67.0	86.0	135.0	190.0	0.0	0.0	0.0	0.0	0.0	0.0	0.0	0.0	0.0	0.0	0.0	0.0	0.0	0.0	0.0	0.0	0.0	0.0	0.0	0.0
40377e54010a84dbca9c3914f2969e91	0.0	0.0	0.0	0.0	0.0	0.0	0.0	0.0	25.0	71.0	23.0	8.0	136.0	208.0	109.0	50.0	0.0	0.0	0.0	0.0	0.0	0.0	0.0	0.0	0.0	0.0	0.0	0.0	0.0	0.0	0.0	0.0	0.0	0.0	0.0	0.0
ce4a3e5aa5722556177df754865b577e	0.0	0.0	0.0	0.0	0.0	0.0	0.0	0.0	8.0	48.0	201.0	7.0	76.0	44.0	56.0	187.0	0.0	0.0	0.0	0.0	0.0	0.0	0.0	0.0	0.0	0.0	0.0	0.0	0.0	0.0	0.0	0.0	0.0	0.0	0.0	0.0
6606263689ea798028333ff4c9a1beba	42.0	122.0	292.0	41.0	47.0	36.0	22.0	17.0	0.0	0.0	0.0	0.0	4.0	0.0	0.0	0.0	0.0	0.0	0.0	0.0	0.0	0.0	0.0	0.0	0.0	0.0	0.0	0.0	0.0	0.0	0.0	0.0	0.0	0.0	0.0	0.0
6f5254fa25331592514ccfaa1b3fb8e0	0.0	0.0	0.0	0.0	0.0	0.0	0.0	0.0	0.0	0.0	0.0	0.0	0.0	0.0	0.0	0.0	0.0	0.0	0.0	0.0	0.0	0.0	0.0	0.0	0.0	10.0	63.0	49.0	32.0	76.0	56.0	30.0	60.0	177.0	24.0	46.0
a80cd04e66b4f7c5f27bed6186e623f3	79.0	39.0	51.0	17.0	65.0	57.0	15.0	23.0	26.0	51.0	35.0	14.0	23.0	13.0	50.0	64.0	0.0	0.0	0.0	0.0	0.0	0.0	0.0	0.0	0.0	0.0	0.0	0.0	0.0	0.0	0.0	0.0	0.0	0.0	0.0	0.0
b240173596a8b238c88e47c8b201150e	0.0	20.0	15.0	0.0	0.0	0.0	0.0	0.0	32.0	117.0	33.0	155.0	76.0	99.0	54.0	21.0	0.0	0.0	0.0	0.0	0.0	0.0	0.0	0.0	0.0	0.0	0.0	0.0	0.0	0.0	0.0	0.0	0.0	0.0	0.0	0.0
23763f345bd5e857b7ddd14273247452	59.0	65.0	46.0	62.0	83.0	32.0	90.0	42.0	4.0	0.0	0.0	10.0	0.0	0.0	0.0	0.0	0.0	4.0	0.0	54.0	18.0	11.0	0.0	0.0	41.0	0.0	0.0	0.0	0.0	0.0	0.0	0.0	0.0	0.0	0.0	0.0
3e934bbe24eb3d7b36151cb593f594c3	21.0	40.0	0.0	20.0	22.0	27.0	45.0	43.0	36.0	0.0	17.0	61.0	11.0	25.0	11.0	0.0	23.0	31.0	18.0	39.0	42.0	33.0	25.0	30.0	0.0	0.0	0.0	0.0	0.0	0.0	0.0	0.0	0.0	0.0	0.0	0.0
48158a8847325c8717f90edd6732dcb2	15.0	0.0	0.0	0.0	11.0	0.0	0.0	0.0	0.0	0.0	0.0	0.0	0.0	0.0	0.0	0.0	0.0	0.0	0.0	0.0	0.0	0.0	0.0	0.0	0.0	0.0	44.0	36.0	64.0	41.0	119.0	68.0	49.0	49.0	83.0	38.0
f3c1f5c0f54a7a2185eaf99db24e062b	0.0	0.0	0.0	0.0	0.0	0.0	0.0	0.0	25.0	274.0	52.0	0.0	94.0	86.0	45.0	38.0	0.0	0.0	0.0	0.0	0.0	0.0	0.0	0.0	0.0	0.0	0.0	0.0	0.0	0.0	0.0	0.0	0.0	0.0	0.0	0.0
be6dd5d2ae72dd58d318e6c9ddea543b	47.0	0.0	12.0	7.0	10.0	17.0	0.0	0.0	0.0	30.0	8.0	34.0	8.0	0.0	0.0	0.0	6.0	25.0	43.0	79.0	13.0	9.0	137.0	32.0	68.0	27.0	0.0	0.0	0.0	0.0	0.0	0.0	0.0	0.0	0.0	0.0
ac54791ac7a22ee4c3e554ab0a0fc99f	42.0	49.0	29.0	56.0	37.0	20.0	66.0	23.0	0.0	0.0	0.0	9.0	0.0	0.0	0.0	0.0	16.0	35.0	47.0	60.0	15.0	0.0	32.0	20.0	14.0	36.0	0.0	0.0	0.0	0.0	0.0	0.0	0.0	0.0	0.0	0.0
5161c4a02a172d24add42ee6caa66a17	22.0	30.0	28.0	15.0	30.0	33.0	35.0	34.0	0.0	0.0	0.0	0.0	0.0	0.0	0.0	0.0	34.0	26.0	35.0	70.0	29.0	39.0	60.0	40.0	18.0	28.0	0.0	0.0	0.0	0.0	0.0	0.0	0.0	0.0	0.0	0.0
81d266c901cd7d71b58150faeedba6d8	0.0	0.0	8.0	0.0	8.0	0.0	0.0	0.0	10.0	40.0	32.0	20.0	91.0	158.0	71.0	168.0	0.0	0.0	0.0	0.0	0.0	0.0	0.0	0.0	0.0	0.0	0.0	0.0	0.0	0.0	0.0	0.0	0.0	0.0	0.0	0.0
0af6142bcd7e32f18f5b566c01b73cf9	0.0	0.0	0.0	0.0	0.0	40.0	0.0	0.0	300.0	69.0	0.0	70.0	0.0	0.0	67.0	60.0	0.0	0.0	0.0	0.0	0.0	0.0	0.0	0.0	0.0	0.0	0.0	0.0	0.0	0.0	0.0	0.0	0.0	0.0	0.0	0.0
aa8faba063e862f3152726b8a364e6aa	0.0	0.0	0.0	0.0	0.0	0.0	7.0	0.0	0.0	0.0	0.0	0.0	0.0	0.0	0.0	0.0	30.0	83.0	40.0	10.0	30.0	27.0	87.0	40.0	237.0	14.0	0.0	0.0	0.0	0.0	0.0	0.0	0.0	0.0	0.0	0.0
a98e4d33e1ba85b9f187597239a0d913	0.0	0.0	0.0	0.0	0.0	0.0	0.0	0.0	15.0	52.0	43.0	49.0	77.0	110.0	123.0	136.0	0.0	0.0	0.0	0.0	0.0	0.0	0.0	0.0	0.0	0.0	0.0	0.0	0.0	0.0	0.0	0.0	0.0	0.0	0.0	0.0
23e5f95e4936a801410a5efab4e9dd9b	86.0	59.0	56.0	44.0	92.0	71.0	42.0	59.0	0.0	0.0	0.0	0.0	0.0	0.0	0.0	0.0	0.0	0.0	15.0	44.0	0.0	0.0	0.0	0.0	0.0	0.0	0.0	15.0	0.0	0.0	0.0	0.0	21.0	0.0	0.0	0.0
18664cb975a2e9c1b26deef9907a7a99	31.0	21.0	38.0	39.0	28.0	18.0	26.0	38.0	0.0	0.0	0.0	0.0	0.0	0.0	0.0	0.0	20.0	43.0	95.0	75.0	9.0	0.0	24.0	23.0	43.0	32.0	0.0	0.0	0.0	0.0	0.0	0.0	0.0	0.0	0.0	0.0
22bebb366f810c7b8d78fbba9d3b371e	0.0	0.0	35.0	0.0	28.0	0.0	0.0	0.0	0.0	0.0	0.0	0.0	0.0	0.0	0.0	0.0	36.0	56.0	47.0	199.0	0.0	0.0	45.0	66.0	91.0	0.0	0.0	0.0	0.0	0.0	0.0	0.0	0.0	0.0	0.0	0.0
0a881fd3f52db218096778c7e336055e	0.0	0.0	0.0	0.0	0.0	0.0	0.0	0.0	0.0	0.0	0.0	0.0	0.0	0.0	0.0	0.0	60.0	36.0	0.0	89.0	132.0	96.0	71.0	72.0	13.0	34.0	0.0	0.0	0.0	0.0	0.0	0.0	0.0	0.0	0.0	0.0
cc0f74cc18b188d13217d9b28affc072	52.0	0.0	35.0	64.0	44.0	27.0	31.0	77.0	0.0	0.0	0.0	0.0	0.0	0.0	0.0	0.0	17.0	146.0	52.0	19.0	0.0	0.0	18.0	16.0	0.0	0.0	0.0	0.0	0.0	0.0	0.0	0.0	0.0	0.0	0.0	0.0
9ac3c6077fc4addf614c944f3bdf12a4	0.0	0.0	0.0	0.0	11.0	7.0	0.0	0.0	0.0	0.0	0.0	0.0	0.0	0.0	0.0	0.0	23.0	52.0	23.0	38.0	57.0	34.0	43.0	29.0	132.0	147.0	0.0	0.0	0.0	0.0	0.0	0.0	0.0	0.0	0.0	0.0
9e6b536c1e23fff690a4c34bcf88ef33	0.0	0.0	0.0	0.0	0.0	0.0	0.0	0.0	0.0	0.0	0.0	0.0	0.0	0.0	0.0	0.0	0.0	0.0	8.0	0.0	0.0	0.0	0.0	0.0	0.0	0.0	83.0	62.0	85.0	72.0	48.0	0.0	56.0	70.0	61.0	51.0
23d86f6f62c18b294272da604d7cc142	0.0	0.0	0.0	0.0	0.0	0.0	0.0	0.0	0.0	29.0	74.0	84.0	43.0	146.0	157.0	62.0	0.0	0.0	0.0	0.0	0.0	0.0	0.0	0.0	0.0	0.0	0.0	0.0	0.0	0.0	0.0	0.0	0.0	0.0	0.0	0.0
49d3752734338216c241900569670841	38.0	33.0	65.0	96.0	71.0	16.0	124.0	47.0	0.0	10.0	22.0	62.0	0.0	7.0	0.0	0.0	0.0	0.0	0.0	0.0	0.0	0.0	0.0	0.0	0.0	0.0	0.0	0.0	0.0	0.0	0.0	0.0	0.0	0.0	0.0	0.0
602b214302b5281f99f14541d390c3c6	0.0	0.0	0.0	0.0	0.0	0.0	0.0	0.0	0.0	0.0	0.0	0.0	0.0	0.0	0.0	0.0	0.0	0.0	0.0	0.0	0.0	0.0	0.0	0.0	0.0	0.0	69.0	51.0	54.0	39.0	55.0	67.0	83.0	75.0	49.0	48.0
1299a67b1a258c28100a720a6717ddda	12.0	41.0	30.0	28.0	56.0	41.0	139.0	36.0	0.0	0.0	0.0	0.0	0.0	0.0	0.0	0.0	9.0	11.0	34.0	93.0	12.0	0.0	26.0	21.0	0.0	0.0	0.0	0.0	0.0	0.0	0.0	0.0	0.0	0.0	0.0	0.0
a09cf09785a4c0e8a18a26107608c6f8	32.0	0.0	15.0	16.0	26.0	31.0	14.0	25.0	8.0	0.0	6.0	0.0	0.0	0.0	0.0	11.0	46.0	116.0	37.0	53.0	30.0	22.0	0.0	37.0	0.0	34.0	0.0	0.0	0.0	0.0	27.0	0.0	0.0	0.0	0.0	0.0
42733405c98fe1cb0e6d06e664db05d6	0.0	0.0	0.0	0.0	0.0	22.0	0.0	0.0	0.0	0.0	0.0	0.0	0.0	0.0	0.0	0.0	55.0	97.0	60.0	75.0	35.0	62.0	61.0	40.0	34.0	44.0	0.0	0.0	0.0	0.0	0.0	0.0	0.0	0.0	0.0	0.0
4f6c8f5c5b3011484fad7730b722b88c	0.0	0.0	0.0	0.0	0.0	0.0	0.0	0.0	0.0	0.0	0.0	6.0	0.0	0.0	0.0	0.0	11.0	568.0	0.0	0.0	0.0	0.0	0.0	0.0	0.0	0.0	0.0	0.0	0.0	0.0	0.0	0.0	0.0	0.0	0.0	0.0
7026e5f67f39ed8024c3d861c2895de2	0.0	0.0	15.0	22.0	11.0	18.0	0.0	0.0	0.0	0.0	0.0	0.0	0.0	0.0	0.0	0.0	60.0	102.0	45.0	32.0	52.0	62.0	53.0	46.0	12.0	54.0	0.0	0.0	0.0	0.0	0.0	0.0	0.0	0.0	0.0	0.0
9b3db5463521a33ad1679e90f88894d2	0.0	0.0	0.0	0.0	0.0	0.0	0.0	0.0	46.0	11.0	0.0	425.0	25.0	53.0	0.0	24.0	0.0	0.0	0.0	0.0	0.0	0.0	0.0	0.0	0.0	0.0	0.0	0.0	0.0	0.0	0.0	0.0	0.0	0.0	0.0	0.0
87d76cfe4a5682d6d922903d39c7cf2d	19.0	90.0	59.0	41.0	67.0	41.0	30.0	16.0	0.0	0.0	0.0	0.0	0.0	4.0	0.0	0.0	23.0	30.0	7.0	6.0	57.0	46.0	8.0	16.0	0.0	22.0	0.0	0.0	0.0	0.0	0.0	0.0	0.0	0.0	0.0	0.0
b4947c2533dc74faaff4a7fee409d4cd	0.0	57.0	0.0	83.0	89.0	58.0	79.0	65.0	0.0	0.0	0.0	23.0	0.0	0.0	0.0	21.0	0.0	0.0	0.0	0.0	0.0	0.0	0.0	0.0	45.0	60.0	0.0	0.0	0.0	0.0	0.0	0.0	0.0	0.0	0.0	0.0
eee87f1f2a84c5d2a89be96667b00f1f	56.0	86.0	41.0	104.0	102.0	134.0	33.0	9.0	0.0	0.0	0.0	7.0	0.0	0.0	0.0	0.0	0.0	0.0	0.0	0.0	0.0	0.0	0.0	0.0	7.0	0.0	0.0	0.0	0.0	0.0	0.0	0.0	0.0	0.0	0.0	0.0
61fea7f42209823b551da84d327c11d3	0.0	0.0	10.0	7.0	20.0	24.0	14.0	12.0	0.0	0.0	0.0	0.0	0.0	0.0	0.0	0.0	26.0	34.0	43.0	140.0	16.0	22.0	55.0	47.0	45.0	61.0	0.0	0.0	0.0	0.0	0.0	0.0	0.0	0.0	0.0	0.0
220fb7ab6ff01bd68c17b9d1db889329	0.0	0.0	0.0	0.0	0.0	0.0	0.0	0.0	482.0	0.0	0.0	0.0	57.0	0.0	29.0	0.0	0.0	0.0	0.0	0.0	0.0	0.0	0.0	0.0	0.0	0.0	0.0	0.0	0.0	0.0	0.0	0.0	0.0	0.0	0.0	0.0
931ab92c9b75ba245e159459404a4fa3	0.0	32.0	43.0	114.0	39.0	36.0	50.0	67.0	0.0	0.0	0.0	0.0	0.0	0.0	0.0	0.0	0.0	94.0	0.0	43.0	0.0	0.0	35.0	0.0	12.0	0.0	0.0	0.0	0.0	0.0	0.0	0.0	0.0	0.0	0.0	0.0
7d4209f1d2a8c7024b5d6aa461cd4c87	0.0	11.0	16.0	0.0	0.0	0.0	0.0	0.0	26.0	137.0	35.0	0.0	135.0	71.0	66.0	67.0	0.0	0.0	0.0	0.0	0.0	0.0	0.0	0.0	0.0	0.0	0.0	0.0	0.0	0.0	0.0	0.0	0.0	0.0	0.0	0.0
5bfc4764e66dd400a26d8fabcbd0081b	0.0	0.0	0.0	0.0	2.0	0.0	0.0	0.0	23.0	15.0	10.0	427.0	18.0	24.0	12.0	28.0	0.0	0.0	0.0	5.0	0.0	0.0	0.0	0.0	0.0	0.0	0.0	0.0	0.0	0.0	0.0	0.0	0.0	0.0	0.0	0.0
8afe42e26a7ff633dbeec741495caf3f	0.0	0.0	0.0	0.0	0.0	0.0	0.0	0.0	0.0	15.0	23.0	95.0	68.0	271.0	71.0	19.0	0.0	0.0	0.0	0.0	0.0	0.0	0.0	0.0	0.0	0.0	0.0	0.0	0.0	0.0	0.0	0.0	0.0	0.0	0.0	0.0
60d2f0271f82a2e28cc5daf369758e00	0.0	0.0	0.0	0.0	0.0	0.0	0.0	0.0	0.0	0.0	0.0	0.0	0.0	0.0	0.0	0.0	26.0	218.0	24.0	87.0	45.0	27.0	39.0	36.0	19.0	41.0	0.0	0.0	0.0	0.0	0.0	0.0	0.0	0.0	0.0	0.0
fcaad33754cc7e28678d93ea304c1c71	11.0	11.0	21.0	5.0	10.0	18.0	15.0	11.0	0.0	0.0	0.0	0.0	0.0	0.0	0.0	0.0	15.0	49.0	41.0	65.0	18.0	11.0	71.0	44.0	63.0	77.0	0.0	0.0	0.0	0.0	0.0	0.0	0.0	0.0	0.0	0.0
cceaa8e574c368faa54f84e62969b939	0.0	0.0	0.0	0.0	0.0	0.0	0.0	0.0	0.0	0.0	0.0	0.0	0.0	0.0	0.0	0.0	46.0	46.0	36.0	67.0	84.0	89.0	74.0	57.0	23.0	34.0	0.0	0.0	0.0	0.0	0.0	0.0	0.0	0.0	0.0	0.0
5f62270ea452e2627ccc08c2614d60b7	0.0	45.0	0.0	29.0	30.0	0.0	58.0	0.0	0.0	0.0	0.0	0.0	0.0	0.0	0.0	0.0	37.0	143.0	49.0	54.0	0.0	0.0	41.0	29.0	16.0	24.0	0.0	0.0	0.0	0.0	0.0	0.0	0.0	0.0	0.0	0.0
5e25871b122308df6d0768f54042c54e	133.0	23.0	44.0	16.0	39.0	134.0	37.0	26.0	0.0	0.0	0.0	7.0	0.0	0.0	0.0	0.0	14.0	0.0	7.0	40.0	0.0	12.0	11.0	0.0	0.0	11.0	0.0	0.0	0.0	0.0	0.0	0.0	0.0	0.0	0.0	0.0
7897b7334ce26601afac7e17e5228949	10.0	19.0	4.0	9.0	30.0	6.0	15.0	6.0	0.0	14.0	0.0	25.0	0.0	0.0	0.0	0.0	7.0	34.0	52.0	30.0	13.0	17.0	27.0	11.0	176.0	49.0	0.0	0.0	0.0	0.0	0.0	0.0	0.0	0.0	0.0	0.0
b3116151847083683fca69f451751cfc	0.0	0.0	0.0	0.0	0.0	0.0	0.0	0.0	0.0	0.0	0.0	0.0	0.0	0.0	0.0	0.0	0.0	0.0	0.0	0.0	0.0	0.0	0.0	0.0	0.0	0.0	66.0	0.0	109.0	48.0	82.0	77.0	51.0	69.0	52.0	0.0
ee50e28dc7842aa24f407e51079e8f4a	42.0	183.0	62.0	59.0	48.0	64.0	44.0	49.0	0.0	0.0	0.0	0.0	0.0	0.0	0.0	0.0	0.0	0.0	0.0	0.0	0.0	0.0	0.0	0.0	0.0	0.0	0.0	0.0	0.0	0.0	0.0	0.0	0.0	0.0	0.0	0.0
5c51ff9411a1599164d2d7e9f08d042c	0.0	0.0	0.0	0.0	0.0	0.0	0.0	0.0	0.0	0.0	0.0	0.0	0.0	0.0	0.0	0.0	40.0	9.0	54.0	55.0	59.0	78.0	125.0	75.0	20.0	33.0	0.0	0.0	0.0	0.0	0.0	0.0	0.0	0.0	0.0	0.0
e3df3287e648930970de0dc420a72b4c	0.0	0.0	0.0	0.0	23.0	0.0	0.0	0.0	18.0	85.0	108.0	13.0	65.0	56.0	114.0	50.0	0.0	0.0	0.0	14.0	0.0	0.0	0.0	0.0	0.0	0.0	0.0	0.0	0.0	0.0	0.0	0.0	0.0	0.0	0.0	0.0
62c76a30a14e6438a328c1b0d06731fe	0.0	0.0	0.0	0.0	0.0	0.0	0.0	0.0	9.0	0.0	6.0	34.0	13.0	19.0	42.0	17.0	14.0	26.0	34.0	32.0	15.0	12.0	56.0	46.0	63.0	107.0	0.0	0.0	0.0	0.0	0.0	0.0	0.0	0.0	0.0	0.0
8cb931cdc48a9d651383d94902f337fb	26.0	44.0	21.0	0.0	24.0	37.0	21.0	29.0	0.0	0.0	0.0	0.0	0.0	0.0	0.0	5.0	0.0	69.0	45.0	64.0	30.0	30.0	42.0	27.0	0.0	30.0	0.0	0.0	0.0	0.0	0.0	0.0	0.0	0.0	0.0	0.0
a87eb07e3d277a72cf66ba0ac133d33f	0.0	0.0	0.0	0.0	0.0	0.0	0.0	0.0	0.0	98.0	84.0	94.0	32.0	39.0	64.0	131.0	0.0	0.0	0.0	0.0	0.0	0.0	0.0	0.0	0.0	0.0	0.0	0.0	0.0	0.0	0.0	0.0	0.0	0.0	0.0	0.0
d123764a47c5900948ad41910557288d	0.0	0.0	0.0	0.0	0.0	0.0	0.0	0.0	0.0	0.0	0.0	0.0	0.0	0.0	0.0	0.0	0.0	0.0	0.0	0.0	0.0	0.0	0.0	0.0	0.0	0.0	66.0	40.0	54.0	66.0	74.0	40.0	60.0	52.0	36.0	54.0
a159e15592519f8b41772f666f974c94	67.0	68.0	97.0	58.0	68.0	55.0	34.0	23.0	24.0	0.0	0.0	30.0	8.0	0.0	6.0	0.0	0.0	0.0	0.0	0.0	0.0	0.0	0.0	0.0	0.0	0.0	0.0	0.0	0.0	0.0	0.0	0.0	0.0	0.0	0.0	0.0
ecdc9247e49640ea96dd8e07513bf38f	25.0	88.0	62.0	53.0	43.0	125.0	123.0	10.0	0.0	0.0	0.0	0.0	0.0	4.0	0.0	0.0	0.0	0.0	0.0	0.0	0.0	0.0	0.0	0.0	0.0	0.0	0.0	0.0	0.0	0.0	0.0	0.0	0.0	0.0	0.0	0.0
d34d4c6ad640c3b4551c460db4720ff2	61.0	40.0	70.0	25.0	79.0	0.0	22.0	22.0	0.0	0.0	0.0	0.0	0.0	0.0	0.0	0.0	37.0	31.0	16.0	59.0	0.0	0.0	20.0	0.0	16.0	32.0	0.0	0.0	0.0	0.0	0.0	0.0	0.0	0.0	0.0	0.0
5d6d00d6a0501ac89828250a774d463b	0.0	0.0	0.0	0.0	0.0	0.0	0.0	0.0	0.0	0.0	0.0	0.0	0.0	0.0	0.0	0.0	0.0	0.0	0.0	0.0	0.0	0.0	0.0	0.0	0.0	0.0	71.0	55.0	88.0	49.0	54.0	61.0	0.0	27.0	43.0	82.0
88d47b749e645f03e0fa06b819c7fed8	0.0	0.0	0.0	0.0	0.0	0.0	0.0	0.0	0.0	26.0	18.0	61.0	65.0	17.0	11.0	88.0	0.0	41.0	37.0	36.0	16.0	20.0	32.0	0.0	25.0	35.0	0.0	0.0	0.0	0.0	0.0	0.0	0.0	0.0	0.0	0.0
da67a9b8e3877c70b8045525165ae386	27.0	78.0	61.0	77.0	84.0	117.0	46.0	36.0	0.0	0.0	0.0	0.0	0.0	0.0	0.0	0.0	0.0	0.0	0.0	0.0	0.0	0.0	0.0	0.0	0.0	0.0	0.0	0.0	0.0	0.0	0.0	0.0	0.0	0.0	0.0	0.0
9dde897da392bcb1703de8a2e574c4c5	0.0	0.0	0.0	0.0	0.0	0.0	0.0	0.0	0.0	0.0	0.0	0.0	0.0	0.0	0.0	0.0	20.0	29.0	31.0	32.0	41.0	71.0	46.0	59.0	116.0	76.0	0.0	0.0	0.0	0.0	0.0	0.0	0.0	0.0	0.0	0.0
2600cd3b6a20ed863707510148c60a00	7.0	65.0	38.0	44.0	68.0	35.0	44.0	27.0	8.0	6.0	0.0	8.0	0.0	0.0	0.0	13.0	21.0	0.0	0.0	12.0	35.0	24.0	24.0	20.0	0.0	17.0	0.0	0.0	0.0	0.0	0.0	0.0	0.0	0.0	0.0	0.0
2fa40aa44796aa4b788da690a57550c4	59.0	60.0	24.0	66.0	64.0	27.0	49.0	62.0	0.0	0.0	0.0	12.0	0.0	0.0	0.0	0.0	0.0	0.0	16.0	47.0	0.0	21.0	0.0	0.0	0.0	9.0	0.0	0.0	0.0	0.0	0.0	0.0	0.0	0.0	0.0	0.0
d873d25bb3430855d0a3e175c26b93b4	0.0	0.0	0.0	0.0	0.0	0.0	0.0	0.0	9.0	98.0	185.0	0.0	16.0	30.0	17.0	161.0	0.0	0.0	0.0	0.0	0.0	0.0	0.0	0.0	0.0	0.0	0.0	0.0	0.0	0.0	0.0	0.0	0.0	0.0	0.0	0.0
b46979094b7ad28984388cf8c6bd2dd7	0.0	0.0	0.0	0.0	0.0	0.0	0.0	0.0	0.0	0.0	0.0	0.0	0.0	0.0	0.0	0.0	0.0	0.0	34.0	45.0	55.0	94.0	95.0	75.0	74.0	44.0	0.0	0.0	0.0	0.0	0.0	0.0	0.0	0.0	0.0	0.0
20a329282b4ce8c3ffa8977f4151f9a1	44.0	0.0	79.0	188.0	88.0	52.0	17.0	47.0	0.0	0.0	0.0	0.0	0.0	0.0	0.0	0.0	0.0	0.0	0.0	0.0	0.0	0.0	0.0	0.0	0.0	0.0	0.0	0.0	0.0	0.0	0.0	0.0	0.0	0.0	0.0	0.0
74ebc08892ae33b757b16370928b54d5	0.0	0.0	0.0	0.0	0.0	0.0	0.0	0.0	0.0	0.0	0.0	0.0	0.0	0.0	0.0	0.0	49.0	28.0	50.0	70.0	188.0	55.0	34.0	41.0	0.0	0.0	0.0	0.0	0.0	0.0	0.0	0.0	0.0	0.0	0.0	0.0
1198c9a75c696b4e399352ac3bc861b9	64.0	56.0	44.0	52.0	106.0	53.0	20.0	18.0	0.0	9.0	14.0	0.0	11.0	8.0	0.0	0.0	11.0	6.0	7.0	16.0	0.0	0.0	15.0	0.0	0.0	0.0	0.0	0.0	0.0	0.0	0.0	0.0	0.0	0.0	0.0	0.0
cae7c1ad6fbea4a12d0f911e55d0ba93	61.0	77.0	78.0	74.0	139.0	0.0	81.0	0.0	0.0	0.0	0.0	0.0	0.0	0.0	0.0	0.0	0.0	0.0	0.0	0.0	0.0	0.0	0.0	0.0	0.0	0.0	0.0	0.0	0.0	0.0	0.0	0.0	0.0	0.0	0.0	0.0
58635bf864e4031845bd08d64344933b	0.0	0.0	0.0	0.0	0.0	0.0	0.0	0.0	492.0	18.0	0.0	0.0	0.0	0.0	0.0	0.0	0.0	0.0	0.0	0.0	0.0	0.0	0.0	0.0	0.0	0.0	0.0	0.0	0.0	0.0	0.0	0.0	0.0	0.0	0.0	0.0
b3067f2e10df951ccbcbb9e053d1e46d	0.0	0.0	0.0	0.0	0.0	0.0	0.0	0.0	0.0	23.0	60.0	0.0	131.0	201.0	58.0	37.0	0.0	0.0	0.0	0.0	0.0	0.0	0.0	0.0	0.0	0.0	0.0	0.0	0.0	0.0	0.0	0.0	0.0	0.0	0.0	0.0
bbaa7a360694566117519e810c2aa638	0.0	0.0	0.0	0.0	0.0	298.0	59.0	78.0	28.0	0.0	0.0	33.0	0.0	12.0	0.0	0.0	0.0	0.0	0.0	0.0	0.0	0.0	0.0	0.0	0.0	0.0	0.0	0.0	0.0	0.0	0.0	0.0	0.0	0.0	0.0	0.0
2b38a63ee2126854586ea2a2cacda189	0.0	0.0	0.0	0.0	0.0	0.0	0.0	0.0	0.0	0.0	0.0	0.0	0.0	0.0	0.0	0.0	0.0	0.0	0.0	0.0	0.0	0.0	0.0	0.0	0.0	0.0	26.0	0.0	180.0	0.0	35.0	46.0	32.0	54.0	0.0	135.0
6441d82b82014879bd4e9759536c0821	0.0	0.0	0.0	0.0	0.0	0.0	0.0	0.0	0.0	0.0	0.0	0.0	0.0	0.0	0.0	0.0	0.0	12.0	0.0	0.0	0.0	0.0	8.0	0.0	303.0	184.0	0.0	0.0	0.0	0.0	0.0	0.0	0.0	0.0	0.0	0.0
671a835807f88a776921d437b3182467	92.0	0.0	15.0	27.0	106.0	15.0	53.0	53.0	0.0	85.0	0.0	0.0	0.0	0.0	0.0	0.0	0.0	25.0	16.0	18.0	0.0	0.0	0.0	0.0	0.0	0.0	0.0	0.0	0.0	0.0	0.0	0.0	0.0	0.0	0.0	0.0
11cde6640cabd789362b1a3f2dba9b6a	0.0	0.0	0.0	0.0	0.0	0.0	0.0	0.0	0.0	18.0	0.0	0.0	0.0	0.0	13.0	0.0	20.0	0.0	10.0	17.0	65.0	57.0	139.0	100.0	32.0	31.0	0.0	0.0	0.0	0.0	0.0	0.0	0.0	0.0	0.0	0.0
9a62efa1f82c164fde0e78ea7887f344	0.0	0.0	0.0	0.0	0.0	0.0	0.0	0.0	0.0	0.0	0.0	0.0	0.0	0.0	0.0	0.0	0.0	0.0	0.0	0.0	0.0	0.0	0.0	0.0	0.0	0.0	73.0	60.0	39.0	41.0	33.0	44.0	24.0	26.0	23.0	138.0
70ae65dadad9eaac01ee0fa8afe6d006	0.0	0.0	0.0	0.0	0.0	0.0	0.0	0.0	0.0	0.0	0.0	0.0	0.0	0.0	0.0	0.0	0.0	44.0	60.0	45.0	0.0	24.0	144.0	24.0	158.0	0.0	0.0	0.0	0.0	0.0	0.0	0.0	0.0	0.0	0.0	0.0
395950cb42ee1bd9e3738998bf97e494	0.0	0.0	0.0	0.0	0.0	60.0	29.0	18.0	26.0	0.0	0.0	54.0	11.0	9.0	18.0	26.0	0.0	25.0	36.0	24.0	0.0	0.0	22.0	27.0	113.0	0.0	0.0	0.0	0.0	0.0	0.0	0.0	0.0	0.0	0.0	0.0
1a88e18e0ac64d0285b40033e0ca84ef	0.0	0.0	0.0	0.0	0.0	0.0	0.0	0.0	0.0	57.0	23.0	10.0	88.0	203.0	70.0	46.0	0.0	0.0	0.0	0.0	0.0	0.0	0.0	0.0	0.0	0.0	0.0	0.0	0.0	0.0	0.0	0.0	0.0	0.0	0.0	0.0
f141d6883f190c77626edc0fdcb11bb6	0.0	0.0	0.0	0.0	0.0	0.0	0.0	0.0	0.0	12.0	0.0	0.0	0.0	0.0	0.0	0.0	56.0	38.0	49.0	48.0	45.0	45.0	68.0	54.0	30.0	50.0	0.0	0.0	0.0	0.0	0.0	0.0	0.0	0.0	0.0	0.0
610efbefe6995cb49c4f65cd5ab9c169	83.0	91.0	74.0	79.0	108.0	27.0	0.0	0.0	0.0	0.0	0.0	0.0	0.0	30.0	0.0	0.0	0.0	0.0	0.0	0.0	0.0	0.0	0.0	0.0	0.0	0.0	0.0	0.0	0.0	0.0	0.0	0.0	0.0	0.0	0.0	0.0
5dec048772ef4cf4981877cab8bc37ee	0.0	0.0	0.0	0.0	0.0	0.0	0.0	0.0	0.0	142.0	53.0	0.0	151.0	76.0	68.0	0.0	0.0	0.0	0.0	0.0	0.0	0.0	0.0	0.0	0.0	0.0	0.0	0.0	0.0	0.0	0.0	0.0	0.0	0.0	0.0	0.0
5a4288ec522d171caee22dc5aa8a97d5	0.0	0.0	0.0	0.0	0.0	0.0	0.0	0.0	0.0	138.0	43.0	0.0	78.0	53.0	134.0	39.0	0.0	0.0	0.0	0.0	0.0	0.0	0.0	0.0	0.0	0.0	0.0	0.0	0.0	0.0	0.0	0.0	0.0	0.0	0.0	0.0
47810779ce5c2382c2f9934d4e024ca0	0.0	0.0	0.0	0.0	0.0	0.0	0.0	0.0	0.0	41.0	15.0	12.0	252.0	134.0	16.0	15.0	0.0	0.0	0.0	0.0	0.0	0.0	0.0	0.0	0.0	0.0	0.0	0.0	0.0	0.0	0.0	0.0	0.0	0.0	0.0	0.0
b20571bd03e12c04bd7a3ac28950f4df	0.0	0.0	0.0	0.0	0.0	0.0	0.0	0.0	0.0	0.0	0.0	0.0	0.0	0.0	0.0	0.0	0.0	52.0	49.0	38.0	49.0	42.0	55.0	69.0	54.0	75.0	0.0	0.0	0.0	0.0	0.0	0.0	0.0	0.0	0.0	0.0
9c0b1c09d47e515d1d4878a44611d374	44.0	0.0	0.0	55.0	23.0	86.0	72.0	147.0	0.0	0.0	0.0	0.0	0.0	12.0	0.0	0.0	0.0	0.0	0.0	26.0	0.0	0.0	0.0	0.0	0.0	17.0	0.0	0.0	0.0	0.0	0.0	0.0	0.0	0.0	0.0	0.0
88f605b2fa18d3278d0534b20e5fa25f	29.0	64.0	70.0	36.0	71.0	30.0	36.0	33.0	0.0	9.0	0.0	0.0	7.0	0.0	0.0	0.0	10.0	10.0	26.0	18.0	0.0	0.0	16.0	15.0	0.0	0.0	0.0	0.0	0.0	0.0	0.0	0.0	0.0	0.0	0.0	0.0
2ec7aadb42060b0e0dfb23bb437de8cf	0.0	0.0	0.0	0.0	0.0	0.0	0.0	0.0	0.0	0.0	0.0	0.0	0.0	0.0	0.0	0.0	20.0	30.0	23.0	27.0	258.0	101.0	16.0	0.0	0.0	0.0	0.0	0.0	0.0	0.0	0.0	0.0	0.0	0.0	0.0	0.0
518d7faf393eb08ed2efe2c6078834fd	35.0	65.0	68.0	91.0	51.0	50.0	38.0	33.0	0.0	0.0	0.0	0.0	0.0	0.0	0.0	0.0	0.0	43.0	0.0	0.0	0.0	0.0	0.0	0.0	0.0	0.0	0.0	0.0	0.0	0.0	0.0	0.0	0.0	0.0	0.0	0.0
00e1515a67205fcba80a7feff16a5a06	0.0	0.0	0.0	0.0	0.0	0.0	0.0	5.0	0.0	31.0	39.0	20.0	152.0	92.0	67.0	0.0	4.0	5.0	0.0	0.0	13.0	0.0	16.0	0.0	9.0	16.0	0.0	0.0	0.0	0.0	0.0	0.0	0.0	0.0	0.0	0.0
a56d89b045e28c201d5264e33ab2ac6d	0.0	0.0	0.0	0.0	0.0	0.0	0.0	0.0	5.0	52.0	24.0	0.0	66.0	98.0	109.0	115.0	0.0	0.0	0.0	0.0	0.0	0.0	0.0	0.0	0.0	0.0	0.0	0.0	0.0	0.0	0.0	0.0	0.0	0.0	0.0	0.0
ba37cbaa2762c5f69b6058dfa1a3ffcd	0.0	0.0	0.0	0.0	0.0	0.0	0.0	0.0	0.0	0.0	0.0	0.0	0.0	82.0	0.0	39.0	28.0	0.0	0.0	24.0	28.0	51.0	71.0	48.0	23.0	73.0	0.0	0.0	0.0	0.0	0.0	0.0	0.0	0.0	0.0	0.0
4a255ecdfccd2e8e0372ded682681c0b	0.0	0.0	0.0	0.0	0.0	0.0	0.0	0.0	0.0	35.0	35.0	205.0	30.0	35.0	45.0	81.0	0.0	0.0	0.0	0.0	0.0	0.0	0.0	0.0	0.0	0.0	0.0	0.0	0.0	0.0	0.0	0.0	0.0	0.0	0.0	0.0
c0646d28072631a5834f145c6157c28d	0.0	0.0	0.0	0.0	0.0	0.0	0.0	0.0	0.0	0.0	0.0	0.0	0.0	0.0	0.0	0.0	8.0	110.0	142.0	205.0	0.0	0.0	0.0	0.0	0.0	0.0	0.0	0.0	0.0	0.0	0.0	0.0	0.0	0.0	0.0	0.0
ebdb472d1affc85f9c24a24ec0d287d2	6.0	5.0	12.0	6.0	0.0	38.0	7.0	7.0	0.0	82.0	28.0	0.0	14.0	16.0	3.0	72.0	12.0	17.0	0.0	47.0	4.0	19.0	22.0	9.0	10.0	27.0	0.0	0.0	0.0	0.0	0.0	0.0	0.0	0.0	0.0	0.0
38b211b00923b93ba9a19fd633d372fd	0.0	0.0	0.0	0.0	0.0	0.0	0.0	0.0	0.0	31.0	26.0	16.0	86.0	88.0	85.0	131.0	0.0	0.0	0.0	0.0	0.0	0.0	0.0	0.0	0.0	0.0	0.0	0.0	0.0	0.0	0.0	0.0	0.0	0.0	0.0	0.0
015d580522776826a2109d2b4dc48880	0.0	0.0	0.0	0.0	0.0	0.0	0.0	0.0	0.0	0.0	0.0	0.0	0.0	0.0	0.0	0.0	0.0	0.0	0.0	0.0	0.0	0.0	0.0	0.0	0.0	0.0	90.0	122.0	0.0	0.0	81.0	0.0	66.0	100.0	0.0	0.0
411e6b711741acc0994a6642c2deb612	133.0	36.0	63.0	0.0	65.0	39.0	54.0	50.0	0.0	0.0	0.0	0.0	0.0	0.0	0.0	0.0	0.0	0.0	0.0	0.0	0.0	0.0	0.0	0.0	17.0	0.0	0.0	0.0	0.0	0.0	0.0	0.0	0.0	0.0	0.0	0.0
36edaa4f90de9ce90a1beb727b2c61b8	0.0	0.0	0.0	0.0	0.0	0.0	0.0	0.0	0.0	18.0	13.0	26.0	16.0	9.0	5.0	20.0	12.0	64.0	26.0	40.0	25.0	25.0	35.0	32.0	58.0	32.0	0.0	0.0	0.0	0.0	0.0	0.0	0.0	0.0	0.0	0.0
ed857a01987eba82e2c8f87b59f86e54	0.0	0.0	0.0	0.0	0.0	23.0	0.0	16.0	0.0	0.0	0.0	0.0	0.0	0.0	0.0	0.0	35.0	51.0	48.0	54.0	125.0	36.0	29.0	14.0	10.0	14.0	0.0	0.0	0.0	0.0	0.0	0.0	0.0	0.0	0.0	0.0
720f970a7402d585f54c3cea11eeff0b	0.0	0.0	19.0	0.0	0.0	0.0	0.0	0.0	0.0	0.0	0.0	0.0	0.0	6.0	0.0	0.0	23.0	30.0	36.0	0.0	28.0	51.0	66.0	49.0	84.0	61.0	0.0	0.0	0.0	0.0	0.0	0.0	0.0	0.0	0.0	0.0
be026047ca77c3fd6ccdd2cdf9b8dfdc	0.0	0.0	0.0	0.0	0.0	0.0	10.0	0.0	0.0	0.0	0.0	0.0	0.0	6.0	0.0	0.0	27.0	0.0	47.0	73.0	39.0	47.0	111.0	50.0	0.0	42.0	0.0	0.0	0.0	0.0	0.0	0.0	0.0	0.0	0.0	0.0
9fd3ef1ae4d4d48faa3f414bbb9b7757	0.0	0.0	0.0	0.0	0.0	0.0	0.0	0.0	44.0	37.0	5.0	56.0	18.0	15.0	17.0	9.0	18.0	20.0	14.0	18.0	9.0	5.0	38.0	20.0	77.0	31.0	0.0	0.0	0.0	0.0	0.0	0.0	0.0	0.0	0.0	0.0
2189e16fdc63b3fef5f03c7c8316c548	0.0	7.0	11.0	0.0	20.0	13.0	15.0	0.0	0.0	0.0	0.0	0.0	0.0	0.0	0.0	0.0	29.0	30.0	58.0	59.0	44.0	0.0	36.0	21.0	61.0	46.0	0.0	0.0	0.0	0.0	0.0	0.0	0.0	0.0	0.0	0.0
9c6451db8502ebff4a9bd280e2c24e0f	0.0	0.0	0.0	0.0	41.0	0.0	0.0	0.0	10.0	184.0	45.0	0.0	0.0	0.0	0.0	0.0	8.0	0.0	23.0	47.0	23.0	19.0	17.0	0.0	0.0	33.0	0.0	0.0	0.0	0.0	0.0	0.0	0.0	0.0	0.0	0.0
f64eda37a4a8aa6f0a0c54d939635b65	0.0	0.0	0.0	0.0	0.0	0.0	0.0	0.0	0.0	0.0	0.0	0.0	0.0	0.0	0.0	0.0	0.0	28.0	23.0	0.0	30.0	0.0	242.0	33.0	23.0	71.0	0.0	0.0	0.0	0.0	0.0	0.0	0.0	0.0	0.0	0.0
6b45761a03bf781e20aebde8baaa5217	0.0	75.0	64.0	75.0	58.0	72.0	53.0	51.0	0.0	0.0	0.0	0.0	0.0	0.0	0.0	0.0	0.0	0.0	0.0	0.0	0.0	0.0	0.0	0.0	0.0	0.0	0.0	0.0	0.0	0.0	0.0	0.0	0.0	0.0	0.0	0.0
4d550d0768977665dceaee1880a7c0e0	0.0	0.0	0.0	15.0	0.0	0.0	0.0	0.0	22.0	21.0	18.0	8.0	87.0	75.0	53.0	65.0	17.0	17.0	0.0	15.0	16.0	13.0	0.0	0.0	6.0	0.0	0.0	0.0	0.0	0.0	0.0	0.0	0.0	0.0	0.0	0.0
1ae7d4c04a64e8213bd40a60b752942c	52.0	60.0	71.0	74.0	47.0	0.0	40.0	51.0	0.0	0.0	0.0	0.0	0.0	0.0	0.0	0.0	0.0	0.0	0.0	26.0	0.0	0.0	0.0	0.0	0.0	26.0	0.0	0.0	0.0	0.0	0.0	0.0	0.0	0.0	0.0	0.0
914b926f880c3bbff2210ad0ee545f9c	0.0	0.0	0.0	0.0	0.0	0.0	0.0	0.0	0.0	24.0	0.0	0.0	33.0	19.0	47.0	72.0	47.0	21.0	0.0	0.0	0.0	36.0	38.0	21.0	42.0	47.0	0.0	0.0	0.0	0.0	0.0	0.0	0.0	0.0	0.0	0.0
4212d3dd68c8158ff2ea80699e50b8e5	101.0	21.0	117.0	24.0	50.0	54.0	49.0	28.0	0.0	0.0	0.0	0.0	0.0	0.0	0.0	0.0	0.0	0.0	0.0	0.0	0.0	0.0	0.0	0.0	0.0	0.0	0.0	0.0	0.0	0.0	0.0	0.0	0.0	0.0	0.0	0.0
abeec82ff417712a4e58ef74f7134029	0.0	35.0	16.0	0.0	17.0	14.0	15.0	0.0	0.0	0.0	0.0	0.0	0.0	0.0	0.0	0.0	40.0	69.0	0.0	0.0	46.0	61.0	46.0	50.0	19.0	16.0	0.0	0.0	0.0	0.0	0.0	0.0	0.0	0.0	0.0	0.0
db51c4996d563c7ffef12c67af6fed64	94.0	87.0	82.0	44.0	40.0	17.0	48.0	26.0	0.0	0.0	0.0	0.0	0.0	0.0	0.0	0.0	0.0	0.0	0.0	0.0	0.0	0.0	0.0	0.0	5.0	0.0	0.0	0.0	0.0	0.0	0.0	0.0	0.0	0.0	0.0	0.0
b36f42a776783b79a1e31115305892b0	32.0	32.0	34.0	0.0	25.0	26.0	50.0	12.0	13.0	0.0	0.0	0.0	22.0	21.0	38.0	13.0	0.0	0.0	0.0	0.0	0.0	0.0	0.0	17.0	68.0	39.0	0.0	0.0	0.0	0.0	0.0	0.0	0.0	0.0	0.0	0.0
9d80c5f1a1bb28a3a718c12562000b7b	0.0	0.0	0.0	0.0	0.0	0.0	0.0	0.0	0.0	0.0	0.0	0.0	0.0	0.0	0.0	0.0	0.0	0.0	0.0	0.0	0.0	0.0	0.0	0.0	0.0	0.0	45.0	44.0	31.0	37.0	39.0	55.0	50.0	48.0	40.0	51.0
cc3071119ec4897670d3612769b783a1	104.0	55.0	28.0	37.0	96.0	12.0	19.0	7.0	0.0	0.0	0.0	0.0	5.0	0.0	0.0	6.0	3.0	3.0	8.0	23.0	0.0	7.0	7.0	0.0	8.0	11.0	0.0	0.0	0.0	0.0	0.0	0.0	0.0	0.0	0.0	0.0
3edd5dbc5d2e0772cbc86a23bb56f5a9	21.0	13.0	0.0	0.0	4.0	16.0	0.0	0.0	0.0	0.0	0.0	0.0	0.0	0.0	0.0	0.0	40.0	45.0	46.0	118.0	13.0	10.0	30.0	33.0	19.0	31.0	0.0	0.0	0.0	0.0	0.0	0.0	0.0	0.0	0.0	0.0
ca2eb59f788cd2d2856d2e64c35a0585	34.0	60.0	106.0	96.0	72.0	14.0	25.0	31.0	0.0	0.0	0.0	0.0	0.0	0.0	0.0	0.0	0.0	0.0	0.0	0.0	0.0	0.0	0.0	0.0	0.0	0.0	0.0	0.0	0.0	0.0	0.0	0.0	0.0	0.0	0.0	0.0
00cdfca92f3a6413ffc2ee268ac792ac	4.0	0.0	0.0	0.0	0.0	0.0	0.0	0.0	0.0	0.0	0.0	0.0	0.0	0.0	0.0	0.0	43.0	47.0	54.0	82.0	17.0	5.0	24.0	17.0	87.0	58.0	0.0	0.0	0.0	0.0	0.0	0.0	0.0	0.0	0.0	0.0
4e5ff29d4082b7b304e8bf4bca65702e	0.0	0.0	0.0	0.0	0.0	0.0	0.0	0.0	0.0	0.0	0.0	0.0	0.0	0.0	0.0	0.0	0.0	0.0	0.0	0.0	0.0	0.0	0.0	0.0	0.0	0.0	25.0	26.0	54.0	44.0	58.0	45.0	57.0	41.0	34.0	54.0
f39f95793b39dc323209b199361dcb0f	0.0	0.0	0.0	0.0	0.0	0.0	0.0	0.0	0.0	0.0	0.0	0.0	0.0	0.0	0.0	0.0	0.0	0.0	0.0	0.0	0.0	0.0	0.0	0.0	0.0	0.0	32.0	22.0	60.0	41.0	22.0	0.0	60.0	63.0	70.0	68.0
bc7af21233c3f2a8aff99e1d84facdca	87.0	70.0	61.0	16.0	76.0	41.0	40.0	0.0	0.0	0.0	0.0	0.0	0.0	0.0	0.0	0.0	0.0	0.0	0.0	18.0	0.0	0.0	0.0	0.0	27.0	0.0	0.0	0.0	0.0	0.0	0.0	0.0	0.0	0.0	0.0	0.0
31358781ed433b82c26fa5b2ad9a1bc4	0.0	0.0	0.0	13.0	22.0	79.0	18.0	0.0	21.0	7.0	0.0	73.0	14.0	18.0	0.0	8.0	27.0	23.0	22.0	10.0	0.0	0.0	15.0	16.0	20.0	30.0	0.0	0.0	0.0	0.0	0.0	0.0	0.0	0.0	0.0	0.0
8609c217c8e279459b40f3cbbc04a4c9	32.0	66.0	27.0	104.0	81.0	82.0	34.0	8.0	0.0	0.0	0.0	0.0	0.0	0.0	0.0	0.0	0.0	0.0	0.0	0.0	0.0	0.0	0.0	0.0	0.0	0.0	0.0	0.0	0.0	0.0	0.0	0.0	0.0	0.0	0.0	0.0
be6341942a84921774b99d7438461653	6.0	39.0	25.0	28.0	32.0	32.0	21.0	16.0	0.0	0.0	0.0	0.0	0.0	0.0	0.0	0.0	27.0	27.0	22.0	63.0	28.0	18.0	26.0	12.0	0.0	12.0	0.0	0.0	0.0	0.0	0.0	0.0	0.0	0.0	0.0	0.0
ccbae269dc72c307bd342cb9a14ae10a	0.0	0.0	0.0	0.0	0.0	0.0	0.0	0.0	0.0	21.0	43.0	0.0	70.0	85.0	146.0	69.0	0.0	0.0	0.0	0.0	0.0	0.0	0.0	0.0	0.0	0.0	0.0	0.0	0.0	0.0	0.0	0.0	0.0	0.0	0.0	0.0
d54ef70e79f54c284a7e2ed70214ec7a	0.0	0.0	0.0	0.0	0.0	0.0	0.0	0.0	0.0	0.0	0.0	0.0	0.0	0.0	0.0	0.0	0.0	24.0	15.0	10.0	19.0	76.0	108.0	0.0	158.0	21.0	0.0	0.0	0.0	0.0	0.0	0.0	0.0	0.0	0.0	0.0
5f53e3fbda2a8a525f1c5bc5561fc3b9	0.0	0.0	0.0	0.0	0.0	0.0	0.0	0.0	0.0	0.0	9.0	57.0	18.0	9.0	9.0	49.0	37.0	17.0	0.0	36.0	28.0	43.0	33.0	0.0	26.0	59.0	0.0	0.0	0.0	0.0	0.0	0.0	0.0	0.0	0.0	0.0
4935f824aea2f3763c899afc8e75fa91	0.0	0.0	0.0	0.0	0.0	0.0	0.0	0.0	0.0	0.0	0.0	0.0	0.0	0.0	0.0	0.0	82.0	63.0	0.0	42.0	57.0	65.0	35.0	30.0	8.0	48.0	0.0	0.0	0.0	0.0	0.0	0.0	0.0	0.0	0.0	0.0
7f25c65a2f4347494e7cda2a7aec14ed	0.0	0.0	0.0	0.0	0.0	0.0	0.0	0.0	36.0	36.0	0.0	201.0	29.0	27.0	38.0	61.0	0.0	0.0	0.0	0.0	0.0	0.0	0.0	0.0	0.0	0.0	0.0	0.0	0.0	0.0	0.0	0.0	0.0	0.0	0.0	0.0
3129cc7420d7e77fadf5a20f67925932	0.0	44.0	16.0	40.0	31.0	85.0	103.0	108.0	0.0	0.0	0.0	0.0	0.0	0.0	0.0	0.0	0.0	0.0	0.0	0.0	0.0	0.0	0.0	0.0	0.0	0.0	0.0	0.0	0.0	0.0	0.0	0.0	0.0	0.0	0.0	0.0
ce0d0d35b6cfaf1c819df4c5b9fa7df3	94.0	52.0	46.0	0.0	78.0	96.0	59.0	0.0	0.0	0.0	0.0	0.0	0.0	0.0	0.0	0.0	0.0	0.0	0.0	0.0	0.0	0.0	0.0	0.0	0.0	0.0	0.0	0.0	0.0	0.0	0.0	0.0	0.0	0.0	0.0	0.0
e17669835fd01a7ede2808ef18ef12ff	0.0	0.0	0.0	0.0	0.0	0.0	0.0	0.0	0.0	0.0	0.0	0.0	0.0	0.0	0.0	0.0	0.0	0.0	0.0	0.0	0.0	0.0	0.0	0.0	0.0	0.0	40.0	32.0	53.0	42.0	52.0	58.0	47.0	26.0	23.0	52.0
c316942cff9984d793bd41ea881a2d60	0.0	0.0	0.0	0.0	0.0	0.0	0.0	0.0	0.0	0.0	0.0	0.0	0.0	0.0	0.0	0.0	27.0	65.0	28.0	42.0	50.0	27.0	50.0	51.0	33.0	50.0	0.0	0.0	0.0	0.0	0.0	0.0	0.0	0.0	0.0	0.0
036c799977d671eb2a489bea88f9c78e	0.0	0.0	0.0	0.0	0.0	0.0	0.0	0.0	0.0	0.0	0.0	0.0	0.0	0.0	0.0	0.0	0.0	27.0	74.0	243.0	10.0	12.0	16.0	25.0	0.0	15.0	0.0	0.0	0.0	0.0	0.0	0.0	0.0	0.0	0.0	0.0
7ad7d71e7de30810fa00d2f43f566c7e	0.0	0.0	0.0	0.0	0.0	0.0	0.0	0.0	4.0	56.0	37.0	0.0	99.0	113.0	99.0	10.0	0.0	0.0	0.0	0.0	0.0	0.0	0.0	0.0	0.0	0.0	0.0	0.0	0.0	0.0	0.0	0.0	0.0	0.0	0.0	0.0
38c6ef3102625a448414becdc83accca	0.0	0.0	0.0	0.0	0.0	0.0	0.0	0.0	0.0	259.0	119.0	0.0	19.0	9.0	0.0	12.0	0.0	0.0	0.0	0.0	0.0	0.0	0.0	0.0	0.0	0.0	0.0	0.0	0.0	0.0	0.0	0.0	0.0	0.0	0.0	0.0
d6a00ec796d8f0c8293ad0667ccc0f6f	50.0	201.0	45.0	20.0	65.0	26.0	6.0	4.0	0.0	0.0	0.0	0.0	0.0	0.0	0.0	0.0	0.0	0.0	0.0	0.0	0.0	0.0	0.0	0.0	0.0	0.0	0.0	0.0	0.0	0.0	0.0	0.0	0.0	0.0	0.0	0.0
95c501f72854d6ca1f38afe41ef8121d	0.0	0.0	0.0	0.0	0.0	0.0	0.0	0.0	26.0	44.0	82.0	219.0	0.0	29.0	0.0	17.0	0.0	0.0	0.0	0.0	0.0	0.0	0.0	0.0	0.0	0.0	0.0	0.0	0.0	0.0	0.0	0.0	0.0	0.0	0.0	0.0
48ae69f88542d2c30f8abb96f5f1281e	0.0	0.0	0.0	0.0	0.0	0.0	0.0	0.0	0.0	0.0	0.0	0.0	0.0	0.0	0.0	0.0	0.0	0.0	0.0	0.0	0.0	0.0	0.0	0.0	0.0	0.0	99.0	128.0	36.0	0.0	15.0	0.0	9.0	34.0	70.0	25.0
a521cfabd5165c07ec9fe2df29167af2	16.0	5.0	0.0	0.0	8.0	36.0	38.0	34.0	0.0	0.0	0.0	0.0	3.0	0.0	0.0	0.0	23.0	15.0	44.0	78.0	14.0	9.0	36.0	19.0	0.0	37.0	0.0	0.0	0.0	0.0	0.0	0.0	0.0	0.0	0.0	0.0
038bb6d74e7617c8a1cac149cf02ced9	0.0	0.0	0.0	0.0	0.0	12.0	0.0	0.0	0.0	0.0	0.0	0.0	0.0	0.0	0.0	0.0	36.0	35.0	23.0	27.0	20.0	36.0	29.0	63.0	80.0	54.0	0.0	0.0	0.0	0.0	0.0	0.0	0.0	0.0	0.0	0.0
5014a072fa157f98a61f4f3259ca64f9	0.0	0.0	0.0	0.0	0.0	17.0	0.0	0.0	0.0	0.0	0.0	0.0	0.0	0.0	0.0	0.0	31.0	56.0	41.0	33.0	47.0	35.0	42.0	36.0	43.0	34.0	0.0	0.0	0.0	0.0	0.0	0.0	0.0	0.0	0.0	0.0
f71a0e1cbfbbe6728aa408d1d5517f07	8.0	0.0	0.0	0.0	0.0	36.0	17.0	27.0	0.0	0.0	0.0	0.0	0.0	0.0	0.0	0.0	0.0	0.0	0.0	0.0	0.0	0.0	23.0	118.0	155.0	30.0	0.0	0.0	0.0	0.0	0.0	0.0	0.0	0.0	0.0	0.0
39107fd965f4e6822904639092533123	0.0	0.0	0.0	0.0	0.0	0.0	0.0	0.0	36.0	27.0	49.0	127.0	34.0	0.0	23.0	65.0	0.0	0.0	0.0	0.0	0.0	0.0	0.0	52.0	0.0	0.0	0.0	0.0	0.0	0.0	0.0	0.0	0.0	0.0	0.0	0.0
32b74e84943ff066e107ae491f11c8c1	44.0	50.0	87.0	17.0	53.0	63.0	20.0	30.0	0.0	0.0	0.0	0.0	0.0	0.0	0.0	0.0	0.0	0.0	0.0	0.0	0.0	0.0	14.0	0.0	7.0	27.0	0.0	0.0	0.0	0.0	0.0	0.0	0.0	0.0	0.0	0.0
58a1ebfe7cb735db32564a7c711c9493	0.0	0.0	0.0	0.0	0.0	0.0	0.0	0.0	0.0	0.0	0.0	0.0	0.0	0.0	0.0	0.0	39.0	225.0	37.0	0.0	40.0	0.0	20.0	0.0	0.0	50.0	0.0	0.0	0.0	0.0	0.0	0.0	0.0	0.0	0.0	0.0
ce8183988290e0caad2c435a09db68a0	58.0	13.0	123.0	30.0	16.0	155.0	0.0	14.0	0.0	0.0	0.0	0.0	0.0	0.0	0.0	0.0	0.0	0.0	0.0	0.0	0.0	0.0	0.0	0.0	0.0	0.0	0.0	0.0	0.0	0.0	0.0	0.0	0.0	0.0	0.0	0.0
f5ce2c4b530eae341e1f8125cd6d1bb7	37.0	15.0	0.0	0.0	22.0	22.0	0.0	0.0	13.0	64.0	27.0	14.0	74.0	65.0	40.0	16.0	0.0	0.0	0.0	0.0	0.0	0.0	0.0	0.0	0.0	0.0	0.0	0.0	0.0	0.0	0.0	0.0	0.0	0.0	0.0	0.0
faef609438322f8b8a8bfb925ba2c7c4	0.0	0.0	0.0	0.0	0.0	0.0	19.0	0.0	0.0	0.0	0.0	25.0	0.0	0.0	0.0	0.0	49.0	100.0	33.0	47.0	33.0	28.0	23.0	0.0	24.0	27.0	0.0	0.0	0.0	0.0	0.0	0.0	0.0	0.0	0.0	0.0
23c0dc0a5f540801785a9d963def4a1f	0.0	0.0	0.0	0.0	0.0	146.0	0.0	0.0	0.0	0.0	0.0	260.0	0.0	0.0	0.0	0.0	0.0	0.0	0.0	0.0	0.0	0.0	0.0	0.0	0.0	0.0	0.0	0.0	0.0	0.0	0.0	0.0	0.0	0.0	0.0	0.0
5d0b0df5339d8c910632163d6d446f4e	19.0	33.0	30.0	30.0	46.0	35.0	64.0	107.0	0.0	0.0	0.0	0.0	0.0	0.0	0.0	0.0	0.0	0.0	0.0	0.0	8.0	0.0	10.0	0.0	6.0	17.0	0.0	0.0	0.0	0.0	0.0	0.0	0.0	0.0	0.0	0.0
80f3df752992e9f6c04dec292305d3a7	29.0	39.0	35.0	41.0	42.0	22.0	46.0	34.0	0.0	0.0	0.0	0.0	0.0	0.0	0.0	0.0	38.0	22.0	15.0	14.0	0.0	0.0	0.0	0.0	0.0	27.0	0.0	0.0	0.0	0.0	0.0	0.0	0.0	0.0	0.0	0.0
45951a7aa489b5d91764360fb18b14bc	0.0	0.0	0.0	0.0	0.0	0.0	0.0	0.0	0.0	0.0	0.0	0.0	0.0	0.0	0.0	0.0	0.0	0.0	0.0	0.0	0.0	0.0	0.0	0.0	0.0	0.0	70.0	0.0	41.0	37.0	39.0	48.0	36.0	65.0	68.0	0.0
0cdd6465a6cfc2ae05beb06e67d5f4cf	127.0	11.0	33.0	17.0	61.0	20.0	19.0	9.0	0.0	0.0	0.0	0.0	0.0	0.0	0.0	0.0	21.0	34.0	0.0	0.0	0.0	16.0	18.0	0.0	17.0	0.0	0.0	0.0	0.0	0.0	0.0	0.0	0.0	0.0	0.0	0.0
f7c426c1afc2a3c789e998ae7fb92029	0.0	0.0	12.0	0.0	0.0	0.0	0.0	0.0	0.0	0.0	0.0	0.0	0.0	0.0	0.0	0.0	14.0	63.0	29.0	60.0	32.0	43.0	71.0	22.0	10.0	47.0	0.0	0.0	0.0	0.0	0.0	0.0	0.0	0.0	0.0	0.0
5d70a9f7a6e1b0cb11416b7c5eac90b2	0.0	0.0	0.0	0.0	0.0	14.0	15.0	0.0	0.0	0.0	0.0	0.0	0.0	0.0	0.0	0.0	43.0	97.0	31.0	31.0	26.0	34.0	32.0	39.0	16.0	25.0	0.0	0.0	0.0	0.0	0.0	0.0	0.0	0.0	0.0	0.0
3061c9aa83dc410ca18d348f4a9fbe84	0.0	0.0	0.0	0.0	0.0	0.0	0.0	0.0	0.0	0.0	0.0	0.0	0.0	0.0	0.0	0.0	0.0	0.0	0.0	0.0	0.0	0.0	0.0	0.0	0.0	0.0	31.0	0.0	55.0	38.0	56.0	47.0	50.0	46.0	37.0	43.0
641c10dd2a83d157d4bd644dcccd2e5a	33.0	36.0	35.0	59.0	39.0	49.0	28.0	21.0	0.0	0.0	0.0	0.0	0.0	0.0	0.0	0.0	20.0	30.0	18.0	7.0	11.0	0.0	6.0	0.0	0.0	8.0	0.0	0.0	0.0	0.0	0.0	0.0	0.0	0.0	0.0	0.0
0bdbccfbc87dd00fe287a236afac5b01	0.0	0.0	0.0	21.0	0.0	343.0	16.0	20.0	0.0	0.0	0.0	0.0	0.0	0.0	0.0	0.0	0.0	0.0	0.0	0.0	0.0	0.0	0.0	0.0	0.0	0.0	0.0	0.0	0.0	0.0	0.0	0.0	0.0	0.0	0.0	0.0
14cfe286fd2eb7c2e356ef2b4ec874d0	0.0	0.0	0.0	0.0	0.0	0.0	0.0	0.0	6.0	0.0	116.0	0.0	63.0	41.0	70.0	104.0	0.0	0.0	0.0	0.0	0.0	0.0	0.0	0.0	0.0	0.0	0.0	0.0	0.0	0.0	0.0	0.0	0.0	0.0	0.0	0.0
4cd95625344b07069a2f958f30540c4f	0.0	0.0	0.0	0.0	0.0	0.0	0.0	0.0	0.0	24.0	30.0	28.0	103.0	144.0	29.0	42.0	0.0	0.0	0.0	0.0	0.0	0.0	0.0	0.0	0.0	0.0	0.0	0.0	0.0	0.0	0.0	0.0	0.0	0.0	0.0	0.0
ea3c53e4abaaff4291bc3d120b67a632	0.0	0.0	0.0	0.0	0.0	0.0	0.0	0.0	0.0	0.0	0.0	0.0	0.0	13.0	0.0	0.0	42.0	100.0	15.0	12.0	23.0	7.0	77.0	20.0	47.0	44.0	0.0	0.0	0.0	0.0	0.0	0.0	0.0	0.0	0.0	0.0
f994cd38a83669a967712324cec2df01	0.0	0.0	0.0	0.0	0.0	0.0	0.0	0.0	0.0	0.0	0.0	0.0	0.0	0.0	0.0	0.0	0.0	0.0	2.0	0.0	0.0	0.0	0.0	0.0	0.0	0.0	13.0	29.0	99.0	33.0	0.0	41.0	55.0	102.0	4.0	21.0
ea05bda4a1b37f7776e212aa79469011	0.0	0.0	0.0	0.0	0.0	0.0	0.0	0.0	0.0	0.0	0.0	0.0	0.0	0.0	0.0	0.0	0.0	0.0	0.0	0.0	0.0	0.0	0.0	0.0	0.0	0.0	32.0	22.0	47.0	40.0	65.0	48.0	25.0	40.0	24.0	53.0
9a61bbaa4cdb228f396ab036c6c4c41e	27.0	67.0	39.0	65.0	83.0	22.0	35.0	20.0	6.0	0.0	0.0	0.0	0.0	0.0	0.0	0.0	0.0	10.0	0.0	0.0	0.0	0.0	0.0	0.0	21.0	0.0	0.0	0.0	0.0	0.0	0.0	0.0	0.0	0.0	0.0	0.0
c3feb00c4a1bee6985bb3f1191249e44	30.0	20.0	27.0	33.0	51.0	90.0	27.0	0.0	0.0	0.0	0.0	0.0	0.0	0.0	0.0	0.0	0.0	23.0	16.0	23.0	0.0	0.0	30.0	0.0	0.0	25.0	0.0	0.0	0.0	0.0	0.0	0.0	0.0	0.0	0.0	0.0
59b903328f3bb411f768b2476586192b	21.0	79.0	37.0	72.0	47.0	48.0	54.0	37.0	0.0	0.0	0.0	0.0	0.0	0.0	0.0	0.0	0.0	0.0	0.0	0.0	0.0	0.0	0.0	0.0	0.0	0.0	0.0	0.0	0.0	0.0	0.0	0.0	0.0	0.0	0.0	0.0
6b18cd43ec5f19f6d8939bb0aff24ceb	0.0	0.0	7.0	0.0	5.0	0.0	0.0	0.0	0.0	0.0	0.0	0.0	0.0	0.0	0.0	0.0	0.0	0.0	0.0	0.0	0.0	0.0	0.0	0.0	0.0	0.0	46.0	37.0	35.0	31.0	71.0	45.0	52.0	0.0	24.0	42.0
21c59118530a8b45c2a53984aabbaaf3	0.0	0.0	0.0	0.0	0.0	0.0	0.0	0.0	0.0	115.0	51.0	0.0	92.0	61.0	26.0	46.0	0.0	0.0	0.0	0.0	0.0	0.0	0.0	0.0	4.0	0.0	0.0	0.0	0.0	0.0	0.0	0.0	0.0	0.0	0.0	0.0
7414eb10b7717091d09194947622e6c5	0.0	0.0	43.0	0.0	0.0	0.0	0.0	0.0	0.0	0.0	0.0	0.0	0.0	0.0	0.0	0.0	0.0	0.0	0.0	65.0	65.0	51.0	64.0	43.0	18.0	44.0	0.0	0.0	0.0	0.0	0.0	0.0	0.0	0.0	0.0	0.0
23b74caffc5180e6778eaa77ba33cbfd	0.0	0.0	0.0	0.0	0.0	0.0	17.0	0.0	45.0	7.0	10.0	114.0	12.0	20.0	31.0	27.0	0.0	43.0	34.0	0.0	0.0	0.0	17.0	0.0	0.0	16.0	0.0	0.0	0.0	0.0	0.0	0.0	0.0	0.0	0.0	0.0
d98e527e4d935f91257fe0a71a3d338b	63.0	47.0	37.0	42.0	42.0	57.0	52.0	52.0	0.0	0.0	0.0	0.0	0.0	0.0	0.0	0.0	0.0	0.0	0.0	0.0	0.0	0.0	0.0	0.0	0.0	0.0	0.0	0.0	0.0	0.0	0.0	0.0	0.0	0.0	0.0	0.0
73be0ef4976f83bf922ff2ca6c1b6dd0	0.0	0.0	0.0	0.0	0.0	0.0	0.0	0.0	8.0	108.0	38.0	0.0	84.0	19.0	113.0	22.0	0.0	0.0	0.0	0.0	0.0	0.0	0.0	0.0	0.0	0.0	0.0	0.0	0.0	0.0	0.0	0.0	0.0	0.0	0.0	0.0
f3ef00687b5e5ea0aa30076a3f529635	0.0	0.0	0.0	0.0	0.0	0.0	0.0	0.0	0.0	0.0	0.0	0.0	0.0	0.0	0.0	0.0	0.0	0.0	0.0	0.0	0.0	0.0	0.0	0.0	0.0	0.0	60.0	33.0	29.0	44.0	29.0	24.0	39.0	70.0	43.0	21.0
8d417cf946f3f28a89333b01f093490e	44.0	28.0	38.0	0.0	20.0	50.0	0.0	0.0	0.0	0.0	0.0	0.0	0.0	0.0	0.0	0.0	0.0	31.0	24.0	25.0	33.0	0.0	40.0	34.0	23.0	0.0	0.0	0.0	0.0	0.0	0.0	0.0	0.0	0.0	0.0	0.0
72e8702eaf62d21ca9e963944eb6b659	0.0	0.0	0.0	0.0	0.0	0.0	0.0	0.0	0.0	0.0	0.0	0.0	0.0	0.0	0.0	0.0	33.0	41.0	38.0	30.0	25.0	39.0	25.0	18.0	14.0	127.0	0.0	0.0	0.0	0.0	0.0	0.0	0.0	0.0	0.0	0.0
5a8971c53a9458f42023f84f2ccca739	40.0	0.0	0.0	0.0	0.0	44.0	0.0	55.0	0.0	0.0	0.0	0.0	0.0	0.0	0.0	0.0	0.0	130.0	33.0	87.0	0.0	0.0	0.0	0.0	0.0	0.0	0.0	0.0	0.0	0.0	0.0	0.0	0.0	0.0	0.0	0.0
7cf58466794e8475d6ef8945b8d9ab6a	20.0	5.0	0.0	0.0	12.0	5.0	0.0	0.0	0.0	38.0	20.0	0.0	152.0	71.0	25.0	21.0	0.0	0.0	0.0	0.0	7.0	0.0	0.0	0.0	0.0	0.0	0.0	0.0	0.0	0.0	0.0	0.0	0.0	11.0	0.0	0.0
947ec3b55cedbcf0f0b63533a664325d	0.0	0.0	0.0	0.0	0.0	0.0	0.0	0.0	0.0	0.0	0.0	0.0	0.0	0.0	0.0	0.0	0.0	0.0	0.0	0.0	0.0	0.0	0.0	0.0	0.0	0.0	41.0	0.0	62.0	40.0	44.0	0.0	26.0	33.0	80.0	61.0
6d56d49a5db4f27db1ddbefb3193e865	43.0	59.0	53.0	71.0	28.0	38.0	24.0	0.0	0.0	0.0	0.0	0.0	0.0	0.0	0.0	0.0	25.0	0.0	45.0	0.0	0.0	0.0	0.0	0.0	0.0	0.0	0.0	0.0	0.0	0.0	0.0	0.0	0.0	0.0	0.0	0.0
722b6cd3d07cdfb86515719e9732662e	20.0	13.0	17.0	0.0	15.0	22.0	0.0	0.0	0.0	0.0	0.0	0.0	0.0	4.0	0.0	0.0	26.0	46.0	64.0	72.0	0.0	13.0	0.0	18.0	17.0	38.0	0.0	0.0	0.0	0.0	0.0	0.0	0.0	0.0	0.0	0.0
6443fa5ae49f8ed0d2aaa6679f56b38b	0.0	36.0	15.0	14.0	36.0	0.0	28.0	23.0	0.0	0.0	0.0	0.0	0.0	0.0	0.0	0.0	21.0	32.0	20.0	40.0	28.0	0.0	38.0	28.0	10.0	16.0	0.0	0.0	0.0	0.0	0.0	0.0	0.0	0.0	0.0	0.0
ec05a5fe431a94e02e988d4f8d19b660	30.0	73.0	34.0	26.0	87.0	58.0	43.0	33.0	0.0	0.0	0.0	0.0	0.0	0.0	0.0	0.0	0.0	0.0	0.0	0.0	0.0	0.0	0.0	0.0	0.0	0.0	0.0	0.0	0.0	0.0	0.0	0.0	0.0	0.0	0.0	0.0
49c308ec1135c2d195d050b3f0793353	0.0	36.0	51.0	66.0	41.0	41.0	42.0	107.0	0.0	0.0	0.0	0.0	0.0	0.0	0.0	0.0	0.0	0.0	0.0	0.0	0.0	0.0	0.0	0.0	0.0	0.0	0.0	0.0	0.0	0.0	0.0	0.0	0.0	0.0	0.0	0.0
c3f90c03b6577b61f2e37bd9ca8f2a1c	0.0	0.0	0.0	0.0	0.0	0.0	0.0	0.0	0.0	0.0	0.0	0.0	0.0	0.0	0.0	0.0	0.0	0.0	0.0	0.0	0.0	0.0	0.0	0.0	0.0	0.0	44.0	72.0	26.0	40.0	26.0	36.0	23.0	58.0	36.0	22.0
61022a2dbc564fa9d984c4825970a576	0.0	0.0	0.0	0.0	0.0	0.0	0.0	0.0	176.0	0.0	0.0	0.0	16.0	0.0	190.0	0.0	0.0	0.0	0.0	0.0	0.0	0.0	0.0	0.0	0.0	0.0	0.0	0.0	0.0	0.0	0.0	0.0	0.0	0.0	0.0	0.0
f3b237a571feac74f349385f997964c4	41.0	36.0	38.0	44.0	38.0	45.0	44.0	42.0	0.0	0.0	0.0	0.0	0.0	0.0	0.0	0.0	0.0	0.0	0.0	28.0	0.0	0.0	25.0	0.0	0.0	0.0	0.0	0.0	0.0	0.0	0.0	0.0	0.0	0.0	0.0	0.0
2b14b7c6ba80e40f3b22ab1e61333c57	0.0	0.0	0.0	0.0	0.0	0.0	0.0	0.0	13.0	39.0	18.0	112.0	36.0	33.0	42.0	87.0	0.0	0.0	0.0	0.0	0.0	0.0	0.0	0.0	0.0	0.0	0.0	0.0	0.0	0.0	0.0	0.0	0.0	0.0	0.0	0.0
ad806210e810a9aea6ec4a8873514872	0.0	0.0	0.0	0.0	0.0	0.0	0.0	0.0	0.0	0.0	0.0	0.0	0.0	0.0	0.0	0.0	0.0	0.0	0.0	0.0	0.0	0.0	0.0	0.0	0.0	0.0	0.0	0.0	0.0	0.0	0.0	0.0	32.0	0.0	323.0	25.0
96c92694977d45c9e1088879defebffb	0.0	0.0	0.0	3.0	4.0	0.0	0.0	0.0	0.0	0.0	0.0	0.0	0.0	0.0	0.0	0.0	21.0	13.0	32.0	38.0	24.0	4.0	34.0	37.0	131.0	38.0	0.0	0.0	0.0	0.0	0.0	0.0	0.0	0.0	0.0	0.0
22202d2221abe5f1ed84f46ad49c47e4	0.0	0.0	0.0	0.0	0.0	0.0	0.0	0.0	11.0	29.0	59.0	41.0	45.0	60.0	32.0	99.0	0.0	0.0	0.0	0.0	0.0	0.0	0.0	0.0	0.0	0.0	0.0	0.0	0.0	0.0	0.0	0.0	0.0	0.0	0.0	0.0
3afdaee2b1d6399eb608d6dfa47af738	0.0	40.0	43.0	33.0	43.0	30.0	0.0	42.0	0.0	0.0	0.0	0.0	0.0	0.0	0.0	0.0	38.0	54.0	0.0	0.0	0.0	0.0	21.0	31.0	0.0	0.0	0.0	0.0	0.0	0.0	0.0	0.0	0.0	0.0	0.0	0.0
e1b67d3185e01c4dff067cf14af62507	0.0	0.0	0.0	0.0	0.0	0.0	0.0	0.0	0.0	53.0	14.0	0.0	86.0	127.0	56.0	39.0	0.0	0.0	0.0	0.0	0.0	0.0	0.0	0.0	0.0	0.0	0.0	0.0	0.0	0.0	0.0	0.0	0.0	0.0	0.0	0.0
f094c9f0f09250f7ccbd9baee5de14e2	12.0	7.0	17.0	16.0	27.0	7.0	14.0	0.0	0.0	0.0	0.0	0.0	0.0	0.0	0.0	0.0	32.0	104.0	11.0	11.0	19.0	11.0	19.0	18.0	32.0	16.0	0.0	0.0	0.0	0.0	0.0	0.0	0.0	0.0	0.0	0.0
7791727f828f1f97b3046ce8caec3cf0	0.0	0.0	0.0	0.0	0.0	0.0	0.0	0.0	16.0	23.0	15.0	80.0	43.0	60.0	32.0	80.0	0.0	24.0	0.0	0.0	0.0	0.0	0.0	0.0	0.0	0.0	0.0	0.0	0.0	0.0	0.0	0.0	0.0	0.0	0.0	0.0
1b0d774913156c7fe36e17569488a32a	109.0	37.0	24.0	29.0	72.0	18.0	17.0	12.0	0.0	0.0	0.0	0.0	0.0	0.0	0.0	19.0	0.0	16.0	6.0	0.0	0.0	0.0	0.0	0.0	0.0	12.0	0.0	0.0	0.0	0.0	0.0	0.0	0.0	0.0	0.0	0.0
4a3ac29b61d2ac695c7d4755f13f13a4	21.0	44.0	31.0	18.0	46.0	84.0	46.0	47.0	0.0	0.0	0.0	0.0	0.0	0.0	0.0	0.0	0.0	21.0	0.0	12.0	0.0	0.0	0.0	0.0	0.0	0.0	0.0	0.0	0.0	0.0	0.0	0.0	0.0	0.0	0.0	0.0
9ca3e4a9fb98aabcf0f8934c343154a1	0.0	46.0	0.0	0.0	0.0	39.0	0.0	0.0	0.0	31.0	0.0	0.0	69.0	99.0	53.0	33.0	0.0	0.0	0.0	0.0	0.0	0.0	0.0	0.0	0.0	0.0	0.0	0.0	0.0	0.0	0.0	0.0	0.0	0.0	0.0	0.0
b60efe3e2d904d0c7bb71a6cb7133064	0.0	36.0	17.0	21.0	20.0	19.0	0.0	0.0	0.0	0.0	0.0	0.0	0.0	0.0	0.0	0.0	65.0	39.0	29.0	27.0	40.0	25.0	18.0	0.0	0.0	13.0	0.0	0.0	0.0	0.0	0.0	0.0	0.0	0.0	0.0	0.0
2a59cef545b3a0ccf20984c70e81e9a1	0.0	0.0	0.0	0.0	0.0	0.0	0.0	0.0	0.0	46.0	25.0	12.0	66.0	164.0	40.0	14.0	0.0	0.0	0.0	0.0	0.0	0.0	0.0	0.0	0.0	0.0	0.0	0.0	0.0	0.0	0.0	0.0	0.0	0.0	0.0	0.0
ab2c4438451482e4e6220e05db088873	45.0	38.0	46.0	27.0	25.0	37.0	32.0	33.0	0.0	0.0	0.0	0.0	0.0	0.0	0.0	0.0	0.0	0.0	0.0	0.0	18.0	0.0	0.0	33.0	11.0	21.0	0.0	0.0	0.0	0.0	0.0	0.0	0.0	0.0	0.0	0.0
5ba652b2be084b680b7d2a3e6ff574de	0.0	0.0	0.0	0.0	0.0	0.0	0.0	0.0	7.0	78.0	15.0	37.0	39.0	80.0	82.0	28.0	0.0	0.0	0.0	0.0	0.0	0.0	0.0	0.0	0.0	0.0	0.0	0.0	0.0	0.0	0.0	0.0	0.0	0.0	0.0	0.0
640fc559a864ca1e9b600d481784ca28	0.0	0.0	0.0	0.0	0.0	0.0	0.0	0.0	0.0	0.0	0.0	0.0	0.0	0.0	0.0	0.0	0.0	0.0	0.0	0.0	0.0	0.0	0.0	0.0	0.0	0.0	49.0	28.0	28.0	37.0	58.0	38.0	38.0	45.0	23.0	21.0
83621c998c5d2897e5ed60eb735dbec3	0.0	0.0	0.0	0.0	0.0	0.0	0.0	0.0	0.0	0.0	0.0	0.0	0.0	0.0	0.0	0.0	0.0	18.0	116.0	131.0	61.0	29.0	9.0	0.0	0.0	0.0	0.0	0.0	0.0	0.0	0.0	0.0	0.0	0.0	0.0	0.0
15ed37e3ad4f48d7b65e69bbba42b5c4	44.0	82.0	44.0	52.0	43.0	21.0	57.0	20.0	0.0	0.0	0.0	0.0	0.0	0.0	0.0	0.0	0.0	0.0	0.0	0.0	0.0	0.0	0.0	0.0	0.0	0.0	0.0	0.0	0.0	0.0	0.0	0.0	0.0	0.0	0.0	0.0
18b23b6cc57e2f9db2206c12223a14e7	0.0	0.0	0.0	0.0	0.0	0.0	0.0	0.0	0.0	18.0	41.0	74.0	57.0	54.0	24.0	95.0	0.0	0.0	0.0	0.0	0.0	0.0	0.0	0.0	0.0	0.0	0.0	0.0	0.0	0.0	0.0	0.0	0.0	0.0	0.0	0.0
135f1e7b48dee4790ab6b392c2578302	0.0	0.0	0.0	0.0	0.0	0.0	0.0	0.0	0.0	28.0	54.0	11.0	69.0	94.0	0.0	106.0	0.0	0.0	0.0	0.0	0.0	0.0	0.0	0.0	0.0	0.0	0.0	0.0	0.0	0.0	0.0	0.0	0.0	0.0	0.0	0.0
dae09e948749cef99ba831b8d478e36e	44.0	49.0	70.0	34.0	51.0	0.0	27.0	0.0	0.0	0.0	0.0	0.0	0.0	0.0	0.0	0.0	0.0	0.0	0.0	29.0	0.0	29.0	0.0	0.0	24.0	0.0	0.0	0.0	0.0	0.0	0.0	0.0	0.0	0.0	0.0	0.0
2f2e4e5f398f836a0fcf4cb1f9e8becc	36.0	53.0	57.0	108.0	24.0	62.0	0.0	0.0	17.0	0.0	0.0	0.0	0.0	0.0	0.0	0.0	0.0	0.0	0.0	0.0	0.0	0.0	0.0	0.0	0.0	0.0	0.0	0.0	0.0	0.0	0.0	0.0	0.0	0.0	0.0	0.0
17a3aad83594536ae447305113c6dec4	67.0	29.0	39.0	25.0	34.0	41.0	15.0	22.0	10.0	0.0	25.0	38.0	0.0	0.0	0.0	11.0	0.0	0.0	0.0	0.0	0.0	0.0	0.0	0.0	0.0	0.0	0.0	0.0	0.0	0.0	0.0	0.0	0.0	0.0	0.0	0.0
57182fe5d8e20d8bf54a3d120119f0fd	0.0	14.0	0.0	0.0	15.0	29.0	0.0	0.0	0.0	0.0	0.0	0.0	0.0	0.0	0.0	0.0	19.0	112.0	36.0	38.0	0.0	13.0	49.0	31.0	0.0	0.0	0.0	0.0	0.0	0.0	0.0	0.0	0.0	0.0	0.0	0.0
5c1ac39158e36966bc768c43b5de7f97	0.0	0.0	0.0	0.0	0.0	0.0	0.0	0.0	0.0	105.0	37.0	0.0	37.0	44.0	80.0	53.0	0.0	0.0	0.0	0.0	0.0	0.0	0.0	0.0	0.0	0.0	0.0	0.0	0.0	0.0	0.0	0.0	0.0	0.0	0.0	0.0
3ac7dcc4dcf2adabd313997bad2a74a3	0.0	0.0	0.0	0.0	0.0	0.0	0.0	0.0	0.0	0.0	40.0	0.0	287.0	29.0	0.0	0.0	0.0	0.0	0.0	0.0	0.0	0.0	0.0	0.0	0.0	0.0	0.0	0.0	0.0	0.0	0.0	0.0	0.0	0.0	0.0	0.0
3459ddb16f8a150c873d77b64ab36e85	0.0	0.0	12.0	11.0	8.0	4.0	11.0	0.0	0.0	0.0	0.0	0.0	0.0	0.0	0.0	0.0	8.0	8.0	18.0	36.0	27.0	30.0	52.0	46.0	40.0	44.0	0.0	0.0	0.0	0.0	0.0	0.0	0.0	0.0	0.0	0.0
04a2469e389fbd966b07ad615f40eda2	0.0	0.0	0.0	0.0	0.0	0.0	0.0	0.0	7.0	0.0	175.0	10.0	67.0	6.0	19.0	70.0	0.0	0.0	0.0	0.0	0.0	0.0	0.0	0.0	0.0	0.0	0.0	0.0	0.0	0.0	0.0	0.0	0.0	0.0	0.0	0.0
d6bf6d0d6c7c61238e60760a09296d37	0.0	0.0	0.0	0.0	0.0	0.0	0.0	0.0	0.0	0.0	0.0	0.0	0.0	0.0	0.0	0.0	0.0	0.0	0.0	0.0	0.0	0.0	0.0	0.0	0.0	0.0	30.0	21.0	44.0	48.0	39.0	31.0	39.0	47.0	23.0	32.0
7ca26a62da30ab4951f2f8fd92844e65	0.0	0.0	0.0	0.0	0.0	0.0	0.0	0.0	0.0	0.0	0.0	0.0	0.0	0.0	0.0	0.0	43.0	29.0	28.0	44.0	44.0	45.0	32.0	34.0	23.0	31.0	0.0	0.0	0.0	0.0	0.0	0.0	0.0	0.0	0.0	0.0
7097f7cb296e9e74ef1777d153cee2ee	0.0	0.0	0.0	0.0	0.0	0.0	0.0	0.0	0.0	0.0	0.0	0.0	0.0	0.0	0.0	0.0	46.0	23.0	23.0	11.0	0.0	0.0	148.0	76.0	25.0	0.0	0.0	0.0	0.0	0.0	0.0	0.0	0.0	0.0	0.0	0.0
caf2c21156407d8b5fa3cd2be9f976ee	38.0	66.0	93.0	32.0	26.0	72.0	0.0	23.0	0.0	0.0	0.0	0.0	0.0	0.0	0.0	0.0	0.0	0.0	0.0	0.0	0.0	0.0	0.0	0.0	0.0	0.0	0.0	0.0	0.0	0.0	0.0	0.0	0.0	0.0	0.0	0.0
c70763b452d155f1c5aef0166096562b	0.0	0.0	0.0	0.0	0.0	0.0	0.0	0.0	0.0	50.0	41.0	0.0	101.0	113.0	18.0	27.0	0.0	0.0	0.0	0.0	0.0	0.0	0.0	0.0	0.0	0.0	0.0	0.0	0.0	0.0	0.0	0.0	0.0	0.0	0.0	0.0
bedfc34533064df5802c06c7cb145bac	0.0	0.0	0.0	0.0	0.0	0.0	0.0	0.0	0.0	0.0	0.0	0.0	0.0	0.0	0.0	0.0	17.0	38.0	28.0	28.0	46.0	28.0	41.0	33.0	59.0	32.0	0.0	0.0	0.0	0.0	0.0	0.0	0.0	0.0	0.0	0.0
516abc7134431d97135602148efd530e	5.0	5.0	8.0	0.0	0.0	7.0	0.0	0.0	0.0	0.0	0.0	0.0	0.0	0.0	0.0	0.0	59.0	20.0	21.0	21.0	42.0	42.0	28.0	38.0	28.0	24.0	0.0	0.0	0.0	0.0	0.0	0.0	0.0	0.0	0.0	0.0
8695d2188d7b83fabc1d685305b14968	0.0	66.0	59.0	43.0	51.0	19.0	81.0	29.0	0.0	0.0	0.0	0.0	0.0	0.0	0.0	0.0	0.0	0.0	0.0	0.0	0.0	0.0	0.0	0.0	0.0	0.0	0.0	0.0	0.0	0.0	0.0	0.0	0.0	0.0	0.0	0.0
e1ee467a6756efce0f5dfd90608c6934	0.0	0.0	0.0	0.0	0.0	0.0	0.0	0.0	8.0	25.0	34.0	9.0	64.0	37.0	16.0	155.0	0.0	0.0	0.0	0.0	0.0	0.0	0.0	0.0	0.0	0.0	0.0	0.0	0.0	0.0	0.0	0.0	0.0	0.0	0.0	0.0
760cefe0f3b30d34b8687a741e44fce5	0.0	0.0	0.0	0.0	0.0	0.0	0.0	0.0	0.0	0.0	0.0	0.0	0.0	0.0	0.0	0.0	0.0	0.0	0.0	0.0	0.0	0.0	0.0	0.0	0.0	0.0	55.0	20.0	41.0	29.0	33.0	53.0	41.0	43.0	32.0	0.0
b8f6bc19291cd9318d82eb0b2fe47e4b	0.0	0.0	0.0	0.0	0.0	0.0	0.0	0.0	7.0	80.0	0.0	69.0	86.0	78.0	14.0	10.0	0.0	0.0	0.0	0.0	0.0	0.0	0.0	0.0	0.0	0.0	0.0	0.0	0.0	0.0	0.0	0.0	0.0	0.0	0.0	0.0
9d7c5b4acd56653112992bbd62e62204	0.0	0.0	0.0	0.0	0.0	0.0	0.0	0.0	0.0	16.0	0.0	0.0	106.0	193.0	29.0	0.0	0.0	0.0	0.0	0.0	0.0	0.0	0.0	0.0	0.0	0.0	0.0	0.0	0.0	0.0	0.0	0.0	0.0	0.0	0.0	0.0
ad0f5c09bf4a3f6d8818fa8ff61d0a30	0.0	0.0	0.0	0.0	0.0	0.0	0.0	0.0	0.0	0.0	0.0	0.0	0.0	0.0	0.0	0.0	0.0	0.0	0.0	0.0	0.0	0.0	0.0	0.0	0.0	0.0	23.0	28.0	0.0	0.0	0.0	77.0	161.0	0.0	0.0	53.0
0f33d12af8982c25f947cfac775d1b37	11.0	9.0	9.0	11.0	9.0	0.0	24.0	15.0	0.0	0.0	0.0	18.0	0.0	0.0	0.0	0.0	18.0	44.0	58.0	40.0	12.0	0.0	25.0	12.0	14.0	12.0	0.0	0.0	0.0	0.0	0.0	0.0	0.0	0.0	0.0	0.0
ed6733455a80dbff2e8224470bab6aa7	0.0	0.0	0.0	0.0	0.0	0.0	0.0	0.0	0.0	0.0	0.0	0.0	0.0	0.0	0.0	0.0	0.0	0.0	0.0	0.0	0.0	0.0	0.0	0.0	0.0	0.0	20.0	14.0	40.0	51.0	37.0	30.0	45.0	38.0	24.0	42.0
cfc19c338e136bcfe340dd87b74666fc	0.0	0.0	0.0	0.0	0.0	0.0	0.0	0.0	0.0	10.0	98.0	132.0	9.0	27.0	30.0	34.0	0.0	0.0	0.0	0.0	0.0	0.0	0.0	0.0	0.0	0.0	0.0	0.0	0.0	0.0	0.0	0.0	0.0	0.0	0.0	0.0
5b7ea09586fb90685e59b306e8d8ed93	20.0	38.0	49.0	27.0	42.0	8.0	21.0	14.0	0.0	0.0	0.0	0.0	0.0	0.0	0.0	0.0	13.0	34.0	0.0	12.0	0.0	0.0	12.0	0.0	25.0	24.0	0.0	0.0	0.0	0.0	0.0	0.0	0.0	0.0	0.0	0.0
4d37ac55e14ab4b802be0addf49051ab	0.0	0.0	0.0	0.0	0.0	0.0	0.0	0.0	0.0	36.0	28.0	34.0	20.0	65.0	43.0	113.0	0.0	0.0	0.0	0.0	0.0	0.0	0.0	0.0	0.0	0.0	0.0	0.0	0.0	0.0	0.0	0.0	0.0	0.0	0.0	0.0
2e24b968bcbd348727edce4c44368e28	0.0	0.0	0.0	0.0	0.0	0.0	0.0	0.0	0.0	44.0	15.0	65.0	67.0	82.0	34.0	31.0	0.0	0.0	0.0	0.0	0.0	0.0	0.0	0.0	0.0	0.0	0.0	0.0	0.0	0.0	0.0	0.0	0.0	0.0	0.0	0.0
9d2a7082a0e4e0f49eccde5790475e00	0.0	0.0	0.0	0.0	0.0	0.0	0.0	0.0	0.0	0.0	52.0	0.0	102.0	64.0	46.0	74.0	0.0	0.0	0.0	0.0	0.0	0.0	0.0	0.0	0.0	0.0	0.0	0.0	0.0	0.0	0.0	0.0	0.0	0.0	0.0	0.0
3fb666aa2f441977c5f8b6928d29b4e3	0.0	2.0	0.0	0.0	0.0	0.0	0.0	0.0	0.0	0.0	0.0	0.0	0.0	0.0	0.0	0.0	28.0	0.0	21.0	17.0	24.0	18.0	32.0	22.0	16.0	28.0	26.0	10.0	0.0	16.0	18.0	15.0	28.0	0.0	0.0	15.0
4a58e0e59838e53de6e0d6f29607602f	0.0	0.0	0.0	0.0	0.0	0.0	0.0	0.0	0.0	0.0	5.0	267.0	0.0	40.0	0.0	24.0	0.0	0.0	0.0	0.0	0.0	0.0	0.0	0.0	0.0	0.0	0.0	0.0	0.0	0.0	0.0	0.0	0.0	0.0	0.0	0.0
fc1e7b28232f062ca6f359f0697eba84	0.0	0.0	10.0	0.0	10.0	0.0	0.0	0.0	0.0	0.0	0.0	0.0	0.0	0.0	0.0	0.0	18.0	58.0	21.0	26.0	31.0	38.0	42.0	31.0	16.0	34.0	0.0	0.0	0.0	0.0	0.0	0.0	0.0	0.0	0.0	0.0
6c8ab4d4ebdf6a4d987d5398327e5402	0.0	0.0	0.0	0.0	0.0	0.0	0.0	0.0	0.0	0.0	0.0	0.0	0.0	0.0	0.0	0.0	0.0	0.0	0.0	0.0	0.0	0.0	0.0	0.0	0.0	0.0	0.0	0.0	0.0	165.0	0.0	169.0	0.0	0.0	0.0	0.0
79c98d27662f23a6b2ca39dbcf70f877	33.0	144.0	33.0	68.0	55.0	0.0	0.0	0.0	0.0	0.0	0.0	0.0	0.0	0.0	0.0	0.0	0.0	0.0	0.0	0.0	0.0	0.0	0.0	0.0	0.0	0.0	0.0	0.0	0.0	0.0	0.0	0.0	0.0	0.0	0.0	0.0
e6c240f71857537fabe05f626c66e030	12.0	41.0	32.0	30.0	64.0	22.0	66.0	26.0	0.0	0.0	0.0	0.0	0.0	0.0	0.0	0.0	0.0	0.0	9.0	8.0	0.0	0.0	7.0	0.0	6.0	10.0	0.0	0.0	0.0	0.0	0.0	0.0	0.0	0.0	0.0	0.0
e71c5be982ccfdb4de352168d27ad8e9	13.0	37.0	13.0	60.0	22.0	42.0	51.0	40.0	0.0	0.0	0.0	0.0	0.0	0.0	0.0	0.0	0.0	0.0	27.0	26.0	0.0	0.0	0.0	0.0	0.0	0.0	0.0	0.0	0.0	0.0	0.0	0.0	0.0	0.0	0.0	0.0
97f989dcf7b09499b83a5cc9b390848e	0.0	0.0	0.0	0.0	0.0	0.0	0.0	0.0	6.0	10.0	23.0	97.0	27.0	14.0	7.0	36.0	15.0	25.0	11.0	20.0	0.0	0.0	17.0	0.0	22.0	0.0	0.0	0.0	0.0	0.0	0.0	0.0	0.0	0.0	0.0	0.0
2b4e51be3bdd6161cb7db2fc96e620c3	0.0	0.0	0.0	0.0	0.0	0.0	0.0	0.0	0.0	0.0	0.0	0.0	0.0	0.0	0.0	0.0	0.0	0.0	0.0	20.0	0.0	0.0	0.0	0.0	272.0	38.0	0.0	0.0	0.0	0.0	0.0	0.0	0.0	0.0	0.0	0.0
97c1dbd3bc41399fca0304abad295f7e	0.0	0.0	0.0	0.0	0.0	0.0	0.0	0.0	0.0	0.0	0.0	0.0	0.0	0.0	0.0	0.0	0.0	0.0	0.0	0.0	0.0	0.0	0.0	0.0	0.0	0.0	41.0	0.0	28.0	39.0	71.0	50.0	19.0	32.0	22.0	28.0
137781d664054af370558ae677898d36	22.0	24.0	21.0	18.0	29.0	77.0	58.0	51.0	0.0	0.0	0.0	0.0	0.0	0.0	0.0	0.0	0.0	0.0	0.0	0.0	0.0	0.0	7.0	0.0	0.0	22.0	0.0	0.0	0.0	0.0	0.0	0.0	0.0	0.0	0.0	0.0
7fcc1f60df62e277e8fdea008ba49eaf	0.0	0.0	0.0	0.0	0.0	0.0	0.0	0.0	106.0	6.0	0.0	67.0	14.0	0.0	0.0	13.0	0.0	0.0	0.0	0.0	0.0	0.0	0.0	0.0	0.0	0.0	47.0	36.0	0.0	0.0	0.0	0.0	0.0	0.0	40.0	0.0
df9ab35a33e546930658aaff30d18823	55.0	45.0	72.0	38.0	32.0	21.0	27.0	36.0	0.0	0.0	0.0	0.0	0.0	0.0	0.0	0.0	0.0	0.0	0.0	0.0	0.0	0.0	0.0	0.0	0.0	0.0	0.0	0.0	0.0	0.0	0.0	0.0	0.0	0.0	0.0	0.0
c0abea5f1935c07eef290c4f08e33f27	0.0	0.0	0.0	0.0	0.0	0.0	0.0	0.0	0.0	86.0	35.0	0.0	46.0	96.0	49.0	14.0	0.0	0.0	0.0	0.0	0.0	0.0	0.0	0.0	0.0	0.0	0.0	0.0	0.0	0.0	0.0	0.0	0.0	0.0	0.0	0.0
bdf631d38d6068a78ff308145b6f3f06	0.0	0.0	0.0	0.0	0.0	0.0	0.0	0.0	0.0	0.0	0.0	0.0	0.0	0.0	0.0	0.0	26.0	55.0	29.0	29.0	37.0	26.0	29.0	24.0	51.0	19.0	0.0	0.0	0.0	0.0	0.0	0.0	0.0	0.0	0.0	0.0
9aadfa32da0dac7d03c2861488c614d1	0.0	0.0	0.0	0.0	0.0	0.0	0.0	0.0	0.0	0.0	0.0	0.0	0.0	0.0	0.0	0.0	0.0	19.0	50.0	0.0	87.0	0.0	38.0	42.0	41.0	48.0	0.0	0.0	0.0	0.0	0.0	0.0	0.0	0.0	0.0	0.0
9bab1f00e280d304797ca5885ebd6400	0.0	0.0	0.0	0.0	0.0	0.0	0.0	0.0	8.0	18.0	7.0	139.0	35.0	15.0	44.0	58.0	0.0	0.0	0.0	0.0	0.0	0.0	0.0	0.0	0.0	0.0	0.0	0.0	0.0	0.0	0.0	0.0	0.0	0.0	0.0	0.0
d89c8d5e2b0209db165c56756002ff96	17.0	27.0	0.0	23.0	14.0	67.0	41.0	53.0	0.0	0.0	0.0	0.0	0.0	0.0	0.0	0.0	0.0	15.0	12.0	15.0	11.0	7.0	0.0	11.0	0.0	10.0	0.0	0.0	0.0	0.0	0.0	0.0	0.0	0.0	0.0	0.0
67853a2635863cdb7c63051fff5906ff	0.0	0.0	0.0	0.0	0.0	3.0	0.0	0.0	8.0	15.0	26.0	41.0	76.0	45.0	63.0	26.0	4.0	0.0	0.0	0.0	0.0	0.0	0.0	6.0	0.0	9.0	0.0	0.0	0.0	0.0	0.0	0.0	0.0	0.0	0.0	0.0
000509a25449536fbfb0ce5b3f15465e	0.0	0.0	0.0	0.0	0.0	0.0	0.0	0.0	0.0	31.0	27.0	45.0	39.0	62.0	7.0	111.0	0.0	0.0	0.0	0.0	0.0	0.0	0.0	0.0	0.0	0.0	0.0	0.0	0.0	0.0	0.0	0.0	0.0	0.0	0.0	0.0
82611a4b2c69c4347d486d3ad19a3b3f	0.0	0.0	0.0	0.0	0.0	0.0	0.0	0.0	0.0	0.0	0.0	0.0	0.0	0.0	0.0	0.0	0.0	0.0	0.0	0.0	0.0	0.0	0.0	0.0	0.0	0.0	0.0	41.0	40.0	53.0	48.0	0.0	46.0	44.0	50.0	0.0
5fdc44f96fbb2c18ccea7fa28259fe68	0.0	0.0	14.0	0.0	18.0	0.0	0.0	0.0	0.0	0.0	0.0	0.0	0.0	0.0	0.0	0.0	29.0	34.0	0.0	27.0	0.0	0.0	25.0	24.0	92.0	58.0	0.0	0.0	0.0	0.0	0.0	0.0	0.0	0.0	0.0	0.0
bb1dc4c46304bc02db82dcb0ba82f768	23.0	22.0	21.0	23.0	15.0	15.0	29.0	24.0	0.0	0.0	0.0	0.0	0.0	0.0	0.0	0.0	0.0	35.0	0.0	18.0	20.0	25.0	29.0	0.0	0.0	21.0	0.0	0.0	0.0	0.0	0.0	0.0	0.0	0.0	0.0	0.0
73818a7ce42ed9a11475d09176b27af8	0.0	0.0	14.0	0.0	0.0	0.0	0.0	0.0	12.0	67.0	39.0	0.0	0.0	70.0	48.0	46.0	0.0	0.0	0.0	0.0	8.0	0.0	0.0	0.0	0.0	16.0	0.0	0.0	0.0	0.0	0.0	0.0	0.0	0.0	0.0	0.0
e0301a93cb1c6ef800e3bb1addf81ef7	0.0	0.0	0.0	0.0	0.0	0.0	0.0	0.0	12.0	22.0	19.0	0.0	107.0	48.0	28.0	84.0	0.0	0.0	0.0	0.0	0.0	0.0	0.0	0.0	0.0	0.0	0.0	0.0	0.0	0.0	0.0	0.0	0.0	0.0	0.0	0.0
bde58db8d1f461a50e15ce41ce1fab0c	0.0	0.0	0.0	0.0	0.0	0.0	0.0	0.0	4.0	53.0	108.0	7.0	29.0	31.0	18.0	70.0	0.0	0.0	0.0	0.0	0.0	0.0	0.0	0.0	0.0	0.0	0.0	0.0	0.0	0.0	0.0	0.0	0.0	0.0	0.0	0.0
ad01f19034a06f0add6593b1e1811687	34.0	45.0	50.0	42.0	50.0	29.0	38.0	31.0	0.0	0.0	0.0	0.0	0.0	0.0	0.0	0.0	0.0	0.0	0.0	0.0	0.0	0.0	0.0	0.0	0.0	0.0	0.0	0.0	0.0	0.0	0.0	0.0	0.0	0.0	0.0	0.0
c8a0e82160a949e865188849ec2fbaf6	24.0	12.0	0.0	18.0	26.0	28.0	35.0	27.0	0.0	0.0	0.0	0.0	0.0	0.0	0.0	0.0	11.0	29.0	19.0	33.0	19.0	14.0	0.0	17.0	0.0	6.0	0.0	0.0	0.0	0.0	0.0	0.0	0.0	0.0	0.0	0.0
6c52255cf45e418db8f1399791dce38a	17.0	0.0	4.0	4.0	16.0	15.0	256.0	6.0	0.0	0.0	0.0	0.0	0.0	0.0	0.0	0.0	0.0	0.0	0.0	0.0	0.0	0.0	0.0	0.0	0.0	0.0	0.0	0.0	0.0	0.0	0.0	0.0	0.0	0.0	0.0	0.0
571f7b29e99af914bd63b6ed4c7c90a5	19.0	0.0	16.0	13.0	18.0	18.0	0.0	0.0	0.0	0.0	0.0	0.0	0.0	12.0	0.0	0.0	29.0	24.0	19.0	34.0	14.0	23.0	22.0	23.0	22.0	11.0	0.0	0.0	0.0	0.0	0.0	0.0	0.0	0.0	0.0	0.0
5fb473437f74bdf0ddfd80b6cf39b424	0.0	0.0	0.0	0.0	0.0	8.0	9.0	0.0	0.0	0.0	0.0	0.0	0.0	0.0	0.0	0.0	0.0	9.0	30.0	81.0	33.0	24.0	61.0	23.0	19.0	20.0	0.0	0.0	0.0	0.0	0.0	0.0	0.0	0.0	0.0	0.0
51772c5f0bdef3e7b27f8ab9e19bda10	0.0	0.0	0.0	0.0	0.0	0.0	0.0	0.0	0.0	56.0	13.0	31.0	39.0	87.0	63.0	28.0	0.0	0.0	0.0	0.0	0.0	0.0	0.0	0.0	0.0	0.0	0.0	0.0	0.0	0.0	0.0	0.0	0.0	0.0	0.0	0.0
f96c1632d7ebd662adda8106dde4abd0	0.0	0.0	0.0	0.0	0.0	0.0	0.0	0.0	0.0	0.0	0.0	0.0	0.0	0.0	0.0	0.0	0.0	0.0	0.0	0.0	0.0	0.0	0.0	0.0	0.0	0.0	48.0	14.0	31.0	53.0	36.0	19.0	26.0	32.0	33.0	25.0
58ee3f9572dc2271269f1cb434b7ca39	0.0	0.0	0.0	0.0	0.0	0.0	0.0	0.0	0.0	0.0	0.0	0.0	0.0	0.0	0.0	0.0	28.0	72.0	30.0	29.0	36.0	0.0	55.0	0.0	41.0	25.0	0.0	0.0	0.0	0.0	0.0	0.0	0.0	0.0	0.0	0.0
e3e543a71071cac0bf9ed5944cbb8ac4	0.0	0.0	0.0	0.0	4.0	0.0	0.0	0.0	0.0	0.0	0.0	0.0	0.0	0.0	0.0	0.0	25.0	69.0	29.0	16.0	15.0	6.0	16.0	23.0	66.0	46.0	0.0	0.0	0.0	0.0	0.0	0.0	0.0	0.0	0.0	0.0
593b27b468a3b21e6f7a5cf13700cebd	0.0	0.0	0.0	0.0	6.0	7.0	7.0	0.0	0.0	3.0	0.0	0.0	0.0	0.0	0.0	0.0	26.0	13.0	15.0	30.0	9.0	19.0	12.0	11.0	0.0	32.0	25.0	9.0	0.0	0.0	21.0	14.0	19.0	23.0	5.0	8.0
257792f6704712cd73c7143df5cf0a01	0.0	0.0	0.0	0.0	0.0	0.0	0.0	0.0	0.0	0.0	0.0	0.0	0.0	0.0	0.0	0.0	0.0	0.0	0.0	0.0	0.0	0.0	0.0	0.0	0.0	0.0	45.0	25.0	23.0	34.0	29.0	26.0	49.0	63.0	0.0	19.0
0c60dc0f4760afac7ea928d42434f7a2	20.0	46.0	44.0	37.0	45.0	32.0	41.0	44.0	0.0	0.0	0.0	0.0	0.0	0.0	3.0	0.0	0.0	0.0	0.0	0.0	0.0	0.0	0.0	0.0	0.0	0.0	0.0	0.0	0.0	0.0	0.0	0.0	0.0	0.0	0.0	0.0
c646f99db44f62fcf1762ed65740ae78	0.0	0.0	0.0	0.0	0.0	0.0	0.0	0.0	0.0	0.0	0.0	0.0	0.0	0.0	0.0	0.0	0.0	0.0	0.0	0.0	0.0	0.0	0.0	0.0	0.0	0.0	43.0	35.0	36.0	28.0	41.0	0.0	37.0	46.0	27.0	19.0
e7a4ae48c9a0a5ca30c405068af4b07c	0.0	0.0	0.0	0.0	0.0	0.0	0.0	0.0	0.0	0.0	0.0	0.0	0.0	0.0	0.0	0.0	0.0	0.0	0.0	0.0	0.0	0.0	0.0	0.0	0.0	0.0	33.0	34.0	0.0	0.0	24.0	45.0	30.0	115.0	0.0	31.0
7649001bf1729ec0cdb7474466e5b313	0.0	56.0	39.0	47.0	27.0	64.0	39.0	39.0	0.0	0.0	0.0	0.0	0.0	0.0	0.0	0.0	0.0	0.0	0.0	0.0	0.0	0.0	0.0	0.0	0.0	0.0	0.0	0.0	0.0	0.0	0.0	0.0	0.0	0.0	0.0	0.0
d46a674930161e232ee254d8c165ac07	0.0	0.0	0.0	0.0	0.0	0.0	0.0	0.0	0.0	13.0	63.0	0.0	30.0	65.0	25.0	115.0	0.0	0.0	0.0	0.0	0.0	0.0	0.0	0.0	0.0	0.0	0.0	0.0	0.0	0.0	0.0	0.0	0.0	0.0	0.0	0.0
53262d68042bc3890add5fd88f7b1359	0.0	0.0	0.0	0.0	0.0	0.0	0.0	0.0	0.0	0.0	0.0	0.0	0.0	0.0	0.0	0.0	23.0	15.0	19.0	22.0	50.0	0.0	19.0	0.0	117.0	46.0	0.0	0.0	0.0	0.0	0.0	0.0	0.0	0.0	0.0	0.0
18498b357c88a82045009c49dfcf1175	37.0	37.0	43.0	35.0	54.0	14.0	33.0	47.0	10.0	0.0	0.0	0.0	0.0	0.0	0.0	0.0	0.0	0.0	0.0	0.0	0.0	0.0	0.0	0.0	0.0	0.0	0.0	0.0	0.0	0.0	0.0	0.0	0.0	0.0	0.0	0.0
8b9a480373e55696abd3bcc15bc2e0e7	22.0	24.0	0.0	22.0	18.0	30.0	0.0	19.0	0.0	0.0	0.0	0.0	0.0	0.0	0.0	0.0	0.0	53.0	31.0	23.0	0.0	0.0	24.0	0.0	22.0	21.0	0.0	0.0	0.0	0.0	0.0	0.0	0.0	0.0	0.0	0.0
8b37970b12c0619d7399f78847f2a3f4	0.0	79.0	43.0	36.0	29.0	58.0	31.0	33.0	0.0	0.0	0.0	0.0	0.0	0.0	0.0	0.0	0.0	0.0	0.0	0.0	0.0	0.0	0.0	0.0	0.0	0.0	0.0	0.0	0.0	0.0	0.0	0.0	0.0	0.0	0.0	0.0
a3618bb6602d85b219500fb6247614fc	0.0	0.0	0.0	0.0	0.0	0.0	0.0	0.0	0.0	0.0	0.0	0.0	0.0	0.0	0.0	0.0	14.0	67.0	41.0	42.0	17.0	0.0	38.0	17.0	30.0	43.0	0.0	0.0	0.0	0.0	0.0	0.0	0.0	0.0	0.0	0.0
c533b61dc4932729122a569fc7c3488e	0.0	0.0	0.0	0.0	33.0	0.0	0.0	0.0	0.0	0.0	0.0	0.0	0.0	0.0	0.0	0.0	61.0	23.0	18.0	31.0	0.0	35.0	37.0	0.0	34.0	36.0	0.0	0.0	0.0	0.0	0.0	0.0	0.0	0.0	0.0	0.0
5591b7c974b431a854dc2364046ea952	42.0	32.0	65.0	27.0	32.0	50.0	38.0	20.0	0.0	0.0	0.0	0.0	0.0	0.0	0.0	0.0	0.0	0.0	0.0	0.0	0.0	0.0	0.0	0.0	0.0	0.0	0.0	0.0	0.0	0.0	0.0	0.0	0.0	0.0	0.0	0.0
aeca250479396fe6476b2314800d176b	0.0	0.0	0.0	0.0	0.0	0.0	0.0	0.0	16.0	52.0	19.0	83.0	30.0	19.0	11.0	75.0	0.0	0.0	0.0	0.0	0.0	0.0	0.0	0.0	0.0	0.0	0.0	0.0	0.0	0.0	0.0	0.0	0.0	0.0	0.0	0.0
9b8cbff935bfc728f12a1eaf5776ae2a	0.0	0.0	0.0	0.0	0.0	0.0	0.0	0.0	20.0	48.0	82.0	24.0	32.0	27.0	43.0	28.0	0.0	0.0	0.0	0.0	0.0	0.0	0.0	0.0	0.0	0.0	0.0	0.0	0.0	0.0	0.0	0.0	0.0	0.0	0.0	0.0
97af8eef923bffa0dd0e628cdc417c6b	0.0	0.0	0.0	0.0	0.0	0.0	0.0	0.0	5.0	35.0	33.0	11.0	64.0	31.0	61.0	64.0	0.0	0.0	0.0	0.0	0.0	0.0	0.0	0.0	0.0	0.0	0.0	0.0	0.0	0.0	0.0	0.0	0.0	0.0	0.0	0.0
881a4ec7ec87de9b426b5b6f6425dc6b	0.0	0.0	0.0	0.0	0.0	0.0	0.0	0.0	0.0	32.0	40.0	20.0	55.0	32.0	0.0	125.0	0.0	0.0	0.0	0.0	0.0	0.0	0.0	0.0	0.0	0.0	0.0	0.0	0.0	0.0	0.0	0.0	0.0	0.0	0.0	0.0
d88ea179aedadccdd66c888b6fe44ce1	49.0	0.0	24.0	20.0	27.0	23.0	37.0	42.0	0.0	0.0	0.0	0.0	0.0	0.0	0.0	0.0	14.0	24.0	0.0	25.0	0.0	0.0	9.0	0.0	0.0	9.0	0.0	0.0	0.0	0.0	0.0	0.0	0.0	0.0	0.0	0.0
20c1a584cef46ff239e8f28ba338b29f	0.0	0.0	0.0	0.0	0.0	0.0	0.0	0.0	14.0	104.0	0.0	0.0	74.0	24.0	77.0	10.0	0.0	0.0	0.0	0.0	0.0	0.0	0.0	0.0	0.0	0.0	0.0	0.0	0.0	0.0	0.0	0.0	0.0	0.0	0.0	0.0
7fd76345f3ecbca59d42b5d2fb4a2061	0.0	0.0	0.0	0.0	0.0	0.0	0.0	0.0	0.0	0.0	0.0	0.0	0.0	0.0	0.0	0.0	0.0	0.0	0.0	0.0	0.0	0.0	0.0	0.0	0.0	0.0	0.0	0.0	0.0	0.0	0.0	0.0	38.0	0.0	236.0	28.0
5339b71a5f87c8f84299b703d27801b7	16.0	21.0	14.0	31.0	36.0	20.0	25.0	16.0	0.0	0.0	0.0	0.0	0.0	0.0	0.0	0.0	0.0	38.0	15.0	29.0	0.0	0.0	0.0	0.0	17.0	23.0	0.0	0.0	0.0	0.0	0.0	0.0	0.0	0.0	0.0	0.0
a539b4c5ee14b9bac51868b3201aee18	0.0	0.0	0.0	0.0	0.0	0.0	0.0	0.0	32.0	0.0	9.0	24.0	16.0	19.0	35.0	166.0	0.0	0.0	0.0	0.0	0.0	0.0	0.0	0.0	0.0	0.0	0.0	0.0	0.0	0.0	0.0	0.0	0.0	0.0	0.0	0.0
b9fad81c1ebdc9160fa5a80e23eca7df	61.0	62.0	31.0	27.0	63.0	0.0	41.0	15.0	0.0	0.0	0.0	0.0	0.0	0.0	0.0	0.0	0.0	0.0	0.0	0.0	0.0	0.0	0.0	0.0	0.0	0.0	0.0	0.0	0.0	0.0	0.0	0.0	0.0	0.0	0.0	0.0
c52f474ccd7679325dabb41cda62e718	0.0	0.0	0.0	0.0	0.0	0.0	0.0	0.0	0.0	0.0	0.0	0.0	0.0	0.0	0.0	0.0	0.0	0.0	0.0	0.0	0.0	0.0	0.0	0.0	0.0	0.0	40.0	22.0	40.0	17.0	45.0	31.0	26.0	30.0	23.0	25.0
38ff5eca8d3ff2b8cfe6282f03cb1d62	0.0	0.0	0.0	0.0	0.0	0.0	0.0	0.0	0.0	0.0	0.0	0.0	0.0	0.0	0.0	0.0	0.0	0.0	0.0	0.0	0.0	0.0	0.0	0.0	0.0	0.0	32.0	30.0	25.0	40.0	42.0	26.0	26.0	46.0	32.0	0.0
34c6e78bda0ca83d51e95e8fa54a9ae8	30.0	31.0	20.0	19.0	17.0	84.0	36.0	46.0	0.0	2.0	0.0	0.0	0.0	5.0	0.0	0.0	0.0	8.0	0.0	0.0	0.0	0.0	0.0	0.0	0.0	0.0	0.0	0.0	0.0	0.0	0.0	0.0	0.0	0.0	0.0	0.0
b9ebcbb5b236021757c8b276a764e608	25.0	36.0	15.0	75.0	65.0	27.0	28.0	20.0	0.0	0.0	0.0	0.0	0.0	0.0	0.0	0.0	0.0	0.0	0.0	0.0	0.0	0.0	0.0	0.0	0.0	7.0	0.0	0.0	0.0	0.0	0.0	0.0	0.0	0.0	0.0	0.0
7c2b3554604b4502791713ecf83730db	0.0	0.0	0.0	0.0	0.0	0.0	0.0	0.0	0.0	25.0	25.0	18.0	32.0	67.0	22.0	108.0	0.0	0.0	0.0	0.0	0.0	0.0	0.0	0.0	0.0	0.0	0.0	0.0	0.0	0.0	0.0	0.0	0.0	0.0	0.0	0.0
9ef75a1bc3a1192fab6e98b6e14a4a74	0.0	0.0	0.0	0.0	0.0	0.0	0.0	0.0	0.0	0.0	0.0	0.0	0.0	0.0	0.0	0.0	0.0	0.0	0.0	0.0	0.0	0.0	0.0	0.0	0.0	0.0	26.0	10.0	74.0	35.0	34.0	23.0	23.0	19.0	18.0	34.0
0bfc0aaf7f250fbd3c8eea427fc25d29	17.0	26.0	44.0	83.0	22.0	65.0	20.0	18.0	0.0	0.0	0.0	0.0	0.0	0.0	0.0	0.0	0.0	0.0	0.0	0.0	0.0	0.0	0.0	0.0	0.0	0.0	0.0	0.0	0.0	0.0	0.0	0.0	0.0	0.0	0.0	0.0
b21d6444af9a855638ca992d93978c92	29.0	0.0	19.0	21.0	20.0	22.0	23.0	20.0	0.0	0.0	0.0	0.0	0.0	0.0	0.0	0.0	0.0	0.0	26.0	52.0	26.0	36.0	0.0	0.0	0.0	0.0	0.0	0.0	0.0	0.0	0.0	0.0	0.0	0.0	0.0	0.0
d7c3894c8c18ba950156dbbc19a1b405	0.0	0.0	0.0	0.0	0.0	0.0	0.0	6.0	3.0	74.0	27.0	35.0	26.0	19.0	0.0	53.0	0.0	0.0	0.0	0.0	0.0	0.0	9.0	0.0	27.0	15.0	0.0	0.0	0.0	0.0	0.0	0.0	0.0	0.0	0.0	0.0
e2346ea207f82d77617026f469b3c911	0.0	0.0	0.0	0.0	0.0	0.0	0.0	0.0	0.0	0.0	0.0	0.0	0.0	0.0	0.0	0.0	0.0	0.0	0.0	0.0	0.0	0.0	0.0	0.0	0.0	0.0	15.0	26.0	36.0	34.0	39.0	23.0	30.0	28.0	29.0	34.0
701a97f57b2988ed4412eb4c64cd6a2a	0.0	0.0	0.0	0.0	0.0	0.0	0.0	0.0	0.0	0.0	0.0	0.0	0.0	0.0	0.0	0.0	0.0	0.0	0.0	0.0	0.0	0.0	0.0	0.0	0.0	0.0	26.0	0.0	65.0	43.0	66.0	0.0	42.0	0.0	0.0	52.0
51a7d5d112dd75a34e3b1fdc1d61eda6	51.0	48.0	82.0	11.0	56.0	22.0	12.0	0.0	0.0	0.0	0.0	0.0	11.0	0.0	0.0	0.0	0.0	0.0	0.0	0.0	0.0	0.0	0.0	0.0	0.0	0.0	0.0	0.0	0.0	0.0	0.0	0.0	0.0	0.0	0.0	0.0
63e8e53491adf38a2128f4e2a2c0952c	0.0	0.0	0.0	0.0	0.0	0.0	0.0	0.0	0.0	15.0	26.0	0.0	87.0	45.0	0.0	119.0	0.0	0.0	0.0	0.0	0.0	0.0	0.0	0.0	0.0	0.0	0.0	0.0	0.0	0.0	0.0	0.0	0.0	0.0	0.0	0.0
40918cc105a21817c15e3b6acd05ebd5	0.0	0.0	0.0	0.0	0.0	0.0	0.0	0.0	0.0	0.0	15.0	0.0	0.0	0.0	0.0	0.0	29.0	44.0	15.0	106.0	0.0	22.0	34.0	0.0	27.0	0.0	0.0	0.0	0.0	0.0	0.0	0.0	0.0	0.0	0.0	0.0
e211c83ada3dcba2ae4de60d5ac241d9	0.0	0.0	0.0	0.0	0.0	0.0	0.0	0.0	0.0	0.0	0.0	0.0	0.0	0.0	0.0	0.0	0.0	0.0	0.0	0.0	0.0	0.0	0.0	0.0	0.0	0.0	41.0	27.0	0.0	34.0	47.0	42.0	22.0	43.0	13.0	23.0
7feed11f8c5b0be0d2237fc93f71b483	35.0	12.0	0.0	20.0	12.0	13.0	0.0	0.0	0.0	0.0	0.0	0.0	0.0	0.0	0.0	0.0	17.0	35.0	27.0	25.0	48.0	21.0	12.0	14.0	0.0	0.0	0.0	0.0	0.0	0.0	0.0	0.0	0.0	0.0	0.0	0.0
207996f36ef14937bb11d35bca5a01b6	0.0	0.0	0.0	0.0	0.0	0.0	0.0	0.0	0.0	0.0	0.0	0.0	0.0	0.0	0.0	0.0	15.0	40.0	65.0	28.0	14.0	0.0	23.0	0.0	65.0	41.0	0.0	0.0	0.0	0.0	0.0	0.0	0.0	0.0	0.0	0.0
fd558c0cfcc64c8fdcdf4a7b042ed582	0.0	0.0	0.0	0.0	0.0	0.0	0.0	0.0	0.0	0.0	0.0	0.0	0.0	0.0	0.0	0.0	0.0	0.0	0.0	0.0	0.0	0.0	0.0	0.0	0.0	0.0	74.0	91.0	0.0	0.0	34.0	16.0	40.0	36.0	0.0	0.0
6ade252e9337761d4c06a38f7075921f	0.0	0.0	0.0	0.0	0.0	0.0	0.0	0.0	0.0	0.0	0.0	0.0	0.0	0.0	0.0	0.0	0.0	0.0	0.0	0.0	0.0	0.0	0.0	0.0	0.0	0.0	0.0	0.0	0.0	0.0	0.0	0.0	78.0	0.0	154.0	59.0
e498c1e851cbac4ebf7fdef96ccc4c37	0.0	0.0	0.0	0.0	0.0	0.0	0.0	0.0	0.0	19.0	46.0	0.0	68.0	78.0	71.0	8.0	0.0	0.0	0.0	0.0	0.0	0.0	0.0	0.0	0.0	0.0	0.0	0.0	0.0	0.0	0.0	0.0	0.0	0.0	0.0	0.0
e4aac6833df3cae57a0eccd8773ff587	0.0	0.0	0.0	0.0	0.0	0.0	0.0	0.0	0.0	0.0	0.0	0.0	0.0	0.0	0.0	0.0	22.0	132.0	51.0	85.0	0.0	0.0	0.0	0.0	0.0	0.0	0.0	0.0	0.0	0.0	0.0	0.0	0.0	0.0	0.0	0.0
41f50f69e739d04bc9fa45af5974abed	0.0	0.0	0.0	0.0	0.0	0.0	0.0	0.0	0.0	0.0	0.0	0.0	0.0	0.0	0.0	0.0	0.0	0.0	0.0	0.0	0.0	0.0	0.0	0.0	0.0	0.0	51.0	46.0	0.0	0.0	0.0	81.0	27.0	0.0	0.0	84.0
663863ec853439c54acea8f9db9e89b7	0.0	0.0	0.0	0.0	0.0	0.0	0.0	0.0	0.0	0.0	0.0	0.0	0.0	0.0	0.0	0.0	0.0	0.0	0.0	0.0	0.0	0.0	0.0	0.0	0.0	0.0	35.0	24.0	32.0	35.0	47.0	0.0	42.0	30.0	16.0	28.0
7da5e57703399223036b430fdb7dc3b6	0.0	0.0	0.0	0.0	0.0	0.0	0.0	0.0	0.0	106.0	36.0	0.0	75.0	48.0	23.0	0.0	0.0	0.0	0.0	0.0	0.0	0.0	0.0	0.0	0.0	0.0	0.0	0.0	0.0	0.0	0.0	0.0	0.0	0.0	0.0	0.0
9f562b3438fc59113af87e0712b43a9e	0.0	0.0	0.0	0.0	0.0	0.0	0.0	0.0	0.0	23.0	9.0	93.0	43.0	100.0	20.0	0.0	0.0	0.0	0.0	0.0	0.0	0.0	0.0	0.0	0.0	0.0	0.0	0.0	0.0	0.0	0.0	0.0	0.0	0.0	0.0	0.0
a3b5e0ae7045cacc0c226cf155b3894a	0.0	0.0	0.0	0.0	0.0	0.0	0.0	0.0	0.0	0.0	0.0	0.0	0.0	0.0	0.0	0.0	17.0	26.0	23.0	25.0	15.0	45.0	49.0	15.0	55.0	18.0	0.0	0.0	0.0	0.0	0.0	0.0	0.0	0.0	0.0	0.0
956450ec1130b68278a1135a65eedb65	59.0	0.0	7.0	0.0	0.0	17.0	0.0	15.0	0.0	14.0	0.0	0.0	0.0	0.0	0.0	0.0	0.0	38.0	33.0	0.0	73.0	24.0	0.0	0.0	7.0	0.0	0.0	0.0	0.0	0.0	0.0	0.0	0.0	0.0	0.0	0.0
4b6bc96e44a8161020332c794952077a	0.0	0.0	0.0	0.0	0.0	9.0	0.0	0.0	0.0	27.0	45.0	0.0	25.0	43.0	50.0	72.0	0.0	0.0	0.0	16.0	0.0	0.0	0.0	0.0	0.0	0.0	0.0	0.0	0.0	0.0	0.0	0.0	0.0	0.0	0.0	0.0
22526dcb2a285970c43239043cf4145c	20.0	44.0	46.0	22.0	58.0	27.0	61.0	0.0	0.0	0.0	0.0	0.0	0.0	7.0	0.0	0.0	0.0	0.0	0.0	0.0	0.0	0.0	0.0	0.0	0.0	0.0	0.0	0.0	0.0	0.0	0.0	0.0	0.0	0.0	0.0	0.0
af67a873022b18e24c87e9a84f45d913	0.0	0.0	0.0	0.0	0.0	0.0	0.0	0.0	0.0	12.0	39.0	31.0	66.0	38.0	0.0	99.0	0.0	0.0	0.0	0.0	0.0	0.0	0.0	0.0	0.0	0.0	0.0	0.0	0.0	0.0	0.0	0.0	0.0	0.0	0.0	0.0
5243234311d4cdda52812dd0f09aa1a8	0.0	0.0	0.0	0.0	0.0	0.0	0.0	0.0	0.0	0.0	0.0	0.0	0.0	0.0	0.0	0.0	25.0	31.0	17.0	40.0	36.0	27.0	29.0	22.0	28.0	29.0	0.0	0.0	0.0	0.0	0.0	0.0	0.0	0.0	0.0	0.0
086d41b31cd651c598527db7cadddbe0	0.0	0.0	0.0	0.0	0.0	0.0	0.0	0.0	0.0	0.0	0.0	0.0	0.0	0.0	0.0	0.0	0.0	0.0	0.0	0.0	0.0	0.0	0.0	0.0	0.0	0.0	58.0	76.0	0.0	15.0	0.0	28.0	0.0	55.0	24.0	27.0
f85f08682d7138cca7054b6f7b2236b3	38.0	25.0	30.0	0.0	24.0	22.0	20.0	0.0	0.0	0.0	0.0	0.0	0.0	0.0	0.0	0.0	0.0	33.0	0.0	0.0	0.0	13.0	15.0	11.0	21.0	26.0	0.0	0.0	0.0	0.0	0.0	0.0	4.0	0.0	0.0	0.0
89c626d1f6593c031da9c9c4b7039bae	36.0	0.0	0.0	0.0	0.0	29.0	0.0	0.0	0.0	43.0	0.0	37.0	32.0	38.0	0.0	67.0	0.0	0.0	0.0	0.0	0.0	0.0	0.0	0.0	0.0	0.0	0.0	0.0	0.0	0.0	0.0	0.0	0.0	0.0	0.0	0.0
842499221c69b3ec0fab349cbb377a3a	0.0	0.0	0.0	0.0	0.0	0.0	0.0	0.0	0.0	0.0	0.0	0.0	0.0	0.0	0.0	0.0	0.0	0.0	0.0	0.0	0.0	0.0	0.0	0.0	0.0	0.0	40.0	44.0	15.0	46.0	43.0	25.0	0.0	28.0	27.0	14.0
5f840a8189e49404dc924f90da3e22f3	0.0	0.0	0.0	0.0	0.0	0.0	0.0	0.0	0.0	0.0	0.0	0.0	0.0	0.0	0.0	0.0	0.0	0.0	0.0	0.0	0.0	0.0	0.0	0.0	0.0	0.0	20.0	39.0	30.0	41.0	25.0	25.0	21.0	36.0	0.0	45.0
383a4fdd124b81b25ac4ab6d10e9cefe	70.0	21.0	36.0	28.0	28.0	57.0	21.0	18.0	0.0	0.0	0.0	0.0	0.0	0.0	0.0	0.0	0.0	0.0	0.0	0.0	0.0	0.0	0.0	0.0	0.0	0.0	0.0	0.0	0.0	0.0	0.0	0.0	0.0	0.0	0.0	0.0
b43276b0848016d4f5b0f30b4b190f78	14.0	0.0	18.0	0.0	0.0	0.0	0.0	0.0	6.0	60.0	15.0	0.0	58.0	56.0	39.0	9.0	0.0	0.0	0.0	4.0	0.0	0.0	0.0	0.0	0.0	0.0	0.0	0.0	0.0	0.0	0.0	0.0	0.0	0.0	0.0	0.0
dd66d143843f303535c2480a6fd1f823	24.0	25.0	14.0	36.0	23.0	55.0	51.0	44.0	0.0	0.0	5.0	0.0	0.0	0.0	0.0	0.0	0.0	0.0	0.0	0.0	0.0	0.0	0.0	0.0	0.0	0.0	0.0	0.0	0.0	0.0	0.0	0.0	0.0	0.0	0.0	0.0
4d5f771a2be4999cbadabf38657ba6ef	36.0	39.0	39.0	26.0	79.0	58.0	0.0	0.0	0.0	0.0	0.0	0.0	0.0	0.0	0.0	0.0	0.0	0.0	0.0	0.0	0.0	0.0	0.0	0.0	0.0	0.0	0.0	0.0	0.0	0.0	0.0	0.0	0.0	0.0	0.0	0.0
67fac57728504b4df2c4ff785ef0b9f1	0.0	4.0	0.0	5.0	5.0	9.0	7.0	6.0	0.0	0.0	0.0	0.0	0.0	0.0	0.0	0.0	0.0	9.0	0.0	8.0	0.0	0.0	10.0	8.0	8.0	8.0	26.0	18.0	10.0	0.0	16.0	29.0	19.0	25.0	26.0	21.0
a9e3385256a48469c572f13cabd38e89	0.0	0.0	0.0	0.0	0.0	0.0	0.0	0.0	11.0	4.0	48.0	0.0	18.0	13.0	79.0	104.0	0.0	0.0	0.0	0.0	0.0	0.0	0.0	0.0	0.0	0.0	0.0	0.0	0.0	0.0	0.0	0.0	0.0	0.0	0.0	0.0
398f76ea50ce2a7fd8095652e70eff6f	0.0	0.0	0.0	0.0	0.0	0.0	0.0	0.0	0.0	0.0	0.0	0.0	0.0	0.0	0.0	0.0	0.0	0.0	0.0	0.0	0.0	0.0	0.0	0.0	0.0	0.0	21.0	22.0	20.0	25.0	41.0	13.0	58.0	29.0	29.0	19.0
0cf0013cf56093ddfdede7e9a2e8387a	0.0	0.0	0.0	0.0	0.0	0.0	0.0	0.0	0.0	0.0	0.0	0.0	0.0	0.0	0.0	0.0	0.0	0.0	0.0	0.0	0.0	0.0	0.0	0.0	0.0	0.0	34.0	0.0	44.0	0.0	46.0	33.0	33.0	33.0	26.0	28.0
4ab26abe46e5982b8dfa65e0a7070ee6	0.0	0.0	0.0	0.0	0.0	0.0	0.0	0.0	0.0	0.0	0.0	0.0	0.0	0.0	0.0	0.0	0.0	0.0	0.0	0.0	0.0	0.0	0.0	0.0	0.0	0.0	36.0	0.0	0.0	0.0	56.0	93.0	45.0	47.0	0.0	0.0
2605c9eb4fe6a8386aeadfbe39a21602	0.0	0.0	0.0	0.0	10.0	0.0	0.0	0.0	0.0	0.0	0.0	0.0	0.0	0.0	0.0	0.0	9.0	51.0	22.0	54.0	28.0	32.0	28.0	19.0	0.0	23.0	0.0	0.0	0.0	0.0	0.0	0.0	0.0	0.0	0.0	0.0
604f8edcd875d4c2fa73baf4c52bdf9a	5.0	4.0	8.0	0.0	0.0	0.0	0.0	0.0	0.0	24.0	19.0	0.0	43.0	27.0	27.0	19.0	0.0	0.0	9.0	20.0	4.0	0.0	11.0	14.0	20.0	21.0	0.0	0.0	0.0	0.0	0.0	0.0	0.0	0.0	0.0	0.0
1a9ccf43d315f82674bfbba434b3953f	0.0	0.0	0.0	0.0	0.0	0.0	0.0	0.0	4.0	50.0	63.0	0.0	15.0	15.0	17.0	111.0	0.0	0.0	0.0	0.0	0.0	0.0	0.0	0.0	0.0	0.0	0.0	0.0	0.0	0.0	0.0	0.0	0.0	0.0	0.0	0.0
fbab34feeacf5df1cf0e6d8f2934e6f9	0.0	0.0	0.0	0.0	0.0	0.0	0.0	0.0	14.0	24.0	38.0	118.0	0.0	21.0	16.0	44.0	0.0	0.0	0.0	0.0	0.0	0.0	0.0	0.0	0.0	0.0	0.0	0.0	0.0	0.0	0.0	0.0	0.0	0.0	0.0	0.0
adb46bcaf5456e112e65173d82bb7a10	0.0	0.0	0.0	0.0	0.0	0.0	0.0	0.0	0.0	0.0	0.0	0.0	0.0	0.0	0.0	0.0	15.0	39.0	29.0	13.0	35.0	26.0	22.0	19.0	41.0	36.0	0.0	0.0	0.0	0.0	0.0	0.0	0.0	0.0	0.0	0.0
742f2a40b21fc3672bd1084d76780701	0.0	0.0	0.0	0.0	0.0	0.0	0.0	0.0	0.0	0.0	0.0	0.0	0.0	0.0	0.0	0.0	0.0	0.0	0.0	0.0	0.0	0.0	0.0	0.0	0.0	0.0	19.0	27.0	29.0	32.0	36.0	15.0	12.0	43.0	34.0	28.0
255ab586bd846c2643e9bf6445635a64	0.0	0.0	0.0	0.0	0.0	0.0	0.0	0.0	99.0	24.0	0.0	0.0	42.0	0.0	109.0	0.0	0.0	0.0	0.0	0.0	0.0	0.0	0.0	0.0	0.0	0.0	0.0	0.0	0.0	0.0	0.0	0.0	0.0	0.0	0.0	0.0
3dcff22a076c411d297a2da657e5a66d	0.0	0.0	0.0	0.0	0.0	273.0	0.0	0.0	0.0	0.0	0.0	0.0	0.0	0.0	0.0	0.0	0.0	0.0	0.0	0.0	0.0	0.0	0.0	0.0	0.0	0.0	0.0	0.0	0.0	0.0	0.0	0.0	0.0	0.0	0.0	0.0
5c16b78ffdd5cd6588e6a3843085ba52	0.0	0.0	0.0	0.0	0.0	0.0	0.0	0.0	0.0	59.0	30.0	0.0	31.0	50.0	33.0	70.0	0.0	0.0	0.0	0.0	0.0	0.0	0.0	0.0	0.0	0.0	0.0	0.0	0.0	0.0	0.0	0.0	0.0	0.0	0.0	0.0
bb7090b7eabb14e45a4a814dd4ff3608	0.0	0.0	0.0	0.0	0.0	0.0	0.0	0.0	0.0	0.0	0.0	0.0	0.0	0.0	0.0	0.0	0.0	273.0	0.0	0.0	0.0	0.0	0.0	0.0	0.0	0.0	0.0	0.0	0.0	0.0	0.0	0.0	0.0	0.0	0.0	0.0
669f6049277176f63713fc95006ef795	0.0	0.0	0.0	0.0	0.0	0.0	0.0	0.0	0.0	0.0	0.0	0.0	0.0	0.0	0.0	0.0	0.0	0.0	0.0	0.0	0.0	0.0	0.0	0.0	0.0	0.0	5.0	0.0	0.0	0.0	0.0	0.0	22.0	26.0	180.0	40.0
0065e82bad0548d393f9511957dc7cf9	0.0	0.0	0.0	43.0	28.0	191.0	0.0	0.0	0.0	0.0	0.0	10.0	0.0	0.0	0.0	0.0	0.0	0.0	0.0	0.0	0.0	0.0	0.0	0.0	0.0	0.0	0.0	0.0	0.0	0.0	0.0	0.0	0.0	0.0	0.0	0.0
62aab17993bebe1dd32231fee71e3388	0.0	0.0	0.0	0.0	0.0	0.0	0.0	0.0	0.0	0.0	0.0	19.0	0.0	0.0	9.0	25.0	0.0	91.0	0.0	0.0	0.0	48.0	31.0	0.0	0.0	49.0	0.0	0.0	0.0	0.0	0.0	0.0	0.0	0.0	0.0	0.0
4dc38a774bf93199c973968baf427b2f	0.0	0.0	0.0	0.0	0.0	0.0	10.0	0.0	0.0	0.0	0.0	0.0	0.0	0.0	0.0	0.0	0.0	17.0	0.0	13.0	0.0	13.0	32.0	0.0	120.0	65.0	0.0	0.0	0.0	0.0	0.0	0.0	0.0	0.0	0.0	0.0
cfd534bbf2bbaa24903b666a1235111f	0.0	0.0	0.0	0.0	0.0	0.0	0.0	0.0	270.0	0.0	0.0	0.0	0.0	0.0	0.0	0.0	0.0	0.0	0.0	0.0	0.0	0.0	0.0	0.0	0.0	0.0	0.0	0.0	0.0	0.0	0.0	0.0	0.0	0.0	0.0	0.0
ef7282676dd200a16897c625c7768fde	0.0	0.0	0.0	0.0	0.0	0.0	0.0	0.0	0.0	9.0	0.0	0.0	0.0	0.0	0.0	0.0	38.0	39.0	0.0	0.0	31.0	0.0	48.0	40.0	23.0	42.0	0.0	0.0	0.0	0.0	0.0	0.0	0.0	0.0	0.0	0.0
7e7c74a32c289d39160a42431d7f956e	0.0	0.0	0.0	0.0	0.0	0.0	0.0	0.0	0.0	0.0	0.0	0.0	0.0	0.0	0.0	0.0	0.0	0.0	0.0	0.0	0.0	0.0	0.0	0.0	0.0	0.0	0.0	0.0	5.0	0.0	0.0	0.0	243.0	6.0	0.0	14.0
f804c1591c06ddf40cceeff9c483f37c	0.0	0.0	0.0	0.0	0.0	0.0	0.0	0.0	21.0	36.0	27.0	0.0	69.0	61.0	53.0	0.0	0.0	0.0	0.0	0.0	0.0	0.0	0.0	0.0	0.0	0.0	0.0	0.0	0.0	0.0	0.0	0.0	0.0	0.0	0.0	0.0
27e64474a9b839694621f33f83b779c5	0.0	44.0	36.0	45.0	52.0	27.0	28.0	34.0	0.0	0.0	0.0	0.0	0.0	0.0	0.0	0.0	0.0	0.0	0.0	0.0	0.0	0.0	0.0	0.0	0.0	0.0	0.0	0.0	0.0	0.0	0.0	0.0	0.0	0.0	0.0	0.0
8b45491522bf801f91a279830418d5ed	0.0	0.0	0.0	0.0	0.0	0.0	0.0	0.0	0.0	0.0	0.0	0.0	0.0	0.0	0.0	0.0	0.0	0.0	0.0	0.0	0.0	0.0	0.0	0.0	0.0	0.0	22.0	0.0	0.0	35.0	55.0	38.0	25.0	52.0	0.0	39.0
f71a3fc5ba03afffc4cef337532d0b59	21.0	23.0	33.0	61.0	29.0	43.0	31.0	24.0	0.0	0.0	0.0	0.0	0.0	0.0	0.0	0.0	0.0	0.0	0.0	0.0	0.0	0.0	0.0	0.0	0.0	0.0	0.0	0.0	0.0	0.0	0.0	0.0	0.0	0.0	0.0	0.0
5e6e348b27d3d204870985352c6eded6	0.0	21.0	0.0	15.0	22.0	36.0	0.0	0.0	0.0	0.0	0.0	0.0	0.0	0.0	0.0	0.0	15.0	12.0	20.0	51.0	12.0	13.0	15.0	11.0	0.0	22.0	0.0	0.0	0.0	0.0	0.0	0.0	0.0	0.0	0.0	0.0
baf22ebe964db4a256091b2d89535dcb	0.0	0.0	42.0	58.0	44.0	39.0	0.0	82.0	0.0	0.0	0.0	0.0	0.0	0.0	0.0	0.0	0.0	0.0	0.0	0.0	0.0	0.0	0.0	0.0	0.0	0.0	0.0	0.0	0.0	0.0	0.0	0.0	0.0	0.0	0.0	0.0
4be59cd9e659e555d33f35d3ae401750	0.0	18.0	19.0	21.0	14.0	68.0	0.0	18.0	0.0	0.0	0.0	0.0	0.0	0.0	0.0	0.0	0.0	0.0	26.0	30.0	0.0	0.0	19.0	15.0	0.0	16.0	0.0	0.0	0.0	0.0	0.0	0.0	0.0	0.0	0.0	0.0
51b9c093f391aa51518811af1e6b848e	0.0	31.0	32.0	0.0	36.0	0.0	0.0	0.0	0.0	0.0	0.0	0.0	0.0	0.0	0.0	0.0	0.0	0.0	96.0	43.0	0.0	0.0	0.0	0.0	0.0	0.0	0.0	0.0	0.0	0.0	0.0	26.0	0.0	0.0	0.0	0.0
554739e9bfbc1f9fca7ab7f344d0e789	0.0	0.0	0.0	0.0	0.0	0.0	0.0	0.0	0.0	34.0	39.0	10.0	33.0	52.0	68.0	28.0	0.0	0.0	0.0	0.0	0.0	0.0	0.0	0.0	0.0	0.0	0.0	0.0	0.0	0.0	0.0	0.0	0.0	0.0	0.0	0.0
3d6dc692269c1a52d3420048d333ed09	0.0	0.0	0.0	0.0	0.0	0.0	0.0	0.0	0.0	5.0	52.0	0.0	56.0	24.0	40.0	87.0	0.0	0.0	0.0	0.0	0.0	0.0	0.0	0.0	0.0	0.0	0.0	0.0	0.0	0.0	0.0	0.0	0.0	0.0	0.0	0.0
b807e194b3d7d2597d6fe5a3019c3896	0.0	0.0	0.0	0.0	0.0	0.0	0.0	0.0	0.0	0.0	0.0	0.0	0.0	0.0	0.0	0.0	0.0	0.0	0.0	0.0	0.0	0.0	0.0	0.0	0.0	0.0	20.0	20.0	44.0	27.0	15.0	12.0	40.0	29.0	31.0	26.0
a9559d8c9305eca2c80c94231abf4ff3	116.0	50.0	63.0	0.0	34.0	0.0	0.0	0.0	0.0	0.0	0.0	0.0	0.0	0.0	0.0	0.0	0.0	0.0	0.0	0.0	0.0	0.0	0.0	0.0	0.0	0.0	0.0	0.0	0.0	0.0	0.0	0.0	0.0	0.0	0.0	0.0
3fcd6353c5db5f96fd9bb72e8c7ca66d	0.0	10.0	0.0	0.0	0.0	0.0	0.0	0.0	10.0	24.0	52.0	67.0	0.0	18.0	47.0	35.0	0.0	0.0	0.0	0.0	0.0	0.0	0.0	0.0	0.0	0.0	0.0	0.0	0.0	0.0	0.0	0.0	0.0	0.0	0.0	0.0
f301b306cf443c5a988f9617f2f1de46	50.0	28.0	30.0	0.0	8.0	0.0	0.0	0.0	0.0	0.0	18.0	76.0	0.0	0.0	21.0	0.0	0.0	0.0	0.0	31.0	0.0	0.0	0.0	0.0	0.0	0.0	0.0	0.0	0.0	0.0	0.0	0.0	0.0	0.0	0.0	0.0
0fc3e25ab78d70aa2b5f205e02dc8a44	26.0	41.0	28.0	41.0	20.0	19.0	36.0	44.0	0.0	0.0	0.0	0.0	0.0	0.0	0.0	0.0	0.0	0.0	0.0	7.0	0.0	0.0	0.0	0.0	0.0	0.0	0.0	0.0	0.0	0.0	0.0	0.0	0.0	0.0	0.0	0.0
78ee1f8588f72940f17d7446abffccde	0.0	0.0	0.0	0.0	0.0	0.0	0.0	0.0	114.0	0.0	20.0	0.0	61.0	34.0	33.0	0.0	0.0	0.0	0.0	0.0	0.0	0.0	0.0	0.0	0.0	0.0	0.0	0.0	0.0	0.0	0.0	0.0	0.0	0.0	0.0	0.0
5329151629b971e63681091231bc6ceb	0.0	0.0	0.0	0.0	0.0	0.0	0.0	0.0	0.0	0.0	0.0	0.0	0.0	0.0	0.0	0.0	0.0	0.0	0.0	28.0	0.0	0.0	0.0	0.0	0.0	0.0	37.0	38.0	0.0	39.0	0.0	0.0	35.0	19.0	21.0	45.0
4b3e7af1dec9ef6fbbacb2bd49938978	0.0	0.0	0.0	0.0	0.0	0.0	0.0	0.0	0.0	0.0	0.0	0.0	0.0	0.0	0.0	0.0	0.0	0.0	0.0	0.0	0.0	0.0	0.0	0.0	0.0	0.0	29.0	15.0	22.0	15.0	33.0	25.0	45.0	31.0	29.0	18.0
53a4bc87ed6e0b0095b8fced4784e2cd	0.0	59.0	28.0	32.0	45.0	23.0	49.0	25.0	0.0	0.0	0.0	0.0	0.0	0.0	0.0	0.0	0.0	0.0	0.0	0.0	0.0	0.0	0.0	0.0	0.0	0.0	0.0	0.0	0.0	0.0	0.0	0.0	0.0	0.0	0.0	0.0
8ac367fd4fa16a47cb8166dac53d7172	0.0	11.0	17.0	0.0	8.0	15.0	0.0	28.0	0.0	0.0	0.0	0.0	0.0	0.0	0.0	0.0	0.0	17.0	13.0	23.0	0.0	20.0	35.0	20.0	39.0	15.0	0.0	0.0	0.0	0.0	0.0	0.0	0.0	0.0	0.0	0.0
3313f42837c2d0abf2f08d52d604a7d6	0.0	0.0	54.0	0.0	0.0	45.0	0.0	64.0	0.0	0.0	0.0	0.0	0.0	0.0	0.0	0.0	0.0	28.0	0.0	70.0	0.0	0.0	0.0	0.0	0.0	0.0	0.0	0.0	0.0	0.0	0.0	0.0	0.0	0.0	0.0	0.0
68e7392e5bf096567a2a5e14083746f4	0.0	0.0	0.0	0.0	0.0	0.0	0.0	0.0	0.0	16.0	0.0	23.0	0.0	0.0	0.0	0.0	0.0	0.0	0.0	0.0	0.0	0.0	0.0	0.0	175.0	47.0	0.0	0.0	0.0	0.0	0.0	0.0	0.0	0.0	0.0	0.0
d54c837e7055316b03a84e924eec5f4e	0.0	0.0	0.0	0.0	0.0	0.0	0.0	0.0	0.0	0.0	0.0	0.0	0.0	0.0	0.0	0.0	0.0	0.0	0.0	0.0	0.0	0.0	0.0	0.0	0.0	0.0	162.0	33.0	0.0	9.0	57.0	0.0	0.0	0.0	0.0	0.0
5509ba8ba04436fd3a92987d35705ce1	0.0	0.0	0.0	53.0	29.0	72.0	52.0	54.0	0.0	0.0	0.0	0.0	0.0	0.0	0.0	0.0	0.0	0.0	0.0	0.0	0.0	0.0	0.0	0.0	0.0	0.0	0.0	0.0	0.0	0.0	0.0	0.0	0.0	0.0	0.0	0.0
71416c0c1a4fc439f2806fe88b875b1e	0.0	0.0	0.0	0.0	0.0	0.0	0.0	0.0	8.0	84.0	46.0	19.0	31.0	42.0	11.0	18.0	0.0	0.0	0.0	0.0	0.0	0.0	0.0	0.0	0.0	0.0	0.0	0.0	0.0	0.0	0.0	0.0	0.0	0.0	0.0	0.0
a41ec8b518379285efa9731859b35244	0.0	0.0	0.0	0.0	0.0	0.0	0.0	0.0	0.0	23.0	78.0	19.0	17.0	35.0	40.0	46.0	0.0	0.0	0.0	0.0	0.0	0.0	0.0	0.0	0.0	0.0	0.0	0.0	0.0	0.0	0.0	0.0	0.0	0.0	0.0	0.0
00303cf44db3fe74ecacf48477c50363	0.0	0.0	0.0	0.0	0.0	0.0	0.0	0.0	0.0	0.0	0.0	0.0	0.0	0.0	0.0	0.0	0.0	0.0	0.0	0.0	0.0	0.0	0.0	0.0	0.0	0.0	46.0	61.0	0.0	32.0	20.0	0.0	25.0	36.0	28.0	10.0
e2207f4908a53aab0aa081139ebd011b	0.0	0.0	0.0	0.0	0.0	0.0	0.0	0.0	0.0	0.0	0.0	0.0	0.0	0.0	0.0	0.0	0.0	0.0	0.0	0.0	0.0	0.0	0.0	0.0	0.0	0.0	0.0	25.0	43.0	25.0	25.0	28.0	43.0	41.0	28.0	0.0
850d0419bc8e6adb151158d6e390377b	0.0	0.0	0.0	0.0	0.0	0.0	0.0	0.0	0.0	111.0	8.0	0.0	59.0	57.0	13.0	9.0	0.0	0.0	0.0	0.0	0.0	0.0	0.0	0.0	0.0	0.0	0.0	0.0	0.0	0.0	0.0	0.0	0.0	0.0	0.0	0.0
8101593ba224871e344b5f9486a1d1ca	24.0	45.0	39.0	20.0	30.0	12.0	31.0	22.0	0.0	0.0	0.0	0.0	0.0	0.0	0.0	0.0	0.0	19.0	6.0	8.0	0.0	0.0	0.0	0.0	0.0	0.0	0.0	0.0	0.0	0.0	0.0	0.0	0.0	0.0	0.0	0.0
cc7abc0cc40ccbbd3d0efa744015c350	0.0	0.0	0.0	0.0	0.0	0.0	0.0	0.0	0.0	38.0	31.0	0.0	48.0	77.0	33.0	29.0	0.0	0.0	0.0	0.0	0.0	0.0	0.0	0.0	0.0	0.0	0.0	0.0	0.0	0.0	0.0	0.0	0.0	0.0	0.0	0.0
0010fd2d148df9372f333a5e5344ddba	0.0	0.0	0.0	0.0	0.0	0.0	0.0	0.0	0.0	0.0	0.0	0.0	0.0	0.0	0.0	0.0	0.0	0.0	0.0	0.0	0.0	0.0	0.0	0.0	0.0	0.0	26.0	31.0	22.0	36.0	21.0	14.0	27.0	26.0	37.0	16.0
88aeebbc59b504a26f99dad4facc95fa	0.0	0.0	0.0	0.0	0.0	0.0	0.0	0.0	0.0	0.0	0.0	0.0	0.0	0.0	0.0	0.0	0.0	0.0	0.0	0.0	0.0	0.0	0.0	0.0	0.0	0.0	32.0	21.0	26.0	39.0	22.0	22.0	27.0	26.0	17.0	24.0
354c02f707175e8da12cffa21cb69b5e	17.0	28.0	26.0	63.0	33.0	43.0	27.0	13.0	0.0	0.0	0.0	0.0	0.0	0.0	0.0	0.0	0.0	0.0	0.0	0.0	0.0	0.0	0.0	0.0	5.0	0.0	0.0	0.0	0.0	0.0	0.0	0.0	0.0	0.0	0.0	0.0
65db715408a3b04ccc9b783123ac289a	47.0	0.0	21.0	33.0	31.0	0.0	0.0	0.0	0.0	0.0	0.0	0.0	0.0	0.0	0.0	0.0	24.0	43.0	18.0	28.0	0.0	0.0	0.0	0.0	0.0	10.0	0.0	0.0	0.0	0.0	0.0	0.0	0.0	0.0	0.0	0.0
bedb8e6b602be0c55b09c72cc3a9d1be	0.0	0.0	0.0	0.0	0.0	0.0	0.0	0.0	0.0	0.0	0.0	0.0	0.0	0.0	0.0	0.0	11.0	48.0	20.0	17.0	23.0	30.0	20.0	22.0	35.0	29.0	0.0	0.0	0.0	0.0	0.0	0.0	0.0	0.0	0.0	0.0
18e0da14c8472f66f40a6ad469db6572	0.0	0.0	0.0	0.0	0.0	0.0	0.0	0.0	0.0	0.0	0.0	0.0	0.0	0.0	0.0	0.0	0.0	0.0	0.0	0.0	0.0	0.0	0.0	0.0	0.0	0.0	9.0	6.0	0.0	14.0	49.0	31.0	69.0	14.0	27.0	36.0
0311ff5449ccf9d8a6303310a7e1ba08	18.0	0.0	0.0	28.0	0.0	15.0	0.0	13.0	0.0	0.0	0.0	0.0	0.0	0.0	11.0	11.0	26.0	0.0	40.0	38.0	22.0	16.0	0.0	15.0	0.0	0.0	0.0	0.0	0.0	0.0	0.0	0.0	0.0	0.0	0.0	0.0
97c75f74e6ae5d8c24436dce8d963796	0.0	46.0	0.0	48.0	31.0	58.0	30.0	40.0	0.0	0.0	0.0	0.0	0.0	0.0	0.0	0.0	0.0	0.0	0.0	0.0	0.0	0.0	0.0	0.0	0.0	0.0	0.0	0.0	0.0	0.0	0.0	0.0	0.0	0.0	0.0	0.0
a7f787f797ec8288b95a10fb6b85a75f	0.0	18.0	22.0	10.0	0.0	10.0	20.0	0.0	0.0	0.0	0.0	0.0	0.0	7.0	0.0	0.0	40.0	0.0	21.0	38.0	19.0	12.0	18.0	0.0	18.0	0.0	0.0	0.0	0.0	0.0	0.0	0.0	0.0	0.0	0.0	0.0
624bab61b59251bb1f372d8aee518a19	0.0	0.0	0.0	0.0	9.0	0.0	0.0	0.0	20.0	0.0	0.0	39.0	0.0	0.0	0.0	0.0	0.0	52.0	0.0	41.0	79.0	0.0	0.0	0.0	13.0	0.0	0.0	0.0	0.0	0.0	0.0	0.0	0.0	0.0	0.0	0.0
f3f91d7ba8978fe66f09c5ac4c9f0933	0.0	0.0	0.0	0.0	0.0	0.0	0.0	0.0	253.0	0.0	0.0	0.0	0.0	0.0	0.0	0.0	0.0	0.0	0.0	0.0	0.0	0.0	0.0	0.0	0.0	0.0	0.0	0.0	0.0	0.0	0.0	0.0	0.0	0.0	0.0	0.0
32409af078a387c636c23fe8ca223462	0.0	0.0	0.0	0.0	0.0	0.0	0.0	0.0	0.0	0.0	0.0	0.0	0.0	0.0	0.0	0.0	0.0	0.0	0.0	0.0	0.0	0.0	0.0	0.0	0.0	0.0	5.0	7.0	0.0	24.0	31.0	30.0	30.0	126.0	0.0	0.0
c6f0fce526e6091d1782b0a6b2a0a38f	42.0	67.0	42.0	21.0	0.0	9.0	44.0	0.0	0.0	0.0	0.0	0.0	0.0	0.0	0.0	0.0	0.0	7.0	0.0	0.0	0.0	0.0	20.0	0.0	0.0	0.0	0.0	0.0	0.0	0.0	0.0	0.0	0.0	0.0	0.0	0.0
1fc0ba4b80798938a1c2d1176b46d225	0.0	0.0	0.0	0.0	0.0	0.0	0.0	0.0	0.0	0.0	31.0	164.0	0.0	22.0	0.0	35.0	0.0	0.0	0.0	0.0	0.0	0.0	0.0	0.0	0.0	0.0	0.0	0.0	0.0	0.0	0.0	0.0	0.0	0.0	0.0	0.0
32a6670c311ed4e83f5d570753dd4b2c	0.0	0.0	0.0	0.0	0.0	0.0	0.0	0.0	0.0	0.0	0.0	0.0	0.0	0.0	0.0	0.0	18.0	35.0	24.0	28.0	0.0	0.0	104.0	26.0	0.0	16.0	0.0	0.0	0.0	0.0	0.0	0.0	0.0	0.0	0.0	0.0
29991bdfe66ea925ccdf8f43499f0266	24.0	30.0	40.0	30.0	45.0	34.0	28.0	16.0	0.0	0.0	0.0	0.0	0.0	0.0	0.0	3.0	0.0	0.0	0.0	0.0	0.0	0.0	0.0	0.0	0.0	0.0	0.0	0.0	0.0	0.0	0.0	0.0	0.0	0.0	0.0	0.0
cb9729ecd5a28f5c5fec629aaafea88e	0.0	0.0	0.0	0.0	10.0	4.0	0.0	4.0	0.0	0.0	0.0	0.0	0.0	0.0	0.0	0.0	4.0	11.0	20.0	21.0	54.0	24.0	6.0	6.0	0.0	19.0	6.0	0.0	22.0	0.0	6.0	7.0	23.0	3.0	0.0	0.0
3c91bf838f255073640353be40d48949	0.0	0.0	0.0	0.0	0.0	0.0	0.0	0.0	0.0	0.0	0.0	30.0	9.0	119.0	29.0	63.0	0.0	0.0	0.0	0.0	0.0	0.0	0.0	0.0	0.0	0.0	0.0	0.0	0.0	0.0	0.0	0.0	0.0	0.0	0.0	0.0
40b4af46260e65e15a6eeabc9d15fad4	0.0	0.0	0.0	0.0	0.0	0.0	0.0	0.0	0.0	0.0	0.0	0.0	0.0	0.0	0.0	0.0	0.0	0.0	0.0	0.0	0.0	0.0	0.0	0.0	0.0	0.0	25.0	0.0	32.0	42.0	43.0	0.0	28.0	50.0	30.0	0.0
a952451d5eeeb968986dca32fed405bd	47.0	0.0	0.0	0.0	43.0	31.0	0.0	0.0	0.0	0.0	0.0	0.0	0.0	0.0	0.0	0.0	0.0	22.0	14.0	0.0	23.0	0.0	0.0	20.0	0.0	49.0	0.0	0.0	0.0	0.0	0.0	0.0	0.0	0.0	0.0	0.0
f58fc0a80d4ba2f748d37795616203bf	0.0	0.0	0.0	0.0	0.0	0.0	0.0	0.0	0.0	111.0	0.0	0.0	39.0	56.0	9.0	25.0	0.0	0.0	0.0	0.0	0.0	0.0	0.0	0.0	0.0	0.0	0.0	9.0	0.0	0.0	0.0	0.0	0.0	0.0	0.0	0.0
7ba849ac6b5854c9f176a5b797aef60f	0.0	0.0	0.0	0.0	0.0	0.0	0.0	0.0	0.0	66.0	0.0	0.0	41.0	0.0	65.0	21.0	0.0	15.0	17.0	24.0	0.0	0.0	0.0	0.0	0.0	0.0	0.0	0.0	0.0	0.0	0.0	0.0	0.0	0.0	0.0	0.0
31ea5a141edff498d612057a56d03ee8	0.0	0.0	0.0	0.0	0.0	0.0	0.0	0.0	0.0	0.0	221.0	18.0	0.0	0.0	0.0	0.0	0.0	0.0	0.0	0.0	0.0	0.0	0.0	0.0	0.0	0.0	0.0	0.0	0.0	0.0	0.0	0.0	0.0	10.0	0.0	0.0
ea462921ed7d6a59991bdf0eeb768e6a	0.0	0.0	0.0	0.0	0.0	0.0	0.0	0.0	0.0	0.0	37.0	212.0	0.0	0.0	0.0	0.0	0.0	0.0	0.0	0.0	0.0	0.0	0.0	0.0	0.0	0.0	0.0	0.0	0.0	0.0	0.0	0.0	0.0	0.0	0.0	0.0
e715788df6724d5c66827c3240cabc5a	0.0	0.0	0.0	0.0	0.0	0.0	0.0	0.0	0.0	0.0	0.0	0.0	0.0	0.0	0.0	0.0	0.0	0.0	0.0	0.0	0.0	0.0	0.0	0.0	0.0	0.0	55.0	29.0	0.0	24.0	12.0	26.0	38.0	50.0	15.0	0.0
402cfeb529d3c0fcf9410f5f6bbb9634	24.0	52.0	39.0	48.0	22.0	18.0	25.0	20.0	0.0	0.0	0.0	0.0	0.0	0.0	0.0	0.0	0.0	0.0	0.0	0.0	0.0	0.0	0.0	0.0	0.0	0.0	0.0	0.0	0.0	0.0	0.0	0.0	0.0	0.0	0.0	0.0
805963f0e3b7ddd0df795d68d1f6c8cb	0.0	55.0	0.0	0.0	0.0	37.0	75.0	72.0	0.0	0.0	0.0	9.0	0.0	0.0	0.0	0.0	0.0	0.0	0.0	0.0	0.0	0.0	0.0	0.0	0.0	0.0	0.0	0.0	0.0	0.0	0.0	0.0	0.0	0.0	0.0	0.0
c3f15f1d46b467c1cfb926d86aa40b59	0.0	0.0	0.0	0.0	0.0	0.0	0.0	0.0	8.0	27.0	0.0	0.0	54.0	19.0	103.0	0.0	0.0	0.0	0.0	0.0	13.0	0.0	0.0	0.0	0.0	0.0	6.0	0.0	0.0	0.0	0.0	0.0	18.0	0.0	0.0	0.0
5f0adf9b578efa7ee8368e8371173e8a	0.0	0.0	0.0	0.0	0.0	0.0	0.0	0.0	0.0	0.0	0.0	0.0	0.0	0.0	0.0	0.0	0.0	0.0	0.0	0.0	0.0	0.0	0.0	0.0	0.0	0.0	27.0	37.0	23.0	36.0	26.0	13.0	31.0	34.0	21.0	0.0
499a4d54de004942f36e9bb9eecd62bf	0.0	0.0	0.0	0.0	0.0	0.0	0.0	0.0	0.0	0.0	0.0	0.0	0.0	0.0	0.0	0.0	0.0	0.0	0.0	0.0	0.0	0.0	0.0	0.0	0.0	0.0	20.0	12.0	21.0	31.0	38.0	21.0	43.0	30.0	16.0	16.0
2e287db99c1253f5c6025c078882f8ab	0.0	0.0	0.0	0.0	0.0	0.0	0.0	0.0	0.0	0.0	0.0	0.0	0.0	0.0	0.0	0.0	0.0	0.0	0.0	0.0	0.0	0.0	0.0	0.0	0.0	0.0	37.0	19.0	0.0	33.0	0.0	17.0	0.0	118.0	0.0	24.0
37d2f4123d88da0b39cb089aae1f3708	0.0	0.0	0.0	0.0	0.0	0.0	0.0	0.0	0.0	0.0	0.0	0.0	0.0	0.0	0.0	0.0	0.0	0.0	0.0	0.0	0.0	0.0	0.0	0.0	0.0	0.0	19.0	36.0	53.0	29.0	24.0	33.0	29.0	25.0	0.0	0.0
0f06a9b7682d68ecb27e9b725a4fc583	6.0	46.0	19.0	85.0	35.0	39.0	17.0	0.0	0.0	0.0	0.0	0.0	0.0	0.0	0.0	0.0	0.0	0.0	0.0	0.0	0.0	0.0	0.0	0.0	0.0	0.0	0.0	0.0	0.0	0.0	0.0	0.0	0.0	0.0	0.0	0.0
c1da6a27c4df4dfc9e64c6a57d56992c	0.0	0.0	0.0	14.0	14.0	19.0	20.0	16.0	0.0	0.0	0.0	0.0	0.0	0.0	0.0	0.0	0.0	23.0	13.0	20.0	25.0	13.0	17.0	0.0	22.0	31.0	0.0	0.0	0.0	0.0	0.0	0.0	0.0	0.0	0.0	0.0
54e9fba42a18622b89e4ad66b35e1840	0.0	0.0	0.0	0.0	0.0	0.0	0.0	0.0	6.0	0.0	18.0	0.0	40.0	70.0	25.0	88.0	0.0	0.0	0.0	0.0	0.0	0.0	0.0	0.0	0.0	0.0	0.0	0.0	0.0	0.0	0.0	0.0	0.0	0.0	0.0	0.0
b02ca5ab7536d7748cdd92c50c1965fb	0.0	0.0	0.0	0.0	0.0	0.0	0.0	0.0	0.0	17.0	35.0	30.0	58.0	66.0	25.0	16.0	0.0	0.0	0.0	0.0	0.0	0.0	0.0	0.0	0.0	0.0	0.0	0.0	0.0	0.0	0.0	0.0	0.0	0.0	0.0	0.0
d148e2b316b980c338e283809bb179b5	0.0	0.0	0.0	0.0	0.0	0.0	0.0	0.0	0.0	0.0	0.0	0.0	0.0	0.0	0.0	0.0	0.0	0.0	0.0	0.0	0.0	0.0	0.0	0.0	0.0	0.0	53.0	43.0	0.0	34.0	33.0	0.0	40.0	44.0	0.0	0.0
b8d8eae61cea0ef5c51d3e4c90c2dd1d	0.0	0.0	0.0	0.0	0.0	0.0	0.0	0.0	0.0	45.0	19.0	3.0	64.0	83.0	32.0	0.0	0.0	0.0	0.0	0.0	0.0	0.0	0.0	0.0	0.0	0.0	0.0	0.0	0.0	0.0	0.0	0.0	0.0	0.0	0.0	0.0
fe800e8519293f09b60fc563a58a67dc	0.0	0.0	0.0	0.0	0.0	0.0	0.0	0.0	0.0	0.0	0.0	0.0	0.0	0.0	0.0	0.0	0.0	0.0	0.0	0.0	0.0	0.0	0.0	0.0	0.0	0.0	40.0	37.0	0.0	50.0	49.0	17.0	23.0	23.0	0.0	7.0
5429444deebfe76e211da949f23787d0	0.0	0.0	0.0	0.0	0.0	0.0	0.0	0.0	0.0	0.0	0.0	0.0	0.0	0.0	0.0	0.0	0.0	0.0	0.0	0.0	0.0	0.0	0.0	0.0	0.0	0.0	48.0	48.0	0.0	27.0	57.0	0.0	0.0	0.0	0.0	66.0
6fdebc339c6720571120b7dc57610a15	0.0	0.0	0.0	0.0	0.0	0.0	0.0	0.0	9.0	13.0	8.0	67.0	20.0	13.0	18.0	64.0	7.0	0.0	0.0	0.0	0.0	0.0	9.0	11.0	6.0	0.0	0.0	0.0	0.0	0.0	0.0	0.0	0.0	0.0	0.0	0.0
513005e985461cb97fd9b09c09d1b637	0.0	0.0	0.0	0.0	0.0	0.0	0.0	0.0	0.0	0.0	0.0	0.0	0.0	0.0	0.0	0.0	0.0	152.0	0.0	0.0	93.0	0.0	0.0	0.0	0.0	0.0	0.0	0.0	0.0	0.0	0.0	0.0	0.0	0.0	0.0	0.0
6da7c7667cfd57cbdf4a5a1c82de88f5	0.0	0.0	0.0	0.0	0.0	0.0	0.0	0.0	0.0	0.0	0.0	0.0	0.0	0.0	0.0	0.0	0.0	0.0	0.0	0.0	0.0	0.0	0.0	0.0	0.0	0.0	25.0	0.0	0.0	0.0	70.0	33.0	58.0	31.0	0.0	28.0
394da90695caa78c890547449a9ce6bc	63.0	31.0	57.0	31.0	26.0	17.0	19.0	0.0	0.0	0.0	0.0	0.0	0.0	0.0	0.0	0.0	0.0	0.0	0.0	0.0	0.0	0.0	0.0	0.0	0.0	0.0	0.0	0.0	0.0	0.0	0.0	0.0	0.0	0.0	0.0	0.0
4d415a86ed8418ae76c966b719472fc2	21.0	36.0	23.0	37.0	26.0	30.0	41.0	10.0	0.0	0.0	0.0	0.0	0.0	0.0	0.0	0.0	0.0	0.0	0.0	19.0	0.0	0.0	0.0	0.0	0.0	0.0	0.0	0.0	0.0	0.0	0.0	0.0	0.0	0.0	0.0	0.0
7b3b822ff2aa1268cee8dd0dcf27a7e0	9.0	23.0	16.0	27.0	6.0	14.0	77.0	71.0	0.0	0.0	0.0	0.0	0.0	0.0	0.0	0.0	0.0	0.0	0.0	0.0	0.0	0.0	0.0	0.0	0.0	0.0	0.0	0.0	0.0	0.0	0.0	0.0	0.0	0.0	0.0	0.0
fee1012860bf168cc7acf90bc6c56d98	18.0	18.0	0.0	0.0	9.0	0.0	0.0	0.0	0.0	0.0	0.0	0.0	0.0	0.0	0.0	0.0	0.0	40.0	28.0	51.0	27.0	0.0	0.0	0.0	31.0	21.0	0.0	0.0	0.0	0.0	0.0	0.0	0.0	0.0	0.0	0.0
e6a99a9e6cf45fd58ce44d7e9da3e8b3	0.0	0.0	0.0	0.0	0.0	0.0	0.0	0.0	0.0	44.0	21.0	28.0	52.0	43.0	25.0	29.0	0.0	0.0	0.0	0.0	0.0	0.0	0.0	0.0	0.0	0.0	0.0	0.0	0.0	0.0	0.0	0.0	0.0	0.0	0.0	0.0
17b2a1d587de6649a11dfe034353c36a	0.0	0.0	0.0	0.0	0.0	0.0	0.0	0.0	0.0	43.0	92.0	0.0	40.0	25.0	34.0	8.0	0.0	0.0	0.0	0.0	0.0	0.0	0.0	0.0	0.0	0.0	0.0	0.0	0.0	0.0	0.0	0.0	0.0	0.0	0.0	0.0
a7124724f30d2bb372370a1dbc1101c1	0.0	0.0	0.0	0.0	0.0	0.0	0.0	0.0	0.0	36.0	23.0	10.0	65.0	82.0	26.0	0.0	0.0	0.0	0.0	0.0	0.0	0.0	0.0	0.0	0.0	0.0	0.0	0.0	0.0	0.0	0.0	0.0	0.0	0.0	0.0	0.0
b6c30198b690cf7b0951c6247594d8a3	0.0	0.0	0.0	0.0	0.0	0.0	0.0	0.0	0.0	0.0	0.0	0.0	0.0	242.0	0.0	0.0	0.0	0.0	0.0	0.0	0.0	0.0	0.0	0.0	0.0	0.0	0.0	0.0	0.0	0.0	0.0	0.0	0.0	0.0	0.0	0.0
940ddc3c913b0d7d99e28cab89c3162e	0.0	0.0	0.0	0.0	0.0	0.0	0.0	0.0	0.0	0.0	0.0	0.0	0.0	0.0	0.0	0.0	28.0	82.0	97.0	35.0	0.0	0.0	0.0	0.0	0.0	0.0	0.0	0.0	0.0	0.0	0.0	0.0	0.0	0.0	0.0	0.0
ae73eecbeddc916bfb3ae2f3abb8d4bb	0.0	0.0	0.0	0.0	0.0	0.0	0.0	0.0	0.0	0.0	0.0	0.0	0.0	0.0	0.0	0.0	0.0	0.0	0.0	0.0	0.0	0.0	0.0	0.0	0.0	0.0	39.0	43.0	0.0	50.0	34.0	18.0	0.0	39.0	0.0	19.0
47244f4ebef601ad349b1e1c7db740a1	51.0	0.0	39.0	0.0	23.0	39.0	0.0	0.0	0.0	0.0	19.0	29.0	19.0	0.0	0.0	22.0	0.0	0.0	0.0	0.0	0.0	0.0	0.0	0.0	0.0	0.0	0.0	0.0	0.0	0.0	0.0	0.0	0.0	0.0	0.0	0.0
d22bac0a8f94e808e82e1075a71d895e	0.0	0.0	0.0	0.0	0.0	0.0	0.0	0.0	0.0	0.0	0.0	0.0	0.0	0.0	0.0	0.0	0.0	0.0	0.0	0.0	0.0	0.0	0.0	0.0	0.0	0.0	56.0	20.0	0.0	0.0	0.0	0.0	22.0	65.0	42.0	36.0
bd589b260c280f953c23388d632784ab	0.0	0.0	0.0	0.0	0.0	0.0	0.0	0.0	0.0	0.0	0.0	0.0	0.0	0.0	0.0	0.0	0.0	0.0	0.0	0.0	0.0	0.0	0.0	0.0	0.0	0.0	0.0	17.0	0.0	42.0	57.0	70.0	28.0	0.0	12.0	15.0
40089220148cda51bc5e668798fe9a70	0.0	0.0	0.0	0.0	0.0	0.0	0.0	0.0	0.0	0.0	0.0	0.0	0.0	0.0	0.0	0.0	0.0	0.0	0.0	0.0	0.0	0.0	0.0	0.0	0.0	0.0	0.0	0.0	25.0	70.0	51.0	21.0	33.0	0.0	13.0	28.0
e8e62eb5542189e39ff26f0bee6bfa1c	0.0	0.0	0.0	0.0	0.0	0.0	0.0	0.0	9.0	23.0	0.0	0.0	27.0	16.0	0.0	0.0	17.0	39.0	45.0	49.0	0.0	0.0	0.0	15.0	0.0	0.0	0.0	0.0	0.0	0.0	0.0	0.0	0.0	0.0	0.0	0.0
8a8ca575adea3789dd917da62fa66721	0.0	0.0	0.0	0.0	0.0	0.0	5.0	0.0	0.0	0.0	0.0	0.0	0.0	0.0	0.0	0.0	10.0	125.0	15.0	19.0	14.0	0.0	24.0	27.0	0.0	0.0	0.0	0.0	0.0	0.0	0.0	0.0	0.0	0.0	0.0	0.0
3a3f3667f7963d44e56007815d5bf753	0.0	0.0	0.0	0.0	0.0	0.0	0.0	0.0	11.0	7.0	0.0	102.0	78.0	22.0	7.0	12.0	0.0	0.0	0.0	0.0	0.0	0.0	0.0	0.0	0.0	0.0	0.0	0.0	0.0	0.0	0.0	0.0	0.0	0.0	0.0	0.0
3ec31469821c6db5c6aac5cf14f1ed22	0.0	0.0	0.0	0.0	0.0	0.0	0.0	0.0	0.0	0.0	0.0	0.0	0.0	0.0	0.0	0.0	31.0	38.0	25.0	0.0	34.0	26.0	28.0	39.0	0.0	18.0	0.0	0.0	0.0	0.0	0.0	0.0	0.0	0.0	0.0	0.0
192a80e207113428071f9b3250c7b7d3	0.0	0.0	0.0	0.0	13.0	0.0	0.0	0.0	0.0	0.0	0.0	0.0	0.0	0.0	0.0	0.0	0.0	0.0	0.0	0.0	0.0	0.0	0.0	0.0	0.0	0.0	69.0	112.0	9.0	35.0	0.0	0.0	0.0	0.0	0.0	0.0
8234d1af905ea7e42179e6b680632f67	0.0	0.0	31.0	0.0	50.0	35.0	61.0	60.0	0.0	0.0	0.0	0.0	0.0	0.0	0.0	0.0	0.0	0.0	0.0	0.0	0.0	0.0	0.0	0.0	0.0	0.0	0.0	0.0	0.0	0.0	0.0	0.0	0.0	0.0	0.0	0.0
5e959fcefe881cba664a8f7ea40a104e	0.0	0.0	0.0	0.0	0.0	0.0	0.0	0.0	0.0	0.0	0.0	0.0	0.0	0.0	0.0	0.0	0.0	0.0	21.0	31.0	33.0	39.0	60.0	28.0	11.0	14.0	0.0	0.0	0.0	0.0	0.0	0.0	0.0	0.0	0.0	0.0
bc83bf69f8fba0c2c48d44dfed1935fe	52.0	15.0	27.0	21.0	22.0	58.0	15.0	26.0	0.0	0.0	0.0	0.0	0.0	0.0	0.0	0.0	0.0	0.0	0.0	0.0	0.0	0.0	0.0	0.0	0.0	0.0	0.0	0.0	0.0	0.0	0.0	0.0	0.0	0.0	0.0	0.0
a4b6de8f8f22c353c812e38eac456883	20.0	24.0	18.0	18.0	22.0	42.0	49.0	34.0	0.0	0.0	0.0	0.0	0.0	0.0	0.0	0.0	0.0	0.0	0.0	0.0	0.0	0.0	9.0	0.0	0.0	0.0	0.0	0.0	0.0	0.0	0.0	0.0	0.0	0.0	0.0	0.0
e66bae3d5d102f1fe6d9dd1aa8754395	0.0	57.0	23.0	40.0	29.0	17.0	30.0	0.0	0.0	0.0	0.0	23.0	0.0	0.0	0.0	0.0	17.0	0.0	0.0	0.0	0.0	0.0	0.0	0.0	0.0	0.0	0.0	0.0	0.0	0.0	0.0	0.0	0.0	0.0	0.0	0.0
8d20ddceb5eea4d62aa7f5c4224cd3ba	36.0	0.0	23.0	5.0	0.0	8.0	11.0	23.0	0.0	0.0	0.0	3.0	0.0	6.0	0.0	0.0	11.0	0.0	37.0	48.0	13.0	0.0	0.0	0.0	0.0	11.0	0.0	0.0	0.0	0.0	0.0	0.0	0.0	0.0	0.0	0.0
dee7c702c7f151130573983d0760bae9	0.0	0.0	0.0	0.0	0.0	0.0	0.0	0.0	12.0	0.0	0.0	38.0	39.0	0.0	0.0	29.0	0.0	117.0	0.0	0.0	0.0	0.0	0.0	0.0	0.0	0.0	0.0	0.0	0.0	0.0	0.0	0.0	0.0	0.0	0.0	0.0
6316150df86fbeb6fbd0e1d2a9364f1e	37.0	39.0	24.0	16.0	62.0	25.0	0.0	0.0	0.0	0.0	0.0	0.0	0.0	0.0	0.0	0.0	0.0	0.0	0.0	12.0	10.0	0.0	0.0	0.0	9.0	0.0	0.0	0.0	0.0	0.0	0.0	0.0	0.0	0.0	0.0	0.0
b452d827fcd0444433c2f2a4354064b0	0.0	0.0	0.0	0.0	0.0	0.0	0.0	0.0	0.0	0.0	0.0	0.0	0.0	0.0	0.0	0.0	26.0	76.0	51.0	43.0	0.0	10.0	14.0	14.0	0.0	0.0	0.0	0.0	0.0	0.0	0.0	0.0	0.0	0.0	0.0	0.0
f6b204dbe1c07698adde377e56def8bb	7.0	0.0	0.0	0.0	0.0	95.0	19.0	90.0	0.0	0.0	0.0	14.0	0.0	0.0	0.0	8.0	0.0	0.0	0.0	0.0	0.0	0.0	0.0	0.0	0.0	0.0	0.0	0.0	0.0	0.0	0.0	0.0	0.0	0.0	0.0	0.0
96c0dadd435df8ef82ee8a460772b325	0.0	0.0	0.0	0.0	0.0	55.0	9.0	19.0	0.0	0.0	0.0	0.0	0.0	0.0	0.0	0.0	0.0	53.0	24.0	19.0	7.0	0.0	15.0	16.0	0.0	16.0	0.0	0.0	0.0	0.0	0.0	0.0	0.0	0.0	0.0	0.0
58908fcae71a64da0f77a34d4b46a5f4	0.0	0.0	0.0	0.0	0.0	0.0	0.0	0.0	0.0	0.0	0.0	0.0	0.0	0.0	0.0	0.0	233.0	0.0	0.0	0.0	0.0	0.0	0.0	0.0	0.0	0.0	0.0	0.0	0.0	0.0	0.0	0.0	0.0	0.0	0.0	0.0
445096bae51f5acfff1bd00be50c0224	32.0	14.0	21.0	25.0	21.0	43.0	37.0	33.0	0.0	0.0	6.0	0.0	0.0	0.0	0.0	0.0	0.0	0.0	0.0	0.0	0.0	0.0	0.0	0.0	0.0	0.0	0.0	0.0	0.0	0.0	0.0	0.0	0.0	0.0	0.0	0.0
46fd500a62a8314c2613a7d8a0dab609	0.0	11.0	18.0	12.0	25.0	7.0	39.0	0.0	0.0	0.0	0.0	0.0	0.0	0.0	0.0	0.0	0.0	0.0	6.0	8.0	10.0	22.0	54.0	14.0	5.0	0.0	0.0	0.0	0.0	0.0	0.0	0.0	0.0	0.0	0.0	0.0
815c25f5b05600ea47f80362df8d70d1	0.0	0.0	0.0	0.0	0.0	0.0	0.0	0.0	0.0	67.0	0.0	27.0	36.0	40.0	61.0	0.0	0.0	0.0	0.0	0.0	0.0	0.0	0.0	0.0	0.0	0.0	0.0	0.0	0.0	0.0	0.0	0.0	0.0	0.0	0.0	0.0
ada5feabcaf81cb1329c94f3b5c8e105	0.0	0.0	0.0	0.0	0.0	0.0	0.0	0.0	0.0	0.0	0.0	0.0	0.0	0.0	0.0	0.0	6.0	47.0	0.0	14.0	17.0	20.0	34.0	25.0	35.0	33.0	0.0	0.0	0.0	0.0	0.0	0.0	0.0	0.0	0.0	0.0
959a54811513e0fc154411c3b5aff064	0.0	0.0	0.0	0.0	0.0	0.0	0.0	0.0	0.0	0.0	0.0	0.0	0.0	0.0	0.0	0.0	14.0	62.0	25.0	35.0	24.0	0.0	19.0	23.0	0.0	29.0	0.0	0.0	0.0	0.0	0.0	0.0	0.0	0.0	0.0	0.0
62e916c79f41438142c68a54c64c999c	37.0	36.0	72.0	22.0	37.0	0.0	0.0	0.0	0.0	0.0	0.0	0.0	0.0	0.0	0.0	0.0	0.0	0.0	0.0	11.0	10.0	0.0	0.0	0.0	5.0	0.0	0.0	0.0	0.0	0.0	0.0	0.0	0.0	0.0	0.0	0.0
c83dfb57743a773ef52eb3d78ac543c1	13.0	21.0	14.0	18.0	22.0	20.0	21.0	0.0	0.0	24.0	15.0	0.0	17.0	10.0	16.0	0.0	0.0	0.0	0.0	0.0	0.0	0.0	10.0	0.0	0.0	9.0	0.0	0.0	0.0	0.0	0.0	0.0	0.0	0.0	0.0	0.0
137c418d4536d96eff643999f969bada	0.0	0.0	0.0	0.0	0.0	0.0	0.0	0.0	0.0	10.0	12.0	19.0	42.0	64.0	21.0	0.0	0.0	0.0	10.0	11.0	6.0	0.0	0.0	0.0	0.0	0.0	6.0	0.0	0.0	0.0	0.0	18.0	0.0	11.0	0.0	0.0
af5dcb94eec330d17b3aeb6b0338a093	0.0	0.0	0.0	0.0	0.0	0.0	0.0	0.0	0.0	11.0	4.0	0.0	57.0	48.0	96.0	14.0	0.0	0.0	0.0	0.0	0.0	0.0	0.0	0.0	0.0	0.0	0.0	0.0	0.0	0.0	0.0	0.0	0.0	0.0	0.0	0.0
7179e64fa63dd718b6203ac32e8090e1	0.0	0.0	0.0	0.0	0.0	0.0	0.0	0.0	0.0	0.0	0.0	0.0	0.0	0.0	0.0	0.0	0.0	0.0	0.0	0.0	0.0	0.0	0.0	0.0	0.0	0.0	24.0	27.0	34.0	22.0	24.0	11.0	42.0	24.0	0.0	22.0
d1ecad17757055350985182630a9ba74	22.0	0.0	8.0	18.0	19.0	15.0	24.0	28.0	0.0	0.0	0.0	0.0	0.0	0.0	0.0	0.0	0.0	0.0	9.0	0.0	15.0	18.0	31.0	22.0	0.0	0.0	0.0	0.0	0.0	0.0	0.0	0.0	0.0	0.0	0.0	0.0
1b01bf27b3edfa11a05f0a5f64819f0e	25.0	29.0	15.0	13.0	30.0	16.0	32.0	26.0	0.0	0.0	0.0	0.0	0.0	0.0	0.0	0.0	0.0	0.0	11.0	19.0	0.0	6.0	0.0	0.0	7.0	0.0	0.0	0.0	0.0	0.0	0.0	0.0	0.0	0.0	0.0	0.0
478e2705ae964f020ea51eee4905eb7a	0.0	0.0	0.0	0.0	0.0	0.0	0.0	0.0	0.0	6.0	35.0	0.0	39.0	86.0	47.0	16.0	0.0	0.0	0.0	0.0	0.0	0.0	0.0	0.0	0.0	0.0	0.0	0.0	0.0	0.0	0.0	0.0	0.0	0.0	0.0	0.0
23c219cb38d4f59aa8b58971e504041d	0.0	0.0	0.0	0.0	0.0	0.0	0.0	0.0	0.0	52.0	46.0	0.0	42.0	89.0	0.0	0.0	0.0	0.0	0.0	0.0	0.0	0.0	0.0	0.0	0.0	0.0	0.0	0.0	0.0	0.0	0.0	0.0	0.0	0.0	0.0	0.0
8d8a3c055dc197399e31a4898aa8c974	0.0	0.0	0.0	0.0	0.0	0.0	0.0	0.0	0.0	0.0	0.0	0.0	0.0	0.0	0.0	0.0	0.0	0.0	0.0	0.0	0.0	0.0	0.0	0.0	40.0	73.0	28.0	32.0	0.0	0.0	0.0	0.0	0.0	26.0	30.0	0.0
4e5233031e93147050b90213d83ed479	0.0	0.0	0.0	0.0	0.0	0.0	0.0	0.0	0.0	0.0	0.0	0.0	0.0	0.0	0.0	0.0	0.0	0.0	0.0	0.0	0.0	0.0	0.0	0.0	0.0	0.0	44.0	40.0	0.0	0.0	17.0	30.0	22.0	48.0	0.0	28.0
4169ad1eb760dec9b23a94c003c82e0b	0.0	0.0	0.0	0.0	0.0	0.0	0.0	0.0	0.0	0.0	0.0	0.0	0.0	0.0	0.0	0.0	0.0	0.0	0.0	0.0	0.0	0.0	0.0	0.0	0.0	0.0	71.0	54.0	0.0	0.0	30.0	0.0	33.0	41.0	0.0	0.0
dd8642c4c471d299563ca2f6fa25ad34	0.0	0.0	0.0	0.0	0.0	0.0	0.0	0.0	0.0	0.0	0.0	0.0	0.0	0.0	0.0	0.0	0.0	0.0	0.0	0.0	0.0	0.0	0.0	0.0	0.0	0.0	0.0	28.0	0.0	0.0	52.0	62.0	0.0	37.0	21.0	29.0
2cdcab768faba5a0bb1cf3dc9c446005	39.0	40.0	0.0	0.0	0.0	0.0	0.0	0.0	0.0	0.0	23.0	22.0	0.0	0.0	37.0	67.0	0.0	0.0	0.0	0.0	0.0	0.0	0.0	0.0	0.0	0.0	0.0	0.0	0.0	0.0	0.0	0.0	0.0	0.0	0.0	0.0
3f28e3df08b931df863a70bcec420439	0.0	0.0	0.0	0.0	10.0	0.0	29.0	26.0	0.0	0.0	0.0	0.0	0.0	0.0	0.0	0.0	27.0	19.0	0.0	23.0	27.0	38.0	17.0	0.0	12.0	0.0	0.0	0.0	0.0	0.0	0.0	0.0	0.0	0.0	0.0	0.0
b55336499b6f1988e7b145dfb1eb9ff9	0.0	0.0	0.0	0.0	0.0	0.0	0.0	0.0	0.0	0.0	0.0	0.0	0.0	0.0	0.0	0.0	0.0	0.0	0.0	0.0	0.0	0.0	0.0	0.0	0.0	0.0	17.0	22.0	50.0	22.0	20.0	0.0	31.0	23.0	21.0	22.0
42961ad4422a2ce32090b020e61a35d8	0.0	0.0	0.0	0.0	0.0	0.0	0.0	0.0	0.0	0.0	0.0	0.0	0.0	0.0	0.0	0.0	0.0	0.0	0.0	0.0	0.0	0.0	0.0	0.0	0.0	0.0	0.0	0.0	0.0	40.0	46.0	0.0	47.0	41.0	37.0	17.0
9648ebb82483cce66e2a0aa2865afd33	59.0	25.0	35.0	43.0	0.0	39.0	0.0	0.0	0.0	0.0	0.0	0.0	0.0	0.0	0.0	0.0	0.0	11.0	0.0	0.0	0.0	0.0	0.0	15.0	0.0	0.0	0.0	0.0	0.0	0.0	0.0	0.0	0.0	0.0	0.0	0.0
6d2a9aac478ebf6b6e9707a9c3592392	55.0	26.0	67.0	22.0	57.0	0.0	0.0	0.0	0.0	0.0	0.0	0.0	0.0	0.0	0.0	0.0	0.0	0.0	0.0	0.0	0.0	0.0	0.0	0.0	0.0	0.0	0.0	0.0	0.0	0.0	0.0	0.0	0.0	0.0	0.0	0.0
97e7e9deb5bdad6305ad6a2753cf315b	0.0	44.0	19.0	23.0	24.0	50.0	32.0	26.0	0.0	0.0	0.0	0.0	0.0	0.0	0.0	0.0	0.0	0.0	0.0	0.0	0.0	0.0	0.0	0.0	0.0	0.0	9.0	0.0	0.0	0.0	0.0	0.0	0.0	0.0	0.0	0.0
564119d100d807830d60f3d3204751e8	0.0	0.0	0.0	0.0	0.0	0.0	0.0	0.0	0.0	0.0	0.0	0.0	0.0	0.0	0.0	0.0	0.0	0.0	0.0	0.0	0.0	0.0	0.0	0.0	0.0	0.0	33.0	20.0	7.0	20.0	49.0	25.0	34.0	14.0	7.0	18.0
8cf1ee3b9434d1bb4fba68782cce2380	0.0	0.0	0.0	0.0	0.0	0.0	0.0	0.0	0.0	0.0	0.0	0.0	0.0	0.0	0.0	0.0	0.0	0.0	0.0	0.0	0.0	0.0	0.0	0.0	0.0	0.0	22.0	17.0	25.0	27.0	32.0	0.0	40.0	30.0	18.0	16.0
af7629b10bf10a872bcb085d671290c6	0.0	0.0	0.0	0.0	0.0	0.0	0.0	0.0	0.0	78.0	15.0	0.0	27.0	35.0	17.0	54.0	0.0	0.0	0.0	0.0	0.0	0.0	0.0	0.0	0.0	0.0	0.0	0.0	0.0	0.0	0.0	0.0	0.0	0.0	0.0	0.0
d047ae781785e13582ade86bf69b2f7e	0.0	0.0	0.0	0.0	0.0	0.0	0.0	0.0	0.0	0.0	0.0	46.0	0.0	0.0	11.0	0.0	20.0	0.0	33.0	33.0	0.0	0.0	31.0	0.0	15.0	37.0	0.0	0.0	0.0	0.0	0.0	0.0	0.0	0.0	0.0	0.0
defbd4d78a2dc85b3c222a257beb9f97	0.0	0.0	0.0	0.0	0.0	0.0	0.0	0.0	0.0	0.0	0.0	0.0	0.0	0.0	0.0	0.0	17.0	18.0	24.0	69.0	20.0	0.0	21.0	0.0	30.0	27.0	0.0	0.0	0.0	0.0	0.0	0.0	0.0	0.0	0.0	0.0
a1a5b90ba726ac816abb436c2e2273c2	0.0	0.0	0.0	0.0	0.0	0.0	0.0	0.0	0.0	0.0	0.0	0.0	0.0	0.0	0.0	0.0	0.0	0.0	0.0	0.0	0.0	0.0	0.0	0.0	0.0	0.0	13.0	0.0	31.0	33.0	38.0	30.0	25.0	18.0	18.0	20.0
0e068e9c3393c6352c2c5376afbebca8	0.0	0.0	0.0	0.0	0.0	0.0	0.0	0.0	0.0	19.0	21.0	8.0	129.0	31.0	17.0	0.0	0.0	0.0	0.0	0.0	0.0	0.0	0.0	0.0	0.0	0.0	0.0	0.0	0.0	0.0	0.0	0.0	0.0	0.0	0.0	0.0
3e12c3f4044de5ba8f506feeaecc29f6	0.0	0.0	0.0	0.0	0.0	0.0	0.0	0.0	0.0	0.0	0.0	0.0	0.0	0.0	0.0	0.0	13.0	10.0	13.0	10.0	41.0	47.0	35.0	12.0	0.0	44.0	0.0	0.0	0.0	0.0	0.0	0.0	0.0	0.0	0.0	0.0
64a88b8b0b3ad94e70d2a24edbea080b	0.0	0.0	0.0	0.0	0.0	0.0	0.0	0.0	9.0	28.0	19.0	105.0	16.0	16.0	0.0	31.0	0.0	0.0	0.0	0.0	0.0	0.0	0.0	0.0	0.0	0.0	0.0	0.0	0.0	0.0	0.0	0.0	0.0	0.0	0.0	0.0
8cef84846f7f99d4be5a79a4bfb7a4bc	0.0	0.0	0.0	0.0	0.0	0.0	0.0	0.0	18.0	0.0	18.0	102.0	0.0	17.0	22.0	47.0	0.0	0.0	0.0	0.0	0.0	0.0	0.0	0.0	0.0	0.0	0.0	0.0	0.0	0.0	0.0	0.0	0.0	0.0	0.0	0.0
d6d34bcea0707dbd0ae4487bbe75a557	0.0	0.0	0.0	0.0	0.0	0.0	0.0	0.0	0.0	17.0	11.0	13.0	82.0	58.0	0.0	43.0	0.0	0.0	0.0	0.0	0.0	0.0	0.0	0.0	0.0	0.0	0.0	0.0	0.0	0.0	0.0	0.0	0.0	0.0	0.0	0.0
88ba768d44c112910ee0492821c47ed4	0.0	0.0	0.0	0.0	0.0	0.0	0.0	0.0	0.0	0.0	0.0	0.0	0.0	0.0	0.0	0.0	0.0	0.0	0.0	0.0	0.0	0.0	0.0	0.0	0.0	0.0	25.0	20.0	28.0	0.0	36.0	0.0	40.0	39.0	36.0	0.0
06db603398e222b12f1e2d3c034df1db	0.0	0.0	0.0	0.0	0.0	0.0	0.0	0.0	7.0	10.0	22.0	73.0	24.0	39.0	17.0	31.0	0.0	0.0	0.0	0.0	0.0	0.0	0.0	0.0	0.0	0.0	0.0	0.0	0.0	0.0	0.0	0.0	0.0	0.0	0.0	0.0
aba3e88f389b40aae5d39fefc56b7b6d	0.0	0.0	0.0	0.0	0.0	0.0	0.0	0.0	0.0	25.0	18.0	0.0	52.0	81.0	0.0	47.0	0.0	0.0	0.0	0.0	0.0	0.0	0.0	0.0	0.0	0.0	0.0	0.0	0.0	0.0	0.0	0.0	0.0	0.0	0.0	0.0
c00bc8cbd28ce679f691d43c94d11520	0.0	0.0	0.0	0.0	0.0	0.0	0.0	0.0	0.0	6.0	20.0	7.0	64.0	42.0	31.0	53.0	0.0	0.0	0.0	0.0	0.0	0.0	0.0	0.0	0.0	0.0	0.0	0.0	0.0	0.0	0.0	0.0	0.0	0.0	0.0	0.0
912a9b0c7636dc34f9c02e457049ee06	21.0	5.0	14.0	15.0	9.0	32.0	36.0	25.0	0.0	0.0	0.0	0.0	0.0	0.0	0.0	0.0	10.0	0.0	0.0	22.0	13.0	0.0	14.0	0.0	6.0	0.0	0.0	0.0	0.0	0.0	0.0	0.0	0.0	0.0	0.0	0.0
19ceee2e93bc5c06f6cc2f1917025acd	58.0	26.0	28.0	52.0	29.0	29.0	0.0	0.0	0.0	0.0	0.0	0.0	0.0	0.0	0.0	0.0	0.0	0.0	0.0	0.0	0.0	0.0	0.0	0.0	0.0	0.0	0.0	0.0	0.0	0.0	0.0	0.0	0.0	0.0	0.0	0.0
a3ea69397b9f93b92a273c55dd8c3919	0.0	0.0	0.0	20.0	24.0	0.0	0.0	0.0	0.0	0.0	0.0	0.0	0.0	0.0	0.0	0.0	17.0	22.0	26.0	17.0	11.0	15.0	34.0	18.0	0.0	18.0	0.0	0.0	0.0	0.0	0.0	0.0	0.0	0.0	0.0	0.0
18d2100f6b41e217e379f24bef6a8197	0.0	0.0	0.0	0.0	0.0	0.0	0.0	0.0	0.0	63.0	34.0	0.0	51.0	36.0	27.0	11.0	0.0	0.0	0.0	0.0	0.0	0.0	0.0	0.0	0.0	0.0	0.0	0.0	0.0	0.0	0.0	0.0	0.0	0.0	0.0	0.0
6962f9187c6d50a80594d2e687f02a81	0.0	0.0	0.0	0.0	0.0	0.0	0.0	0.0	0.0	0.0	0.0	0.0	0.0	0.0	0.0	0.0	0.0	170.0	0.0	0.0	24.0	28.0	0.0	0.0	0.0	0.0	0.0	0.0	0.0	0.0	0.0	0.0	0.0	0.0	0.0	0.0
180426c34517674581bae93e85a5c172	0.0	0.0	0.0	0.0	0.0	0.0	0.0	0.0	0.0	0.0	0.0	0.0	0.0	0.0	0.0	0.0	0.0	0.0	0.0	0.0	0.0	0.0	0.0	0.0	0.0	0.0	0.0	25.0	43.0	40.0	30.0	31.0	15.0	38.0	0.0	0.0
59ff8a99a9fb61370fe13ea021ac4dd2	0.0	0.0	0.0	0.0	0.0	0.0	0.0	3.0	0.0	0.0	0.0	0.0	0.0	0.0	0.0	0.0	0.0	13.0	74.0	69.0	13.0	11.0	9.0	8.0	21.0	0.0	0.0	0.0	0.0	0.0	0.0	0.0	0.0	0.0	0.0	0.0
56a5a8af32473313e88772b21fad7054	0.0	0.0	0.0	0.0	0.0	0.0	0.0	0.0	0.0	0.0	0.0	0.0	0.0	0.0	0.0	0.0	0.0	0.0	0.0	0.0	0.0	0.0	0.0	0.0	0.0	0.0	41.0	89.0	28.0	0.0	0.0	0.0	34.0	0.0	15.0	14.0
8020124c03e134a417f2f5c34c1f1009	0.0	0.0	0.0	0.0	0.0	0.0	0.0	0.0	0.0	0.0	0.0	0.0	0.0	0.0	0.0	0.0	0.0	0.0	0.0	0.0	0.0	0.0	0.0	0.0	0.0	0.0	27.0	12.0	34.0	26.0	37.0	27.0	24.0	16.0	18.0	0.0
114c62789d843f9733482852136cbcde	0.0	0.0	0.0	0.0	0.0	0.0	0.0	0.0	0.0	0.0	0.0	0.0	0.0	0.0	0.0	0.0	0.0	0.0	0.0	0.0	0.0	0.0	0.0	0.0	0.0	0.0	15.0	19.0	23.0	25.0	11.0	24.0	17.0	30.0	30.0	27.0
39abdf217bb2e198e97b4742b7c9087c	33.0	36.0	22.0	12.0	23.0	25.0	20.0	14.0	0.0	0.0	0.0	0.0	0.0	0.0	0.0	0.0	0.0	0.0	34.0	0.0	0.0	0.0	0.0	0.0	0.0	0.0	0.0	0.0	0.0	0.0	0.0	0.0	0.0	0.0	0.0	0.0
b0fbab61b60dabe11bed11e99f1009a6	36.0	48.0	0.0	0.0	31.0	0.0	0.0	0.0	15.0	0.0	0.0	0.0	31.0	21.0	0.0	37.0	0.0	0.0	0.0	0.0	0.0	0.0	0.0	0.0	0.0	0.0	0.0	0.0	0.0	0.0	0.0	0.0	0.0	0.0	0.0	0.0
04c414d1470b9c262fe682b7aa540f4f	4.0	9.0	6.0	0.0	0.0	7.0	0.0	8.0	0.0	53.0	15.0	0.0	33.0	25.0	42.0	17.0	0.0	0.0	0.0	0.0	0.0	0.0	0.0	0.0	0.0	0.0	0.0	0.0	0.0	0.0	0.0	0.0	0.0	0.0	0.0	0.0
15ef5434c5944c6b19a371a1f60d6e76	0.0	0.0	0.0	0.0	0.0	0.0	0.0	0.0	4.0	0.0	0.0	75.0	8.0	16.0	14.0	10.0	23.0	15.0	0.0	25.0	0.0	0.0	0.0	0.0	0.0	29.0	0.0	0.0	0.0	0.0	0.0	0.0	0.0	0.0	0.0	0.0
d0303d3685a1571aaef4fcb404193be1	0.0	0.0	0.0	0.0	0.0	0.0	0.0	0.0	0.0	0.0	0.0	0.0	0.0	0.0	0.0	0.0	0.0	0.0	0.0	0.0	0.0	0.0	0.0	0.0	0.0	0.0	37.0	27.0	0.0	12.0	9.0	14.0	94.0	12.0	0.0	14.0
6b1c8fd1909aecff6be3209ea15638c8	0.0	0.0	0.0	0.0	0.0	0.0	0.0	0.0	0.0	0.0	0.0	0.0	0.0	0.0	0.0	0.0	0.0	0.0	0.0	0.0	0.0	0.0	0.0	0.0	0.0	0.0	29.0	20.0	0.0	0.0	46.0	30.0	24.0	37.0	0.0	33.0
e7ab9930f96aaf2c8bc14b28241073b9	0.0	0.0	0.0	0.0	0.0	0.0	0.0	0.0	0.0	41.0	9.0	0.0	57.0	74.0	26.0	11.0	0.0	0.0	0.0	0.0	0.0	0.0	0.0	0.0	0.0	0.0	0.0	0.0	0.0	0.0	0.0	0.0	0.0	0.0	0.0	0.0
566686d17dd620d9e16e8631aa671087	0.0	0.0	0.0	0.0	0.0	0.0	0.0	0.0	0.0	0.0	0.0	0.0	0.0	0.0	0.0	0.0	7.0	12.0	26.0	21.0	0.0	0.0	24.0	20.0	29.0	79.0	0.0	0.0	0.0	0.0	0.0	0.0	0.0	0.0	0.0	0.0
e85937e460cdcdd59ae9ff782beef4d8	0.0	48.0	36.0	29.0	34.0	0.0	35.0	35.0	0.0	0.0	0.0	0.0	0.0	0.0	0.0	0.0	0.0	0.0	0.0	0.0	0.0	0.0	0.0	0.0	0.0	0.0	0.0	0.0	0.0	0.0	0.0	0.0	0.0	0.0	0.0	0.0
e3f6a6d6a481af2502dc0cf7519011b7	0.0	0.0	0.0	0.0	0.0	0.0	0.0	0.0	0.0	43.0	49.0	0.0	58.0	46.0	21.0	0.0	0.0	0.0	0.0	0.0	0.0	0.0	0.0	0.0	0.0	0.0	0.0	0.0	0.0	0.0	0.0	0.0	0.0	0.0	0.0	0.0
86215b9cb8cbbb5d62f7c783df9980e7	0.0	0.0	0.0	0.0	0.0	0.0	0.0	0.0	0.0	0.0	0.0	0.0	0.0	0.0	0.0	0.0	0.0	29.0	20.0	25.0	0.0	32.0	24.0	0.0	63.0	23.0	0.0	0.0	0.0	0.0	0.0	0.0	0.0	0.0	0.0	0.0
52a8be0d5d4c0b08bd1580bb3dc993b0	0.0	0.0	0.0	0.0	0.0	0.0	0.0	0.0	0.0	0.0	0.0	0.0	0.0	0.0	0.0	0.0	0.0	0.0	0.0	187.0	0.0	5.0	9.0	10.0	0.0	5.0	0.0	0.0	0.0	0.0	0.0	0.0	0.0	0.0	0.0	0.0
7d100a51e1806722690c7dfbe979a8db	0.0	0.0	0.0	0.0	0.0	0.0	0.0	0.0	0.0	0.0	0.0	0.0	0.0	0.0	0.0	0.0	0.0	0.0	0.0	0.0	0.0	0.0	0.0	0.0	0.0	0.0	31.0	18.0	0.0	0.0	19.0	12.0	31.0	44.0	37.0	24.0
10901275f1a22027dc8f2c9b119e1581	66.0	6.0	21.0	17.0	16.0	32.0	32.0	25.0	0.0	0.0	0.0	0.0	0.0	0.0	0.0	0.0	0.0	0.0	0.0	0.0	0.0	0.0	0.0	0.0	0.0	0.0	0.0	0.0	0.0	0.0	0.0	0.0	0.0	0.0	0.0	0.0
570de7ac14d0906eb682f6ce7a0a53c5	54.0	35.0	0.0	43.0	28.0	24.0	0.0	26.0	0.0	0.0	0.0	0.0	0.0	0.0	0.0	0.0	0.0	0.0	0.0	0.0	0.0	0.0	0.0	0.0	5.0	0.0	0.0	0.0	0.0	0.0	0.0	0.0	0.0	0.0	0.0	0.0
18e794efa2c1c7712a8d5f0403776baa	0.0	0.0	0.0	0.0	0.0	8.0	0.0	0.0	0.0	0.0	0.0	0.0	0.0	0.0	0.0	0.0	20.0	36.0	15.0	23.0	0.0	24.0	21.0	12.0	28.0	27.0	0.0	0.0	0.0	0.0	0.0	0.0	0.0	0.0	0.0	0.0
4dce2b1243d428bf2f9e354d3f567bb6	0.0	0.0	0.0	0.0	0.0	0.0	0.0	0.0	0.0	0.0	0.0	0.0	0.0	0.0	0.0	0.0	0.0	43.0	0.0	49.0	31.0	0.0	32.0	0.0	0.0	59.0	0.0	0.0	0.0	0.0	0.0	0.0	0.0	0.0	0.0	0.0
3c1dac4ce9a8285ff9f382df9a107252	0.0	0.0	0.0	0.0	0.0	0.0	0.0	0.0	0.0	0.0	0.0	0.0	0.0	0.0	0.0	0.0	0.0	0.0	0.0	0.0	0.0	0.0	0.0	0.0	0.0	0.0	33.0	30.0	12.0	17.0	19.0	13.0	37.0	26.0	18.0	9.0
5e150f8361911d8c8e8f49e482db036d	0.0	0.0	0.0	0.0	0.0	0.0	0.0	0.0	0.0	0.0	0.0	0.0	0.0	0.0	0.0	0.0	0.0	0.0	0.0	0.0	0.0	0.0	0.0	0.0	0.0	0.0	26.0	16.0	23.0	30.0	29.0	19.0	14.0	32.0	25.0	0.0
787238e21c3d3b4033102c603ee59cb5	11.0	28.0	8.0	5.0	31.0	32.0	8.0	0.0	0.0	0.0	0.0	0.0	0.0	0.0	0.0	0.0	0.0	0.0	13.0	57.0	12.0	0.0	0.0	8.0	0.0	0.0	0.0	0.0	0.0	0.0	0.0	0.0	0.0	0.0	0.0	0.0
d2b459812a25dd3e586eb7a04c88841f	14.0	28.0	28.0	29.0	30.0	23.0	26.0	34.0	0.0	0.0	0.0	0.0	0.0	0.0	0.0	0.0	0.0	0.0	0.0	0.0	0.0	0.0	0.0	0.0	0.0	0.0	0.0	0.0	0.0	0.0	0.0	0.0	0.0	0.0	0.0	0.0
4f658d889a7e9fbc4484e54000e81d6a	0.0	9.0	10.0	16.0	13.0	8.0	39.0	22.0	0.0	0.0	0.0	0.0	0.0	0.0	0.0	0.0	10.0	0.0	7.0	0.0	17.0	10.0	14.0	9.0	14.0	13.0	0.0	0.0	0.0	0.0	0.0	0.0	0.0	0.0	0.0	0.0
3175bd423293fd694db07c69f873c6c6	0.0	27.0	20.0	0.0	0.0	0.0	0.0	0.0	0.0	0.0	0.0	0.0	105.0	40.0	0.0	0.0	0.0	0.0	0.0	0.0	0.0	0.0	0.0	0.0	19.0	0.0	0.0	0.0	0.0	0.0	0.0	0.0	0.0	0.0	0.0	0.0
f28acfeeeeaa8bc83f663e921ce9ec33	0.0	0.0	0.0	0.0	0.0	0.0	0.0	0.0	0.0	0.0	0.0	0.0	0.0	0.0	0.0	0.0	0.0	0.0	0.0	0.0	0.0	0.0	0.0	0.0	0.0	0.0	0.0	9.0	35.0	70.0	16.0	0.0	28.0	53.0	0.0	0.0
996cddd2b4895465b7f65dad7890b228	74.0	0.0	52.0	0.0	36.0	0.0	48.0	0.0	0.0	0.0	0.0	0.0	0.0	0.0	0.0	0.0	0.0	0.0	0.0	0.0	0.0	0.0	0.0	0.0	0.0	0.0	0.0	0.0	0.0	0.0	0.0	0.0	0.0	0.0	0.0	0.0
354b116db0faa5bb5f6fda42bcc6e69e	0.0	0.0	0.0	0.0	0.0	0.0	0.0	0.0	0.0	49.0	0.0	39.0	37.0	47.0	0.0	38.0	0.0	0.0	0.0	0.0	0.0	0.0	0.0	0.0	0.0	0.0	0.0	0.0	0.0	0.0	0.0	0.0	0.0	0.0	0.0	0.0
5eb7fe4ac84da343270a27f51a395e46	0.0	0.0	0.0	0.0	0.0	0.0	0.0	0.0	0.0	21.0	0.0	23.0	37.0	60.0	29.0	40.0	0.0	0.0	0.0	0.0	0.0	0.0	0.0	0.0	0.0	0.0	0.0	0.0	0.0	0.0	0.0	0.0	0.0	0.0	0.0	0.0
8ffe0d2da2276cf46ae1e8682f85cef0	0.0	0.0	0.0	0.0	0.0	0.0	62.0	0.0	0.0	0.0	0.0	0.0	0.0	0.0	0.0	0.0	11.0	0.0	0.0	0.0	43.0	27.0	19.0	40.0	7.0	0.0	0.0	0.0	0.0	0.0	0.0	0.0	0.0	0.0	0.0	0.0
a67a49dc2c43d45a86fe1c628236920a	0.0	0.0	0.0	0.0	0.0	0.0	0.0	0.0	10.0	121.0	26.0	0.0	24.0	0.0	28.0	0.0	0.0	0.0	0.0	0.0	0.0	0.0	0.0	0.0	0.0	0.0	0.0	0.0	0.0	0.0	0.0	0.0	0.0	0.0	0.0	0.0
b9ba0a874556712b1ce4581ca984337a	0.0	0.0	0.0	0.0	30.0	44.0	58.0	0.0	0.0	0.0	0.0	0.0	0.0	0.0	0.0	0.0	0.0	16.0	11.0	49.0	0.0	0.0	0.0	0.0	0.0	0.0	0.0	0.0	0.0	0.0	0.0	0.0	0.0	0.0	0.0	0.0
80e1ad35b0347c363cd2a2f78cb6124b	0.0	0.0	0.0	0.0	0.0	183.0	0.0	0.0	0.0	0.0	0.0	0.0	0.0	0.0	0.0	0.0	0.0	0.0	14.0	11.0	0.0	0.0	0.0	0.0	0.0	0.0	0.0	0.0	0.0	0.0	0.0	0.0	0.0	0.0	0.0	0.0
7ded2cf4c89dc5b81b43af8179b96351	0.0	0.0	0.0	0.0	0.0	0.0	0.0	0.0	0.0	36.0	0.0	90.0	0.0	23.0	0.0	59.0	0.0	0.0	0.0	0.0	0.0	0.0	0.0	0.0	0.0	0.0	0.0	0.0	0.0	0.0	0.0	0.0	0.0	0.0	0.0	0.0
18be6bb8a29bbe4d5efcd5abb7106bd4	0.0	0.0	0.0	0.0	0.0	0.0	0.0	0.0	0.0	0.0	0.0	0.0	0.0	0.0	0.0	0.0	12.0	0.0	11.0	0.0	21.0	35.0	19.0	16.0	15.0	79.0	0.0	0.0	0.0	0.0	0.0	0.0	0.0	0.0	0.0	0.0
e7298444904b3b1798f86d4bc5601581	0.0	0.0	0.0	0.0	0.0	0.0	0.0	0.0	0.0	0.0	0.0	0.0	0.0	0.0	0.0	0.0	10.0	25.0	33.0	20.0	0.0	0.0	23.0	17.0	38.0	42.0	0.0	0.0	0.0	0.0	0.0	0.0	0.0	0.0	0.0	0.0
c9b090f6783f0e29561546dfe888f36e	0.0	0.0	0.0	0.0	0.0	0.0	0.0	0.0	0.0	0.0	0.0	0.0	0.0	0.0	0.0	0.0	0.0	0.0	0.0	0.0	0.0	37.0	40.0	30.0	74.0	27.0	0.0	0.0	0.0	0.0	0.0	0.0	0.0	0.0	0.0	0.0
b19714709d2ab6afc2848baeb4c011c2	0.0	0.0	24.0	0.0	17.0	0.0	0.0	0.0	0.0	0.0	0.0	0.0	0.0	0.0	0.0	0.0	32.0	25.0	24.0	42.0	0.0	9.0	18.0	16.0	0.0	0.0	0.0	0.0	0.0	0.0	0.0	0.0	0.0	0.0	0.0	0.0
d78792d3d367efcc1d4a31010439e45c	39.0	20.0	26.0	26.0	21.0	0.0	22.0	23.0	0.0	0.0	0.0	0.0	0.0	0.0	0.0	0.0	0.0	10.0	0.0	19.0	0.0	0.0	0.0	0.0	0.0	0.0	0.0	0.0	0.0	0.0	0.0	0.0	0.0	0.0	0.0	0.0
03e54eb0e533446097f00ee086e0b8ac	0.0	0.0	0.0	0.0	0.0	0.0	0.0	0.0	13.0	24.0	11.0	41.0	12.0	36.0	9.0	60.0	0.0	0.0	0.0	0.0	0.0	0.0	0.0	0.0	0.0	0.0	0.0	0.0	0.0	0.0	0.0	0.0	0.0	0.0	0.0	0.0
87f74f31d15a2a78bcfa7607c8728afb	0.0	0.0	0.0	0.0	0.0	0.0	0.0	0.0	0.0	0.0	0.0	0.0	0.0	0.0	0.0	0.0	0.0	206.0	0.0	0.0	0.0	0.0	0.0	0.0	0.0	0.0	0.0	0.0	0.0	0.0	0.0	0.0	0.0	0.0	0.0	0.0
92955a216e6239d9c72f2a304019fde1	0.0	0.0	0.0	0.0	0.0	0.0	0.0	0.0	0.0	0.0	0.0	0.0	0.0	0.0	0.0	0.0	0.0	0.0	0.0	0.0	0.0	0.0	0.0	0.0	0.0	0.0	29.0	20.0	14.0	17.0	11.0	14.0	45.0	23.0	20.0	13.0
7f80a0fba51329cc61e9e070b5d9ca85	0.0	0.0	0.0	0.0	0.0	0.0	0.0	0.0	0.0	0.0	0.0	0.0	0.0	0.0	0.0	0.0	0.0	0.0	0.0	0.0	0.0	0.0	0.0	0.0	0.0	0.0	0.0	0.0	0.0	0.0	80.0	0.0	48.0	78.0	0.0	0.0
5b02a2dec2cba49b6e31056e1d0d8ae7	4.0	0.0	0.0	0.0	4.0	0.0	5.0	4.0	0.0	0.0	0.0	0.0	0.0	0.0	0.0	0.0	8.0	13.0	43.0	57.0	15.0	7.0	21.0	6.0	11.0	7.0	0.0	0.0	0.0	0.0	0.0	0.0	0.0	0.0	0.0	0.0
54f7e3ec134a128ad9f93f0e45320465	66.0	14.0	18.0	8.0	0.0	26.0	15.0	0.0	12.0	7.0	9.0	24.0	0.0	0.0	0.0	0.0	0.0	0.0	5.0	0.0	0.0	0.0	0.0	0.0	0.0	0.0	0.0	0.0	0.0	0.0	0.0	0.0	0.0	0.0	0.0	0.0
12bb6bc83aad396507a4ed82713b65b8	23.0	6.0	18.0	4.0	17.0	0.0	0.0	0.0	0.0	0.0	15.0	0.0	26.0	16.0	13.0	0.0	0.0	4.0	3.0	6.0	3.0	15.0	17.0	6.0	12.0	0.0	0.0	0.0	0.0	0.0	0.0	0.0	0.0	0.0	0.0	0.0
d8a472a15c22ec5014cf9bd14c180923	0.0	0.0	0.0	0.0	0.0	0.0	0.0	0.0	0.0	0.0	0.0	0.0	0.0	0.0	0.0	0.0	0.0	0.0	0.0	0.0	0.0	0.0	0.0	0.0	0.0	0.0	25.0	0.0	23.0	15.0	19.0	20.0	48.0	31.0	0.0	23.0
8d6aeacc15ac3085d0b59f99e3dd34c6	0.0	11.0	0.0	0.0	0.0	0.0	0.0	0.0	0.0	49.0	0.0	20.0	35.0	38.0	29.0	21.0	0.0	0.0	0.0	0.0	0.0	0.0	0.0	0.0	0.0	0.0	0.0	0.0	0.0	0.0	0.0	0.0	0.0	0.0	0.0	0.0
cc0d7694e91b1a310b2b29edb6eb348d	0.0	0.0	0.0	0.0	0.0	0.0	0.0	0.0	20.0	24.0	0.0	67.0	15.0	10.0	19.0	20.0	0.0	0.0	0.0	0.0	0.0	7.0	0.0	0.0	0.0	21.0	0.0	0.0	0.0	0.0	0.0	0.0	0.0	0.0	0.0	0.0
289baf57e5a5da24faed26129ca6bfda	0.0	0.0	0.0	0.0	0.0	0.0	0.0	0.0	0.0	0.0	0.0	0.0	0.0	0.0	0.0	0.0	188.0	15.0	0.0	0.0	0.0	0.0	0.0	0.0	0.0	0.0	0.0	0.0	0.0	0.0	0.0	0.0	0.0	0.0	0.0	0.0
fccb919210c15d77f551a92f32d8f8ea	0.0	0.0	0.0	0.0	0.0	0.0	0.0	0.0	0.0	0.0	0.0	0.0	0.0	0.0	0.0	0.0	13.0	39.0	15.0	29.0	18.0	24.0	39.0	26.0	0.0	0.0	0.0	0.0	0.0	0.0	0.0	0.0	0.0	0.0	0.0	0.0
4d66c434102fb49b6c8e6d6328b9d2d4	55.0	46.0	23.0	0.0	0.0	60.0	0.0	0.0	0.0	0.0	0.0	0.0	0.0	0.0	0.0	8.0	0.0	0.0	0.0	0.0	10.0	0.0	0.0	0.0	0.0	0.0	0.0	0.0	0.0	0.0	0.0	0.0	0.0	0.0	0.0	0.0
d790228716982cadd4c10ef303205327	0.0	0.0	0.0	0.0	0.0	0.0	0.0	0.0	0.0	0.0	0.0	0.0	0.0	0.0	0.0	0.0	0.0	0.0	0.0	0.0	0.0	0.0	0.0	0.0	0.0	0.0	14.0	17.0	20.0	28.0	24.0	23.0	20.0	12.0	23.0	21.0
48caf6f596d3b278ab804b07a8ff9d53	41.0	19.0	50.0	38.0	26.0	0.0	15.0	12.0	0.0	0.0	0.0	0.0	0.0	0.0	0.0	0.0	0.0	0.0	0.0	0.0	0.0	0.0	0.0	0.0	0.0	0.0	0.0	0.0	0.0	0.0	0.0	0.0	0.0	0.0	0.0	0.0
4d82eb0cb840d979a012f93e2c7b96a5	0.0	0.0	0.0	0.0	0.0	0.0	41.0	0.0	0.0	49.0	19.0	0.0	0.0	25.0	25.0	18.0	0.0	6.0	0.0	18.0	0.0	0.0	0.0	0.0	0.0	0.0	0.0	0.0	0.0	0.0	0.0	0.0	0.0	0.0	0.0	0.0
296138e6e7c4ade6083e01847f24cefc	0.0	0.0	0.0	0.0	0.0	0.0	0.0	0.0	0.0	0.0	0.0	0.0	0.0	0.0	0.0	0.0	0.0	0.0	0.0	0.0	0.0	0.0	0.0	0.0	0.0	0.0	42.0	0.0	0.0	0.0	26.0	74.0	32.0	27.0	0.0	0.0
fddf30d5ed2ac52f8ebde2c60e0cd97c	0.0	0.0	0.0	0.0	0.0	0.0	0.0	0.0	0.0	0.0	0.0	0.0	0.0	0.0	0.0	0.0	0.0	0.0	0.0	0.0	0.0	0.0	0.0	0.0	0.0	0.0	74.0	38.0	0.0	0.0	37.0	0.0	0.0	52.0	0.0	0.0
81a297f0f00b682f0abb92b6839633d1	23.0	19.0	19.0	0.0	7.0	32.0	24.0	16.0	0.0	0.0	0.0	0.0	0.0	0.0	0.0	0.0	0.0	0.0	0.0	0.0	0.0	0.0	0.0	0.0	0.0	0.0	0.0	0.0	0.0	31.0	0.0	0.0	29.0	0.0	0.0	0.0
9f5d7a8207452379317bf623bda8e3c2	0.0	33.0	0.0	0.0	18.0	0.0	31.0	0.0	0.0	0.0	0.0	0.0	0.0	0.0	0.0	0.0	0.0	7.0	18.0	13.0	13.0	0.0	18.0	21.0	12.0	16.0	0.0	0.0	0.0	0.0	0.0	0.0	0.0	0.0	0.0	0.0
6626e60d53004695da2cbe1c148944e2	0.0	0.0	0.0	0.0	0.0	0.0	0.0	0.0	0.0	0.0	0.0	0.0	0.0	0.0	0.0	0.0	0.0	0.0	0.0	0.0	0.0	0.0	0.0	0.0	0.0	0.0	24.0	25.0	0.0	13.0	35.0	34.0	26.0	12.0	31.0	0.0
e1d3cdd2d9ee3d659f2461e1aee7b5c9	0.0	93.0	0.0	49.0	34.0	22.0	0.0	0.0	0.0	0.0	0.0	0.0	0.0	0.0	0.0	0.0	0.0	0.0	0.0	0.0	0.0	0.0	0.0	0.0	0.0	0.0	0.0	0.0	0.0	0.0	0.0	0.0	0.0	0.0	0.0	0.0
d964a79b6001a100eab379458e65edf4	0.0	0.0	0.0	0.0	0.0	0.0	0.0	0.0	0.0	10.0	0.0	0.0	74.0	100.0	14.0	0.0	0.0	0.0	0.0	0.0	0.0	0.0	0.0	0.0	0.0	0.0	0.0	0.0	0.0	0.0	0.0	0.0	0.0	0.0	0.0	0.0
d5c879df64fe53ec52e7cfc178e0148d	0.0	0.0	0.0	0.0	0.0	0.0	0.0	0.0	0.0	0.0	16.0	0.0	39.0	22.0	19.0	102.0	0.0	0.0	0.0	0.0	0.0	0.0	0.0	0.0	0.0	0.0	0.0	0.0	0.0	0.0	0.0	0.0	0.0	0.0	0.0	0.0
c6db55e636b9125b4eb3d706bbb0beb5	0.0	0.0	0.0	0.0	0.0	0.0	0.0	0.0	0.0	0.0	0.0	0.0	0.0	0.0	0.0	0.0	0.0	0.0	0.0	0.0	0.0	0.0	0.0	0.0	112.0	86.0	0.0	0.0	0.0	0.0	0.0	0.0	0.0	0.0	0.0	0.0
d343ce04c1650f4a8d15fa505917f50a	0.0	0.0	0.0	0.0	0.0	0.0	0.0	0.0	0.0	0.0	0.0	0.0	0.0	0.0	0.0	0.0	0.0	0.0	0.0	0.0	0.0	0.0	0.0	0.0	0.0	0.0	26.0	14.0	32.0	27.0	11.0	27.0	17.0	18.0	14.0	12.0
c50bbb00a2cd1b513bf5220a44fb0e94	22.0	11.0	31.0	30.0	22.0	34.0	25.0	22.0	0.0	0.0	0.0	0.0	0.0	0.0	0.0	0.0	0.0	0.0	0.0	0.0	0.0	0.0	0.0	0.0	0.0	0.0	0.0	0.0	0.0	0.0	0.0	0.0	0.0	0.0	0.0	0.0
d8677b8e847754948f5482190420e347	0.0	0.0	0.0	0.0	0.0	0.0	0.0	0.0	0.0	0.0	0.0	0.0	0.0	0.0	0.0	0.0	0.0	0.0	0.0	0.0	0.0	0.0	0.0	0.0	0.0	0.0	38.0	26.0	0.0	39.0	29.0	0.0	0.0	30.0	19.0	16.0
c1c171c73d5687cf3b63d0547c15e182	0.0	0.0	0.0	0.0	0.0	0.0	0.0	0.0	0.0	0.0	0.0	0.0	0.0	0.0	0.0	0.0	0.0	0.0	0.0	0.0	0.0	0.0	0.0	0.0	0.0	0.0	22.0	19.0	34.0	28.0	17.0	12.0	24.0	27.0	14.0	0.0
f3f557186c406adf26bd4e8c298e15c4	0.0	0.0	0.0	0.0	0.0	0.0	0.0	0.0	0.0	0.0	0.0	0.0	0.0	0.0	0.0	0.0	0.0	0.0	0.0	0.0	0.0	0.0	0.0	0.0	0.0	0.0	77.0	0.0	0.0	0.0	0.0	0.0	0.0	0.0	120.0	0.0
612df015ff0b68416513671eb1219b23	0.0	0.0	0.0	0.0	0.0	0.0	0.0	0.0	10.0	18.0	22.0	13.0	35.0	18.0	22.0	58.0	0.0	0.0	0.0	0.0	0.0	0.0	0.0	0.0	0.0	0.0	0.0	0.0	0.0	0.0	0.0	0.0	0.0	0.0	0.0	0.0
00c6d1f1e1bbdfba02b2d2cc710764a7	0.0	0.0	0.0	0.0	0.0	0.0	0.0	0.0	0.0	0.0	0.0	0.0	0.0	0.0	0.0	0.0	0.0	0.0	0.0	0.0	0.0	0.0	0.0	0.0	196.0	0.0	0.0	0.0	0.0	0.0	0.0	0.0	0.0	0.0	0.0	0.0
4499f78fb0f4c2a7f7ba7c9e1182f932	0.0	0.0	0.0	0.0	0.0	0.0	0.0	0.0	0.0	0.0	0.0	0.0	0.0	0.0	0.0	0.0	0.0	0.0	0.0	0.0	0.0	0.0	0.0	0.0	0.0	0.0	44.0	55.0	0.0	15.0	13.0	0.0	19.0	29.0	15.0	6.0
8affea6c6bebd5d54fdae5f5382aa07f	0.0	0.0	0.0	0.0	0.0	0.0	0.0	0.0	0.0	0.0	0.0	0.0	0.0	0.0	0.0	0.0	0.0	0.0	0.0	0.0	0.0	0.0	0.0	0.0	0.0	0.0	0.0	42.0	0.0	14.0	0.0	21.0	116.0	0.0	3.0	0.0
53eda88283b111d38a2e64913e9b041f	18.0	12.0	28.0	23.0	0.0	22.0	37.0	25.0	0.0	0.0	0.0	0.0	0.0	0.0	0.0	0.0	0.0	0.0	0.0	18.0	0.0	0.0	0.0	0.0	0.0	12.0	0.0	0.0	0.0	0.0	0.0	0.0	0.0	0.0	0.0	0.0
c4fb84f990c0c6138e1a64aebcf85cf3	0.0	0.0	0.0	0.0	0.0	0.0	0.0	0.0	0.0	0.0	0.0	0.0	0.0	0.0	0.0	0.0	0.0	0.0	0.0	0.0	0.0	0.0	0.0	0.0	0.0	0.0	30.0	27.0	0.0	11.0	59.0	36.0	0.0	24.0	0.0	8.0
2f8c04f8c97f6d1828772760fbbe7b9a	0.0	0.0	0.0	0.0	0.0	0.0	0.0	0.0	0.0	0.0	0.0	0.0	0.0	0.0	0.0	0.0	0.0	0.0	0.0	0.0	0.0	0.0	0.0	0.0	0.0	0.0	25.0	84.0	0.0	0.0	10.0	33.0	43.0	0.0	0.0	0.0
c36ca0380785e705879ca2c39c87adad	12.0	0.0	0.0	8.0	17.0	0.0	0.0	0.0	0.0	0.0	0.0	0.0	0.0	0.0	0.0	0.0	23.0	10.0	14.0	32.0	22.0	20.0	0.0	24.0	0.0	12.0	0.0	0.0	0.0	0.0	0.0	0.0	0.0	0.0	0.0	0.0
a834d0b0828b0faeb68d142328e14e22	0.0	0.0	0.0	0.0	0.0	0.0	0.0	0.0	0.0	6.0	0.0	0.0	0.0	0.0	0.0	0.0	0.0	0.0	0.0	0.0	0.0	0.0	0.0	0.0	0.0	0.0	34.0	19.0	0.0	22.0	0.0	27.0	24.0	37.0	0.0	25.0
5138b350ca2d08e70b03f910d879c8a6	0.0	0.0	0.0	0.0	0.0	0.0	0.0	0.0	0.0	0.0	0.0	0.0	0.0	0.0	0.0	0.0	0.0	22.0	21.0	31.0	0.0	0.0	50.0	70.0	0.0	0.0	0.0	0.0	0.0	0.0	0.0	0.0	0.0	0.0	0.0	0.0
189a1a0054613cc096904541d439c689	0.0	0.0	0.0	0.0	0.0	0.0	0.0	0.0	0.0	0.0	0.0	0.0	0.0	0.0	0.0	0.0	0.0	0.0	0.0	0.0	0.0	0.0	0.0	0.0	0.0	0.0	10.0	17.0	0.0	14.0	40.0	30.0	0.0	83.0	0.0	0.0
be39c1503bb12e5b18b241cbdf6d2617	0.0	0.0	0.0	0.0	0.0	0.0	0.0	0.0	0.0	0.0	0.0	0.0	0.0	0.0	0.0	0.0	0.0	0.0	0.0	0.0	0.0	0.0	0.0	0.0	0.0	0.0	27.0	0.0	0.0	32.0	31.0	33.0	0.0	29.0	0.0	42.0
99c143ad3c6bc06b2abdaa2a7bebcd5b	12.0	28.0	11.0	28.0	15.0	16.0	38.0	31.0	0.0	0.0	0.0	0.0	0.0	0.0	0.0	0.0	0.0	0.0	14.0	0.0	0.0	0.0	0.0	0.0	0.0	0.0	0.0	0.0	0.0	0.0	0.0	0.0	0.0	0.0	0.0	0.0
44b762e934d01cbf3c0a41e59a0f0c7f	0.0	0.0	0.0	0.0	0.0	0.0	0.0	0.0	14.0	0.0	0.0	35.0	14.0	33.0	60.0	37.0	0.0	0.0	0.0	0.0	0.0	0.0	0.0	0.0	0.0	0.0	0.0	0.0	0.0	0.0	0.0	0.0	0.0	0.0	0.0	0.0
25c29aaf33257df1181c179860f6781f	0.0	0.0	0.0	0.0	0.0	0.0	0.0	0.0	0.0	17.0	95.0	0.0	14.0	26.0	0.0	41.0	0.0	0.0	0.0	0.0	0.0	0.0	0.0	0.0	0.0	0.0	0.0	0.0	0.0	0.0	0.0	0.0	0.0	0.0	0.0	0.0
3df76b45c6e8b89f00b37b6e7ba95384	0.0	0.0	0.0	0.0	0.0	0.0	0.0	0.0	0.0	0.0	0.0	0.0	0.0	0.0	0.0	0.0	0.0	29.0	0.0	0.0	44.0	0.0	0.0	0.0	0.0	104.0	0.0	0.0	0.0	0.0	0.0	0.0	16.0	0.0	0.0	0.0
19f656508bbbfbc417377d6d9426efa2	0.0	0.0	0.0	0.0	0.0	0.0	0.0	0.0	0.0	0.0	0.0	0.0	0.0	0.0	0.0	0.0	0.0	0.0	0.0	0.0	0.0	0.0	0.0	0.0	0.0	0.0	26.0	0.0	11.0	27.0	18.0	20.0	21.0	26.0	22.0	22.0
1192b78116dda81345ce7b9365fd9b82	0.0	0.0	0.0	0.0	0.0	0.0	0.0	0.0	0.0	0.0	0.0	0.0	0.0	0.0	0.0	0.0	0.0	0.0	0.0	0.0	0.0	0.0	0.0	0.0	0.0	0.0	0.0	0.0	0.0	0.0	0.0	0.0	193.0	0.0	0.0	0.0
9813c853f04f40dcbd9f6143dad4cd48	80.0	0.0	23.0	0.0	17.0	14.0	23.0	16.0	0.0	0.0	0.0	0.0	0.0	0.0	0.0	0.0	0.0	0.0	0.0	19.0	0.0	0.0	0.0	0.0	0.0	0.0	0.0	0.0	0.0	0.0	0.0	0.0	0.0	0.0	0.0	0.0
dacfb4844ce3a4575584b1a489b9a2bb	19.0	14.0	16.0	14.0	25.0	24.0	40.0	29.0	0.0	0.0	0.0	0.0	0.0	0.0	0.0	0.0	0.0	0.0	0.0	0.0	0.0	0.0	0.0	11.0	0.0	0.0	0.0	0.0	0.0	0.0	0.0	0.0	0.0	0.0	0.0	0.0
24626eb258299d13b81d7bc48b30c7ad	0.0	0.0	0.0	21.0	0.0	52.0	30.0	52.0	0.0	0.0	0.0	13.0	0.0	0.0	0.0	0.0	0.0	0.0	0.0	0.0	0.0	0.0	24.0	0.0	0.0	0.0	0.0	0.0	0.0	0.0	0.0	0.0	0.0	0.0	0.0	0.0
54413f89721f1dd8c34b52ea10270f6b	0.0	0.0	0.0	8.0	0.0	12.0	29.0	26.0	0.0	0.0	0.0	0.0	0.0	0.0	0.0	0.0	11.0	35.0	25.0	22.0	0.0	0.0	13.0	11.0	0.0	0.0	0.0	0.0	0.0	0.0	0.0	0.0	0.0	0.0	0.0	0.0
efcf825a590de59478d7b1c2efdcd75b	0.0	0.0	0.0	18.0	27.0	0.0	0.0	0.0	0.0	0.0	0.0	0.0	0.0	0.0	0.0	0.0	15.0	0.0	0.0	65.0	17.0	0.0	29.0	0.0	0.0	21.0	0.0	0.0	0.0	0.0	0.0	0.0	0.0	0.0	0.0	0.0
d4e42743f4a64ec2cff19bd7ef66a5a8	0.0	0.0	0.0	0.0	0.0	0.0	0.0	0.0	5.0	0.0	17.0	71.0	16.0	26.0	6.0	51.0	0.0	0.0	0.0	0.0	0.0	0.0	0.0	0.0	0.0	0.0	0.0	0.0	0.0	0.0	0.0	0.0	0.0	0.0	0.0	0.0
78fa049405bf6f724f77ad4dc04b8dc1	0.0	0.0	0.0	0.0	0.0	0.0	0.0	0.0	0.0	0.0	18.0	61.0	18.0	0.0	43.0	52.0	0.0	0.0	0.0	0.0	0.0	0.0	0.0	0.0	0.0	0.0	0.0	0.0	0.0	0.0	0.0	0.0	0.0	0.0	0.0	0.0
b797802cea08a884b39c20d45dde1e56	0.0	0.0	0.0	0.0	0.0	0.0	0.0	0.0	0.0	0.0	0.0	0.0	0.0	0.0	0.0	0.0	0.0	0.0	0.0	0.0	0.0	0.0	0.0	0.0	0.0	0.0	27.0	0.0	29.0	41.0	33.0	0.0	39.0	23.0	0.0	0.0
2446082ae6753fe85dbcb2e42f5ba375	0.0	0.0	0.0	0.0	0.0	0.0	0.0	0.0	0.0	0.0	0.0	0.0	0.0	0.0	0.0	0.0	0.0	0.0	0.0	0.0	0.0	0.0	0.0	0.0	0.0	0.0	13.0	22.0	20.0	29.0	16.0	25.0	15.0	33.0	19.0	0.0
d9771f51a442c5d6d3b75c04314c8a51	0.0	0.0	0.0	0.0	0.0	0.0	0.0	0.0	0.0	0.0	0.0	0.0	0.0	0.0	0.0	0.0	0.0	36.0	0.0	21.0	0.0	13.0	0.0	0.0	0.0	0.0	37.0	26.0	0.0	38.0	20.0	0.0	0.0	0.0	0.0	0.0
6823c510ad352ea58ca2cef45cd2491d	0.0	0.0	0.0	0.0	0.0	0.0	0.0	0.0	0.0	0.0	0.0	0.0	0.0	0.0	0.0	0.0	0.0	0.0	0.0	0.0	0.0	0.0	0.0	0.0	0.0	0.0	35.0	0.0	0.0	50.0	0.0	59.0	0.0	0.0	0.0	47.0
891aae3ceb1acbff1b1b8270d331f520	46.0	8.0	0.0	12.0	6.0	0.0	21.0	11.0	0.0	0.0	0.0	0.0	0.0	0.0	0.0	0.0	0.0	0.0	31.0	34.0	0.0	0.0	21.0	0.0	0.0	0.0	0.0	0.0	0.0	0.0	0.0	0.0	0.0	0.0	0.0	0.0
8bd858eb890190922d16e740f54bb83a	8.0	16.0	0.0	20.0	17.0	10.0	33.0	34.0	0.0	0.0	0.0	0.0	0.0	0.0	0.0	0.0	0.0	0.0	11.0	15.0	0.0	0.0	11.0	15.0	0.0	0.0	0.0	0.0	0.0	0.0	0.0	0.0	0.0	0.0	0.0	0.0
ef620693d6299137ee1750ae4bb1f3cb	0.0	0.0	0.0	0.0	0.0	0.0	0.0	0.0	0.0	0.0	20.0	28.0	19.0	67.0	46.0	10.0	0.0	0.0	0.0	0.0	0.0	0.0	0.0	0.0	0.0	0.0	0.0	0.0	0.0	0.0	0.0	0.0	0.0	0.0	0.0	0.0
01f6b11d31a61d2ea2a4d1c9a930cb21	0.0	0.0	0.0	0.0	0.0	0.0	0.0	0.0	0.0	0.0	23.0	0.0	48.0	40.0	35.0	44.0	0.0	0.0	0.0	0.0	0.0	0.0	0.0	0.0	0.0	0.0	0.0	0.0	0.0	0.0	0.0	0.0	0.0	0.0	0.0	0.0
4ba2631646d2237c67e099389920a920	0.0	0.0	0.0	0.0	0.0	0.0	0.0	0.0	0.0	0.0	0.0	0.0	0.0	20.0	0.0	17.0	0.0	0.0	33.0	32.0	0.0	0.0	0.0	0.0	45.0	43.0	0.0	0.0	0.0	0.0	0.0	0.0	0.0	0.0	0.0	0.0
f7fb9d637ac204adb2cc24fdcbc11c08	0.0	0.0	0.0	0.0	0.0	0.0	0.0	0.0	0.0	0.0	0.0	0.0	0.0	0.0	0.0	0.0	0.0	190.0	0.0	0.0	0.0	0.0	0.0	0.0	0.0	0.0	0.0	0.0	0.0	0.0	0.0	0.0	0.0	0.0	0.0	0.0
486ca5196b9d47c3d479c46b3aeb6211	0.0	0.0	0.0	0.0	0.0	0.0	0.0	0.0	0.0	0.0	0.0	0.0	0.0	0.0	0.0	0.0	0.0	0.0	0.0	0.0	0.0	0.0	0.0	0.0	0.0	0.0	27.0	15.0	29.0	35.0	33.0	18.0	22.0	0.0	11.0	0.0
e17cd3f875f63e1ee88dcad97fa307c4	19.0	18.0	23.0	28.0	31.0	15.0	16.0	19.0	0.0	0.0	0.0	0.0	0.0	0.0	0.0	0.0	0.0	0.0	0.0	0.0	0.0	8.0	0.0	0.0	0.0	12.0	0.0	0.0	0.0	0.0	0.0	0.0	0.0	0.0	0.0	0.0
19b8402f403fb7237f08c3c94a788d7e	0.0	0.0	0.0	0.0	0.0	0.0	0.0	0.0	0.0	20.0	30.0	38.0	26.0	39.0	36.0	0.0	0.0	0.0	0.0	0.0	0.0	0.0	0.0	0.0	0.0	0.0	0.0	0.0	0.0	0.0	0.0	0.0	0.0	0.0	0.0	0.0
a2b231b73fad7e07f84b2a2e0cd444cb	0.0	0.0	0.0	0.0	0.0	0.0	0.0	0.0	0.0	0.0	0.0	0.0	0.0	0.0	0.0	0.0	0.0	23.0	120.0	46.0	0.0	0.0	0.0	0.0	0.0	0.0	0.0	0.0	0.0	0.0	0.0	0.0	0.0	0.0	0.0	0.0
22fa1fa39a8f6f8927651a46975aa6f8	0.0	0.0	0.0	0.0	0.0	0.0	0.0	0.0	0.0	0.0	0.0	0.0	0.0	0.0	0.0	0.0	0.0	0.0	0.0	0.0	0.0	0.0	0.0	0.0	0.0	0.0	29.0	29.0	0.0	54.0	0.0	16.0	30.0	31.0	0.0	0.0
a489850be0c31a04a23385528fe64fd0	23.0	20.0	0.0	0.0	0.0	0.0	0.0	0.0	0.0	63.0	0.0	0.0	23.0	25.0	34.0	0.0	0.0	0.0	0.0	0.0	0.0	0.0	0.0	0.0	0.0	0.0	0.0	0.0	0.0	0.0	0.0	0.0	0.0	0.0	0.0	0.0
3ffa59eb4bd299977e3004ccfa88ae0c	0.0	0.0	0.0	0.0	0.0	0.0	0.0	0.0	0.0	0.0	63.0	64.0	4.0	0.0	22.0	35.0	0.0	0.0	0.0	0.0	0.0	0.0	0.0	0.0	0.0	0.0	0.0	0.0	0.0	0.0	0.0	0.0	0.0	0.0	0.0	0.0
c94200644af16bb1d58edf913fc4c557	0.0	0.0	0.0	0.0	0.0	0.0	0.0	0.0	0.0	0.0	0.0	0.0	0.0	0.0	0.0	0.0	0.0	23.0	0.0	0.0	0.0	30.0	21.0	37.0	33.0	44.0	0.0	0.0	0.0	0.0	0.0	0.0	0.0	0.0	0.0	0.0
320246db202a59d441612a0a898e9474	0.0	0.0	0.0	0.0	0.0	0.0	0.0	0.0	0.0	0.0	0.0	0.0	0.0	0.0	0.0	0.0	0.0	0.0	0.0	0.0	0.0	0.0	0.0	0.0	0.0	0.0	0.0	0.0	0.0	0.0	0.0	0.0	188.0	0.0	0.0	0.0
f19f96c7bdc2b33de233c2432bc972ab	32.0	22.0	24.0	24.0	0.0	39.0	0.0	36.0	0.0	0.0	0.0	0.0	0.0	0.0	0.0	0.0	0.0	0.0	10.0	0.0	0.0	0.0	0.0	0.0	0.0	0.0	0.0	0.0	0.0	0.0	0.0	0.0	0.0	0.0	0.0	0.0
525fc0c7ddea01f5f04a54962c99479d	0.0	18.0	22.0	32.0	35.0	27.0	26.0	11.0	0.0	0.0	0.0	0.0	0.0	0.0	0.0	0.0	0.0	8.0	0.0	0.0	0.0	0.0	0.0	8.0	0.0	0.0	0.0	0.0	0.0	0.0	0.0	0.0	0.0	0.0	0.0	0.0
7c2621525e68f62ebc365800dcf6ed23	0.0	0.0	0.0	0.0	50.0	0.0	32.0	0.0	0.0	0.0	0.0	21.0	0.0	0.0	0.0	0.0	0.0	0.0	0.0	0.0	0.0	0.0	0.0	0.0	0.0	0.0	26.0	58.0	0.0	0.0	0.0	0.0	0.0	0.0	0.0	0.0
ae7b53df4ed45f7aa2e8cde29d8f1ae1	0.0	0.0	0.0	0.0	0.0	0.0	17.0	0.0	0.0	0.0	22.0	0.0	0.0	26.0	0.0	25.0	0.0	0.0	9.0	7.0	11.0	22.0	25.0	5.0	8.0	10.0	0.0	0.0	0.0	0.0	0.0	0.0	0.0	0.0	0.0	0.0
48dd8337784fdc3c447884b1545da0ca	0.0	0.0	0.0	0.0	0.0	0.0	0.0	0.0	0.0	0.0	21.0	0.0	26.0	17.0	57.0	66.0	0.0	0.0	0.0	0.0	0.0	0.0	0.0	0.0	0.0	0.0	0.0	0.0	0.0	0.0	0.0	0.0	0.0	0.0	0.0	0.0
72b9d5092ffaee5790aff45ddb5f9d81	0.0	0.0	0.0	0.0	0.0	0.0	0.0	0.0	0.0	0.0	0.0	0.0	0.0	0.0	0.0	0.0	13.0	21.0	13.0	17.0	30.0	20.0	30.0	11.0	8.0	24.0	0.0	0.0	0.0	0.0	0.0	0.0	0.0	0.0	0.0	0.0
69c64c8e41eb89079e475c2105ddfaf5	0.0	0.0	0.0	0.0	0.0	0.0	0.0	0.0	0.0	0.0	0.0	0.0	0.0	0.0	0.0	0.0	0.0	17.0	18.0	25.0	85.0	34.0	8.0	0.0	0.0	0.0	0.0	0.0	0.0	0.0	0.0	0.0	0.0	0.0	0.0	0.0
cc7eece386cabd3e0cb6643989a920b6	0.0	0.0	0.0	0.0	0.0	0.0	0.0	0.0	0.0	0.0	0.0	0.0	0.0	0.0	0.0	0.0	0.0	36.0	11.0	36.0	0.0	30.0	26.0	0.0	18.0	30.0	0.0	0.0	0.0	0.0	0.0	0.0	0.0	0.0	0.0	0.0
1dc3b79cb87362253b947b19b478c807	0.0	0.0	0.0	0.0	0.0	0.0	0.0	0.0	0.0	0.0	0.0	0.0	0.0	0.0	0.0	0.0	0.0	0.0	0.0	0.0	0.0	0.0	0.0	0.0	0.0	0.0	0.0	0.0	0.0	0.0	30.0	33.0	39.0	54.0	31.0	0.0
de5c5c393fb02363e245267b9d704171	0.0	0.0	0.0	0.0	0.0	0.0	0.0	0.0	137.0	49.0	0.0	0.0	0.0	0.0	0.0	0.0	0.0	0.0	0.0	0.0	0.0	0.0	0.0	0.0	0.0	0.0	0.0	0.0	0.0	0.0	0.0	0.0	0.0	0.0	0.0	0.0
7564cec7fcfe276282e64cf3bc03c667	0.0	0.0	0.0	0.0	0.0	0.0	0.0	0.0	0.0	60.0	0.0	16.0	33.0	35.0	42.0	0.0	0.0	0.0	0.0	0.0	0.0	0.0	0.0	0.0	0.0	0.0	0.0	0.0	0.0	0.0	0.0	0.0	0.0	0.0	0.0	0.0
57cf2a59fa5cd5bcf522f3b8f2b17303	0.0	0.0	0.0	0.0	0.0	0.0	0.0	0.0	0.0	43.0	22.0	121.0	0.0	0.0	0.0	0.0	0.0	0.0	0.0	0.0	0.0	0.0	0.0	0.0	0.0	0.0	0.0	0.0	0.0	0.0	0.0	0.0	0.0	0.0	0.0	0.0
084403238eab8a1fd4db672d08f5c501	0.0	0.0	0.0	0.0	0.0	0.0	0.0	0.0	0.0	0.0	0.0	0.0	0.0	0.0	0.0	0.0	39.0	34.0	72.0	23.0	0.0	0.0	11.0	0.0	7.0	0.0	0.0	0.0	0.0	0.0	0.0	0.0	0.0	0.0	0.0	0.0
54deefc9a3781913dec65c91d92baa5f	0.0	0.0	0.0	0.0	0.0	0.0	0.0	0.0	0.0	0.0	0.0	0.0	0.0	0.0	0.0	0.0	24.0	23.0	6.0	0.0	30.0	31.0	14.0	20.0	15.0	23.0	0.0	0.0	0.0	0.0	0.0	0.0	0.0	0.0	0.0	0.0
6f14861d476efb9e1df4e359cb720eab	0.0	0.0	0.0	0.0	0.0	0.0	0.0	0.0	51.0	0.0	0.0	0.0	0.0	0.0	0.0	134.0	0.0	0.0	0.0	0.0	0.0	0.0	0.0	0.0	0.0	0.0	0.0	0.0	0.0	0.0	0.0	0.0	0.0	0.0	0.0	0.0
fcaca2b96765d1478275a580b224fa3f	0.0	0.0	0.0	0.0	0.0	0.0	0.0	0.0	0.0	71.0	11.0	0.0	48.0	30.0	25.0	0.0	0.0	0.0	0.0	0.0	0.0	0.0	0.0	0.0	0.0	0.0	0.0	0.0	0.0	0.0	0.0	0.0	0.0	0.0	0.0	0.0
254ce9032c92bfeec4edf24faa0f383d	0.0	0.0	0.0	0.0	0.0	0.0	0.0	0.0	0.0	0.0	7.0	0.0	0.0	0.0	0.0	0.0	0.0	0.0	0.0	0.0	0.0	0.0	0.0	0.0	0.0	0.0	22.0	21.0	18.0	17.0	11.0	0.0	29.0	19.0	27.0	14.0
ae7fc6c7c6bdfe65c75b07d1e4c2125b	0.0	17.0	11.0	24.0	40.0	17.0	37.0	27.0	0.0	0.0	0.0	11.0	0.0	0.0	0.0	0.0	0.0	0.0	0.0	0.0	0.0	0.0	0.0	0.0	0.0	0.0	0.0	0.0	0.0	0.0	0.0	0.0	0.0	0.0	0.0	0.0
cbbc4e9c62bc88269eccef10e1f2e297	0.0	0.0	0.0	0.0	0.0	0.0	0.0	0.0	36.0	0.0	0.0	0.0	0.0	0.0	148.0	0.0	0.0	0.0	0.0	0.0	0.0	0.0	0.0	0.0	0.0	0.0	0.0	0.0	0.0	0.0	0.0	0.0	0.0	0.0	0.0	0.0
a2c7e2db54fac7d5e031658cbb8fa252	0.0	0.0	0.0	0.0	0.0	0.0	0.0	0.0	4.0	75.0	24.0	4.0	13.0	32.0	25.0	7.0	0.0	0.0	0.0	0.0	0.0	0.0	0.0	0.0	0.0	0.0	0.0	0.0	0.0	0.0	0.0	0.0	0.0	0.0	0.0	0.0
16a961f37a36ed1c29a95200a7f74bd8	0.0	0.0	0.0	0.0	0.0	0.0	0.0	0.0	0.0	40.0	21.0	21.0	16.0	49.0	37.0	0.0	0.0	0.0	0.0	0.0	0.0	0.0	0.0	0.0	0.0	0.0	0.0	0.0	0.0	0.0	0.0	0.0	0.0	0.0	0.0	0.0
05863a6fd1bd44a3fb2186ea777f4d9a	0.0	0.0	0.0	0.0	0.0	0.0	0.0	0.0	0.0	0.0	0.0	0.0	0.0	0.0	0.0	0.0	0.0	0.0	0.0	0.0	0.0	0.0	0.0	0.0	0.0	0.0	37.0	25.0	24.0	0.0	15.0	0.0	0.0	41.0	24.0	18.0
bb5bd67846f4c373a484f7209ab7f5bc	0.0	0.0	0.0	0.0	0.0	0.0	0.0	0.0	149.0	0.0	0.0	0.0	0.0	0.0	34.0	0.0	0.0	0.0	0.0	0.0	0.0	0.0	0.0	0.0	0.0	0.0	0.0	0.0	0.0	0.0	0.0	0.0	0.0	0.0	0.0	0.0
f53b2ef776579c80d33de61def7360ce	0.0	0.0	0.0	0.0	0.0	0.0	0.0	0.0	0.0	18.0	14.0	0.0	20.0	50.0	67.0	14.0	0.0	0.0	0.0	0.0	0.0	0.0	0.0	0.0	0.0	0.0	0.0	0.0	0.0	0.0	0.0	0.0	0.0	0.0	0.0	0.0
48f04701f472390b782b951919c6e795	0.0	52.0	28.0	29.0	35.0	0.0	38.0	0.0	0.0	0.0	0.0	0.0	0.0	0.0	0.0	0.0	0.0	0.0	0.0	0.0	0.0	0.0	0.0	0.0	0.0	0.0	0.0	0.0	0.0	0.0	0.0	0.0	0.0	0.0	0.0	0.0
097e9ede8a2d621044136a18eb837c00	0.0	0.0	0.0	0.0	0.0	0.0	0.0	0.0	0.0	65.0	18.0	3.0	29.0	19.0	21.0	27.0	0.0	0.0	0.0	0.0	0.0	0.0	0.0	0.0	0.0	0.0	0.0	0.0	0.0	0.0	0.0	0.0	0.0	0.0	0.0	0.0
7c035352ad234d0a2c1db4f232c40757	0.0	0.0	0.0	0.0	0.0	0.0	0.0	0.0	0.0	0.0	0.0	0.0	0.0	0.0	0.0	0.0	0.0	0.0	0.0	27.0	34.0	33.0	31.0	25.0	0.0	32.0	0.0	0.0	0.0	0.0	0.0	0.0	0.0	0.0	0.0	0.0
255ad8d766a0501776613ff48ee6d30f	0.0	0.0	0.0	0.0	0.0	0.0	0.0	0.0	0.0	0.0	0.0	0.0	0.0	0.0	0.0	0.0	0.0	0.0	0.0	0.0	0.0	0.0	0.0	0.0	0.0	0.0	14.0	8.0	26.0	30.0	34.0	12.0	27.0	16.0	15.0	0.0
0ce72ddfc3f88e51627ce8a0bb60bf18	25.0	15.0	18.0	16.0	0.0	24.0	29.0	54.0	0.0	0.0	0.0	0.0	0.0	0.0	0.0	0.0	0.0	0.0	0.0	0.0	0.0	0.0	0.0	0.0	0.0	0.0	0.0	0.0	0.0	0.0	0.0	0.0	0.0	0.0	0.0	0.0
efcfadeef03a922c4f03cb33981ded68	0.0	0.0	11.0	9.0	8.0	19.0	12.0	0.0	11.0	11.0	0.0	23.0	24.0	20.0	12.0	21.0	0.0	0.0	0.0	0.0	0.0	0.0	0.0	0.0	0.0	0.0	0.0	0.0	0.0	0.0	0.0	0.0	0.0	0.0	0.0	0.0
3b96583b9d7d05c00647bd552e78f80d	0.0	0.0	0.0	0.0	0.0	0.0	0.0	0.0	0.0	19.0	0.0	0.0	64.0	40.0	58.0	0.0	0.0	0.0	0.0	0.0	0.0	0.0	0.0	0.0	0.0	0.0	0.0	0.0	0.0	0.0	0.0	0.0	0.0	0.0	0.0	0.0
8130b73861936e2f8bef66f78df6c6f8	0.0	0.0	0.0	0.0	0.0	0.0	0.0	0.0	0.0	13.0	11.0	0.0	87.0	50.0	20.0	0.0	0.0	0.0	0.0	0.0	0.0	0.0	0.0	0.0	0.0	0.0	0.0	0.0	0.0	0.0	0.0	0.0	0.0	0.0	0.0	0.0
a1897c60281eb7254e2fc031704cf02e	0.0	0.0	0.0	0.0	0.0	0.0	0.0	0.0	0.0	46.0	30.0	27.0	0.0	18.0	0.0	60.0	0.0	0.0	0.0	0.0	0.0	0.0	0.0	0.0	0.0	0.0	0.0	0.0	0.0	0.0	0.0	0.0	0.0	0.0	0.0	0.0
a93bde555a426f0d8a668a22b3a22ec9	0.0	0.0	0.0	0.0	0.0	0.0	0.0	0.0	0.0	0.0	0.0	0.0	0.0	0.0	0.0	0.0	6.0	10.0	19.0	32.0	22.0	18.0	29.0	13.0	0.0	32.0	0.0	0.0	0.0	0.0	0.0	0.0	0.0	0.0	0.0	0.0
da29b92139e9d52a22dc2990e01e29f0	0.0	0.0	0.0	0.0	0.0	0.0	0.0	0.0	0.0	0.0	0.0	0.0	0.0	0.0	0.0	0.0	0.0	0.0	0.0	0.0	0.0	0.0	0.0	0.0	0.0	0.0	17.0	8.0	0.0	30.0	34.0	20.0	13.0	23.0	12.0	24.0
d23a8d68913daebd280197af232fe3ae	0.0	0.0	0.0	0.0	10.0	82.0	45.0	28.0	0.0	0.0	0.0	0.0	0.0	0.0	0.0	0.0	0.0	0.0	0.0	0.0	0.0	15.0	0.0	0.0	0.0	0.0	0.0	0.0	0.0	0.0	0.0	0.0	0.0	0.0	0.0	0.0
b94495890ca7a4e7b34a0f77d562434e	0.0	0.0	0.0	0.0	0.0	0.0	0.0	0.0	0.0	9.0	12.0	144.0	0.0	0.0	0.0	15.0	0.0	0.0	0.0	0.0	0.0	0.0	0.0	0.0	0.0	0.0	0.0	0.0	0.0	0.0	0.0	0.0	0.0	0.0	0.0	0.0
f74a22e114ca57abd76f33489eb1b29d	0.0	0.0	0.0	0.0	0.0	0.0	0.0	0.0	0.0	11.0	40.0	13.0	33.0	24.0	20.0	39.0	0.0	0.0	0.0	0.0	0.0	0.0	0.0	0.0	0.0	0.0	0.0	0.0	0.0	0.0	0.0	0.0	0.0	0.0	0.0	0.0
eac0f5a3770da486ac9fd344cf5fd46e	0.0	0.0	0.0	0.0	0.0	0.0	0.0	0.0	0.0	0.0	0.0	0.0	0.0	0.0	0.0	0.0	0.0	0.0	0.0	0.0	0.0	0.0	0.0	0.0	0.0	0.0	23.0	25.0	20.0	12.0	0.0	30.0	17.0	22.0	13.0	18.0
a93291a506ae1b763c6b8e3bfc0f2af9	0.0	11.0	11.0	10.0	14.0	0.0	0.0	0.0	13.0	0.0	10.0	37.0	6.0	21.0	0.0	46.0	0.0	0.0	0.0	0.0	0.0	0.0	0.0	0.0	0.0	0.0	0.0	0.0	0.0	0.0	0.0	0.0	0.0	0.0	0.0	0.0
ee696636804c99886240631e206a5eb3	0.0	0.0	0.0	0.0	0.0	0.0	0.0	0.0	0.0	0.0	0.0	0.0	0.0	3.0	0.0	0.0	18.0	10.0	25.0	9.0	29.0	28.0	28.0	12.0	8.0	9.0	0.0	0.0	0.0	0.0	0.0	0.0	0.0	0.0	0.0	0.0
5da5eebb32a582a465340cdd1566b228	56.0	0.0	49.0	0.0	42.0	31.0	0.0	0.0	0.0	0.0	0.0	0.0	0.0	0.0	0.0	0.0	0.0	0.0	0.0	0.0	0.0	0.0	0.0	0.0	0.0	0.0	0.0	0.0	0.0	0.0	0.0	0.0	0.0	0.0	0.0	0.0
88e7dc76ecb71cfdf6d7fcac45a65edd	0.0	0.0	23.0	20.0	0.0	0.0	0.0	12.0	0.0	0.0	0.0	0.0	0.0	0.0	0.0	0.0	0.0	0.0	0.0	0.0	0.0	0.0	0.0	0.0	8.0	0.0	17.0	14.0	0.0	20.0	9.0	9.0	27.0	19.0	0.0	0.0
d7a1b08beece18482ccaca120e3f53df	0.0	0.0	0.0	0.0	0.0	0.0	0.0	0.0	0.0	81.0	0.0	27.0	33.0	12.0	25.0	0.0	0.0	0.0	0.0	0.0	0.0	0.0	0.0	0.0	0.0	0.0	0.0	0.0	0.0	0.0	0.0	0.0	0.0	0.0	0.0	0.0
c90fff9015bfa74404109671ccebbadd	45.0	0.0	33.0	27.0	22.0	25.0	0.0	25.0	0.0	0.0	0.0	0.0	0.0	0.0	0.0	0.0	0.0	0.0	0.0	0.0	0.0	0.0	0.0	0.0	0.0	0.0	0.0	0.0	0.0	0.0	0.0	0.0	0.0	0.0	0.0	0.0
c83751b9d5300f8eff413adae17a40a9	0.0	0.0	0.0	0.0	0.0	0.0	0.0	0.0	0.0	27.0	16.0	8.0	47.0	16.0	56.0	7.0	0.0	0.0	0.0	0.0	0.0	0.0	0.0	0.0	0.0	0.0	0.0	0.0	0.0	0.0	0.0	0.0	0.0	0.0	0.0	0.0
02a5e8e659f1a4a70a238ab90ef4925d	0.0	0.0	0.0	0.0	0.0	0.0	0.0	0.0	0.0	10.0	23.0	19.0	42.0	68.0	15.0	0.0	0.0	0.0	0.0	0.0	0.0	0.0	0.0	0.0	0.0	0.0	0.0	0.0	0.0	0.0	0.0	0.0	0.0	0.0	0.0	0.0
6d66a91d68f48d8a9d499e5f1600b413	0.0	0.0	0.0	0.0	0.0	0.0	0.0	0.0	0.0	0.0	0.0	0.0	0.0	0.0	0.0	0.0	0.0	0.0	0.0	0.0	0.0	0.0	0.0	0.0	0.0	0.0	0.0	29.0	0.0	36.0	0.0	0.0	0.0	0.0	65.0	47.0
e6e9f1c2ce95283da6e751eff813e8c6	0.0	0.0	0.0	0.0	0.0	70.0	0.0	43.0	0.0	0.0	0.0	0.0	0.0	0.0	0.0	0.0	0.0	0.0	28.0	35.0	0.0	0.0	0.0	0.0	0.0	0.0	0.0	0.0	0.0	0.0	0.0	0.0	0.0	0.0	0.0	0.0
f8f8db401667c8ac5a13f47c880b1682	0.0	0.0	0.0	0.0	0.0	0.0	176.0	0.0	0.0	0.0	0.0	0.0	0.0	0.0	0.0	0.0	0.0	0.0	0.0	0.0	0.0	0.0	0.0	0.0	0.0	0.0	0.0	0.0	0.0	0.0	0.0	0.0	0.0	0.0	0.0	0.0
b91b00571d44e16e8a1884dcc6068fa7	0.0	0.0	0.0	0.0	0.0	0.0	0.0	0.0	0.0	43.0	7.0	0.0	87.0	24.0	9.0	6.0	0.0	0.0	0.0	0.0	0.0	0.0	0.0	0.0	0.0	0.0	0.0	0.0	0.0	0.0	0.0	0.0	0.0	0.0	0.0	0.0
e8a6716014ee73fd4f150a5cc94834f3	0.0	0.0	0.0	0.0	0.0	0.0	0.0	0.0	0.0	0.0	0.0	27.0	39.0	33.0	0.0	35.0	0.0	0.0	0.0	0.0	0.0	0.0	0.0	0.0	42.0	0.0	0.0	0.0	0.0	0.0	0.0	0.0	0.0	0.0	0.0	0.0
8f16befa3c4ab369bdd17a04bcb823dc	0.0	0.0	0.0	0.0	0.0	0.0	0.0	0.0	0.0	0.0	0.0	0.0	0.0	0.0	0.0	0.0	0.0	0.0	0.0	0.0	0.0	0.0	0.0	0.0	0.0	0.0	18.0	5.0	27.0	22.0	24.0	14.0	20.0	17.0	18.0	11.0
827011f781927b9c8187679135073b53	0.0	0.0	0.0	0.0	0.0	0.0	0.0	0.0	0.0	0.0	0.0	0.0	0.0	0.0	0.0	0.0	0.0	0.0	0.0	0.0	0.0	0.0	0.0	0.0	0.0	0.0	26.0	15.0	0.0	32.0	26.0	10.0	16.0	19.0	32.0	0.0
a91ebe485847b1449ac77291d1113db6	22.0	0.0	16.0	0.0	29.0	15.0	0.0	0.0	0.0	0.0	0.0	0.0	0.0	0.0	0.0	0.0	0.0	10.0	3.0	0.0	9.0	4.0	16.0	11.0	15.0	25.0	0.0	0.0	0.0	0.0	0.0	0.0	0.0	0.0	0.0	0.0
bfea1b1553556cfd3d23f43535c7ba5b	0.0	0.0	0.0	0.0	0.0	0.0	0.0	0.0	0.0	0.0	0.0	0.0	0.0	0.0	0.0	0.0	0.0	40.0	37.0	13.0	0.0	37.0	14.0	0.0	13.0	21.0	0.0	0.0	0.0	0.0	0.0	0.0	0.0	0.0	0.0	0.0
a2e2301eb2c4bb9f5f5df5be987bf39e	0.0	0.0	22.0	0.0	25.0	0.0	0.0	0.0	0.0	0.0	0.0	0.0	0.0	0.0	0.0	20.0	0.0	0.0	0.0	0.0	25.0	31.0	16.0	19.0	8.0	8.0	0.0	0.0	0.0	0.0	0.0	0.0	0.0	0.0	0.0	0.0
565d8a5a46aa3fb840e35479ad4aca25	0.0	0.0	0.0	0.0	0.0	0.0	0.0	0.0	0.0	0.0	0.0	0.0	0.0	0.0	0.0	0.0	12.0	55.0	11.0	0.0	0.0	33.0	39.0	17.0	0.0	7.0	0.0	0.0	0.0	0.0	0.0	0.0	0.0	0.0	0.0	0.0
57ea654c64f8d8ce00359bb3195dd56a	0.0	0.0	0.0	0.0	0.0	0.0	0.0	0.0	0.0	0.0	0.0	0.0	0.0	0.0	0.0	0.0	0.0	0.0	0.0	0.0	0.0	0.0	0.0	0.0	0.0	0.0	19.0	106.0	0.0	0.0	0.0	0.0	49.0	0.0	0.0	0.0
0f896dac4235bf0462088541f2fd57f2	63.0	14.0	18.0	12.0	9.0	18.0	16.0	23.0	0.0	0.0	0.0	0.0	0.0	0.0	0.0	0.0	0.0	0.0	0.0	0.0	0.0	0.0	0.0	0.0	0.0	0.0	0.0	0.0	0.0	0.0	0.0	0.0	0.0	0.0	0.0	0.0
6bba434218b43897ec493d8de7fec0ef	0.0	28.0	27.0	0.0	30.0	20.0	0.0	0.0	0.0	0.0	0.0	0.0	0.0	0.0	0.0	0.0	0.0	29.0	0.0	39.0	0.0	0.0	0.0	0.0	0.0	0.0	0.0	0.0	0.0	0.0	0.0	0.0	0.0	0.0	0.0	0.0
4434b4a243ee0d46e2cab64a07b75979	0.0	0.0	45.0	0.0	0.0	46.0	0.0	0.0	0.0	0.0	0.0	0.0	0.0	0.0	0.0	0.0	0.0	0.0	0.0	57.0	0.0	0.0	0.0	0.0	25.0	0.0	0.0	0.0	0.0	0.0	0.0	0.0	0.0	0.0	0.0	0.0
185cfa82d4cee75e1c241cf046b2f149	0.0	0.0	0.0	0.0	0.0	10.0	13.0	0.0	0.0	0.0	0.0	0.0	0.0	0.0	0.0	0.0	0.0	7.0	17.0	12.0	14.0	13.0	17.0	15.0	34.0	21.0	0.0	0.0	0.0	0.0	0.0	0.0	0.0	0.0	0.0	0.0
98e4a0ca6bb5122326e41c51253fc148	0.0	0.0	0.0	0.0	0.0	0.0	0.0	0.0	6.0	0.0	0.0	25.0	64.0	47.0	16.0	15.0	0.0	0.0	0.0	0.0	0.0	0.0	0.0	0.0	0.0	0.0	0.0	0.0	0.0	0.0	0.0	0.0	0.0	0.0	0.0	0.0
9a2311eda0e4550d2be148a36dc2c5d9	0.0	19.0	34.0	0.0	28.0	0.0	36.0	40.0	0.0	0.0	0.0	0.0	0.0	0.0	0.0	0.0	0.0	0.0	0.0	15.0	0.0	0.0	0.0	0.0	0.0	0.0	0.0	0.0	0.0	0.0	0.0	0.0	0.0	0.0	0.0	0.0
2e7df641f8a3b396a4a4cc033ad4ccdb	0.0	0.0	0.0	0.0	0.0	0.0	0.0	0.0	0.0	0.0	10.0	14.0	26.0	51.0	29.0	42.0	0.0	0.0	0.0	0.0	0.0	0.0	0.0	0.0	0.0	0.0	0.0	0.0	0.0	0.0	0.0	0.0	0.0	0.0	0.0	0.0
0aa725d97b3df0412b3c7ef379830714	0.0	0.0	0.0	0.0	0.0	0.0	0.0	0.0	0.0	0.0	0.0	0.0	0.0	0.0	0.0	0.0	0.0	0.0	12.0	19.0	19.0	9.0	29.0	32.0	12.0	40.0	0.0	0.0	0.0	0.0	0.0	0.0	0.0	0.0	0.0	0.0
2b8d881617073aee0e6a96fb6013f937	0.0	0.0	0.0	0.0	0.0	0.0	0.0	0.0	0.0	0.0	0.0	0.0	0.0	0.0	0.0	0.0	0.0	0.0	0.0	0.0	0.0	0.0	0.0	0.0	150.0	22.0	0.0	0.0	0.0	0.0	0.0	0.0	0.0	0.0	0.0	0.0
2cd244ccd60f1ec21587c2f3da48f658	0.0	0.0	0.0	0.0	0.0	0.0	0.0	0.0	0.0	0.0	0.0	0.0	0.0	0.0	0.0	0.0	0.0	0.0	0.0	0.0	0.0	0.0	0.0	0.0	0.0	0.0	17.0	13.0	26.0	18.0	26.0	6.0	28.0	21.0	17.0	0.0
0f31d0f4ed2dfbf8e73bd052654af703	0.0	0.0	0.0	0.0	0.0	0.0	0.0	0.0	0.0	0.0	0.0	0.0	0.0	0.0	0.0	0.0	0.0	0.0	0.0	0.0	0.0	0.0	0.0	0.0	0.0	0.0	14.0	0.0	10.0	26.0	26.0	23.0	23.0	18.0	13.0	19.0
b42f6af31002497bc398614296d0a9a1	19.0	18.0	5.0	17.0	18.0	11.0	14.0	11.0	0.0	11.0	6.0	0.0	0.0	0.0	0.0	13.0	0.0	0.0	8.0	14.0	0.0	0.0	0.0	0.0	0.0	6.0	0.0	0.0	0.0	0.0	0.0	0.0	0.0	0.0	0.0	0.0
9dbd3e3be108a2be97d5b36e6ea7b7c6	0.0	0.0	0.0	0.0	0.0	0.0	0.0	0.0	0.0	0.0	35.0	88.0	0.0	10.0	0.0	38.0	0.0	0.0	0.0	0.0	0.0	0.0	0.0	0.0	0.0	0.0	0.0	0.0	0.0	0.0	0.0	0.0	0.0	0.0	0.0	0.0
2dcb564ff76136e2fe6429ec5fe6ade6	0.0	0.0	0.0	0.0	0.0	0.0	0.0	0.0	0.0	0.0	0.0	0.0	0.0	0.0	0.0	0.0	0.0	0.0	0.0	0.0	0.0	0.0	0.0	0.0	0.0	0.0	13.0	18.0	15.0	18.0	13.0	13.0	21.0	21.0	22.0	17.0
c8f6a104927fb556a36aa83e266be396	0.0	0.0	0.0	0.0	0.0	0.0	0.0	0.0	0.0	0.0	0.0	0.0	0.0	0.0	0.0	0.0	0.0	0.0	0.0	0.0	0.0	0.0	0.0	0.0	0.0	0.0	22.0	19.0	0.0	17.0	25.0	0.0	25.0	17.0	19.0	27.0
f0e90afaba383824ce6f366cf04329bc	15.0	40.0	10.0	13.0	25.0	30.0	20.0	10.0	0.0	0.0	0.0	0.0	0.0	0.0	0.0	0.0	0.0	0.0	4.0	0.0	0.0	0.0	3.0	0.0	0.0	0.0	0.0	0.0	0.0	0.0	0.0	0.0	0.0	0.0	0.0	0.0
e072e886f672576ab137d34e5ca37f72	3.0	0.0	3.0	0.0	0.0	0.0	6.0	0.0	0.0	0.0	0.0	0.0	0.0	0.0	0.0	0.0	6.0	23.0	51.0	21.0	5.0	12.0	14.0	12.0	10.0	4.0	0.0	0.0	0.0	0.0	0.0	0.0	0.0	0.0	0.0	0.0
cb58be813ffb8d5189c92e622414e225	0.0	0.0	0.0	0.0	0.0	0.0	0.0	0.0	0.0	0.0	0.0	0.0	0.0	0.0	0.0	0.0	0.0	0.0	0.0	0.0	0.0	0.0	0.0	0.0	0.0	0.0	15.0	14.0	14.0	0.0	13.0	24.0	22.0	42.0	18.0	8.0
7829dbf94ebbb19ff99e31540cec506b	0.0	0.0	0.0	0.0	0.0	0.0	0.0	0.0	0.0	0.0	0.0	0.0	0.0	0.0	0.0	0.0	0.0	0.0	0.0	0.0	0.0	0.0	0.0	0.0	0.0	0.0	18.0	0.0	0.0	29.0	24.0	15.0	21.0	26.0	12.0	25.0
dbc3a84ab2f6875b922d31928265858f	3.0	17.0	21.0	13.0	29.0	22.0	21.0	21.0	0.0	0.0	0.0	0.0	0.0	0.0	0.0	0.0	0.0	0.0	0.0	0.0	11.0	0.0	11.0	0.0	0.0	0.0	0.0	0.0	0.0	0.0	0.0	0.0	0.0	0.0	0.0	0.0
f096bf047e61fb1eaeda18af3622927d	0.0	0.0	0.0	0.0	0.0	0.0	0.0	0.0	2.0	0.0	3.0	16.0	16.0	15.0	20.0	7.0	0.0	0.0	8.0	0.0	19.0	0.0	0.0	0.0	63.0	0.0	0.0	0.0	0.0	0.0	0.0	0.0	0.0	0.0	0.0	0.0
14de6adeb0d6c19ef7e9881261eb4f3c	0.0	0.0	0.0	0.0	0.0	0.0	0.0	0.0	0.0	12.0	43.0	0.0	37.0	35.0	42.0	0.0	0.0	0.0	0.0	0.0	0.0	0.0	0.0	0.0	0.0	0.0	0.0	0.0	0.0	0.0	0.0	0.0	0.0	0.0	0.0	0.0
2cbce6fbdd21b042d9ea193d2ab01da8	0.0	0.0	0.0	0.0	0.0	0.0	0.0	0.0	0.0	0.0	21.0	0.0	31.0	58.0	59.0	0.0	0.0	0.0	0.0	0.0	0.0	0.0	0.0	0.0	0.0	0.0	0.0	0.0	0.0	0.0	0.0	0.0	0.0	0.0	0.0	0.0
91aab7e2a1bed22d7d56a75c4c455f00	0.0	0.0	0.0	0.0	0.0	0.0	0.0	0.0	0.0	0.0	0.0	0.0	0.0	0.0	0.0	0.0	36.0	31.0	34.0	45.0	0.0	0.0	0.0	0.0	0.0	23.0	0.0	0.0	0.0	0.0	0.0	0.0	0.0	0.0	0.0	0.0
95ed41233edc16cf58d78f9b9ddb186a	0.0	0.0	8.0	13.0	0.0	0.0	0.0	10.0	0.0	0.0	0.0	0.0	0.0	0.0	0.0	0.0	0.0	9.0	17.0	14.0	0.0	0.0	19.0	38.0	21.0	19.0	0.0	0.0	0.0	0.0	0.0	0.0	0.0	0.0	0.0	0.0
39d6a25726cd49304fda0a8fea9298d8	0.0	0.0	0.0	0.0	0.0	0.0	0.0	0.0	0.0	20.0	0.0	0.0	55.0	23.0	70.0	0.0	0.0	0.0	0.0	0.0	0.0	0.0	0.0	0.0	0.0	0.0	0.0	0.0	0.0	0.0	0.0	0.0	0.0	0.0	0.0	0.0
8787229056d33620018cfb46caca0dae	0.0	0.0	0.0	0.0	0.0	0.0	0.0	0.0	0.0	0.0	0.0	0.0	0.0	0.0	0.0	0.0	0.0	35.0	36.0	51.0	0.0	18.0	0.0	28.0	0.0	0.0	0.0	0.0	0.0	0.0	0.0	0.0	0.0	0.0	0.0	0.0
88455a538d636c7f688e2aad39df7953	0.0	0.0	0.0	0.0	0.0	0.0	0.0	0.0	32.0	0.0	0.0	48.0	8.0	8.0	20.0	51.0	0.0	0.0	0.0	0.0	0.0	0.0	0.0	0.0	0.0	0.0	0.0	0.0	0.0	0.0	0.0	0.0	0.0	0.0	0.0	0.0
de0eccfecfb38dcd2c71390e538e416e	0.0	0.0	0.0	0.0	0.0	0.0	0.0	0.0	0.0	9.0	0.0	7.0	43.0	18.0	8.0	82.0	0.0	0.0	0.0	0.0	0.0	0.0	0.0	0.0	0.0	0.0	0.0	0.0	0.0	0.0	0.0	0.0	0.0	0.0	0.0	0.0
27da58dd5bc398b11c1685e26fd42059	0.0	0.0	0.0	0.0	0.0	0.0	0.0	0.0	0.0	0.0	0.0	0.0	0.0	0.0	0.0	0.0	0.0	0.0	0.0	0.0	0.0	0.0	0.0	0.0	0.0	0.0	25.0	16.0	0.0	20.0	19.0	15.0	0.0	42.0	17.0	13.0
554322d5a2b05f338c0867f1bf825ce2	0.0	0.0	0.0	0.0	0.0	0.0	0.0	0.0	0.0	0.0	0.0	0.0	0.0	0.0	0.0	0.0	0.0	0.0	0.0	0.0	0.0	0.0	0.0	0.0	0.0	0.0	15.0	0.0	31.0	16.0	20.0	9.0	11.0	16.0	15.0	34.0
ae1d26d8a6586868144c61aeab5b5933	0.0	0.0	0.0	0.0	0.0	0.0	0.0	0.0	0.0	0.0	0.0	0.0	0.0	0.0	0.0	0.0	0.0	0.0	0.0	0.0	0.0	0.0	0.0	0.0	0.0	0.0	34.0	18.0	25.0	25.0	19.0	14.0	9.0	0.0	0.0	23.0
fc757b716dc0f1c8d2e7737f3d592919	0.0	0.0	0.0	0.0	0.0	0.0	0.0	0.0	9.0	23.0	9.0	17.0	29.0	26.0	16.0	37.0	0.0	0.0	0.0	0.0	0.0	0.0	0.0	0.0	0.0	0.0	0.0	0.0	0.0	0.0	0.0	0.0	0.0	0.0	0.0	0.0
cd2e58c98cea0b7c10d7966382bc2c42	0.0	0.0	0.0	0.0	0.0	0.0	0.0	0.0	0.0	0.0	0.0	0.0	0.0	0.0	0.0	0.0	9.0	19.0	21.0	47.0	9.0	9.0	23.0	11.0	9.0	9.0	0.0	0.0	0.0	0.0	0.0	0.0	0.0	0.0	0.0	0.0
5779a68bc6c8cdb42158452cd1e954ed	20.0	28.0	0.0	17.0	59.0	13.0	28.0	0.0	0.0	0.0	0.0	0.0	0.0	0.0	0.0	0.0	0.0	0.0	0.0	0.0	0.0	0.0	0.0	0.0	0.0	0.0	0.0	0.0	0.0	0.0	0.0	0.0	0.0	0.0	0.0	0.0
fb98d229dc250be85fe9fb79cde0b102	17.0	12.0	10.0	12.0	25.0	7.0	17.0	8.0	0.0	0.0	0.0	0.0	0.0	0.0	0.0	0.0	0.0	10.0	0.0	17.0	7.0	9.0	14.0	0.0	0.0	0.0	0.0	0.0	0.0	0.0	0.0	0.0	0.0	0.0	0.0	0.0
45a482041d50d58d5b7d356deb8575c1	0.0	0.0	2.0	0.0	0.0	0.0	16.0	8.0	0.0	0.0	0.0	0.0	0.0	0.0	0.0	0.0	13.0	0.0	21.0	8.0	21.0	16.0	27.0	14.0	0.0	19.0	0.0	0.0	0.0	0.0	0.0	0.0	0.0	0.0	0.0	0.0
5e81ac95ed2ae432284b58f76e1e9fd8	0.0	0.0	0.0	0.0	28.0	0.0	0.0	0.0	0.0	0.0	0.0	0.0	0.0	0.0	0.0	0.0	0.0	0.0	0.0	0.0	0.0	0.0	0.0	0.0	0.0	0.0	0.0	23.0	0.0	28.0	23.0	0.0	20.0	30.0	13.0	0.0
3118ea04193b038a5ea3cb12510563c2	0.0	0.0	0.0	0.0	0.0	0.0	0.0	0.0	16.0	17.0	54.0	0.0	0.0	12.0	25.0	41.0	0.0	0.0	0.0	0.0	0.0	0.0	0.0	0.0	0.0	0.0	0.0	0.0	0.0	0.0	0.0	0.0	0.0	0.0	0.0	0.0
58c3ee4bb7d52ed0d17eb3afb210bdd1	0.0	0.0	0.0	0.0	0.0	0.0	0.0	0.0	0.0	60.0	8.0	0.0	25.0	45.0	11.0	16.0	0.0	0.0	0.0	0.0	0.0	0.0	0.0	0.0	0.0	0.0	0.0	0.0	0.0	0.0	0.0	0.0	0.0	0.0	0.0	0.0
e0a222ff4e0dbfac1019ec5fbf08c338	0.0	0.0	0.0	0.0	0.0	0.0	0.0	0.0	0.0	0.0	0.0	0.0	0.0	0.0	0.0	0.0	0.0	0.0	0.0	0.0	0.0	0.0	0.0	0.0	0.0	0.0	80.0	15.0	0.0	56.0	0.0	0.0	14.0	0.0	0.0	0.0
2d843ba81ee5080aaf31d0a0a8dfdaa2	74.0	0.0	37.0	30.0	0.0	23.0	0.0	0.0	0.0	0.0	0.0	0.0	0.0	0.0	0.0	0.0	0.0	0.0	0.0	0.0	0.0	0.0	0.0	0.0	0.0	0.0	0.0	0.0	0.0	0.0	0.0	0.0	0.0	0.0	0.0	0.0
3e8b39b497f99ae087fcea2fc83adb2b	0.0	0.0	0.0	0.0	0.0	0.0	0.0	0.0	0.0	20.0	47.0	0.0	12.0	25.0	0.0	60.0	0.0	0.0	0.0	0.0	0.0	0.0	0.0	0.0	0.0	0.0	0.0	0.0	0.0	0.0	0.0	0.0	0.0	0.0	0.0	0.0
06b32328e6bcc95d81c7f1277efbd31e	0.0	0.0	0.0	0.0	0.0	0.0	0.0	0.0	0.0	0.0	0.0	86.0	0.0	29.0	0.0	26.0	0.0	23.0	0.0	0.0	0.0	0.0	0.0	0.0	0.0	0.0	0.0	0.0	0.0	0.0	0.0	0.0	0.0	0.0	0.0	0.0
4a74cdfcddc807f40a2ca8a686992987	0.0	0.0	0.0	0.0	0.0	0.0	0.0	0.0	0.0	0.0	0.0	0.0	0.0	0.0	0.0	0.0	0.0	48.0	13.0	20.0	0.0	14.0	11.0	0.0	26.0	32.0	0.0	0.0	0.0	0.0	0.0	0.0	0.0	0.0	0.0	0.0
73d4a34710ea526e1fab334adc7bc63c	0.0	0.0	0.0	0.0	0.0	0.0	0.0	0.0	0.0	0.0	0.0	0.0	0.0	0.0	0.0	0.0	0.0	14.0	9.0	15.0	10.0	0.0	20.0	43.0	28.0	25.0	0.0	0.0	0.0	0.0	0.0	0.0	0.0	0.0	0.0	0.0
ade8a582b963f31edfa26d719ffd4b78	0.0	0.0	0.0	0.0	0.0	0.0	0.0	0.0	0.0	0.0	0.0	0.0	0.0	0.0	0.0	0.0	0.0	0.0	12.0	23.0	23.0	19.0	26.0	16.0	14.0	31.0	0.0	0.0	0.0	0.0	0.0	0.0	0.0	0.0	0.0	0.0
0fc79ece39907c38de5600b69bd9ee1c	0.0	0.0	0.0	0.0	0.0	0.0	0.0	0.0	0.0	0.0	0.0	0.0	0.0	0.0	0.0	0.0	0.0	0.0	0.0	0.0	0.0	0.0	0.0	0.0	0.0	0.0	14.0	12.0	28.0	7.0	24.0	20.0	15.0	15.0	4.0	25.0
4b92d8cca6cb1232d5a6476228c3a8e2	0.0	0.0	0.0	0.0	0.0	0.0	0.0	0.0	0.0	0.0	0.0	0.0	0.0	0.0	0.0	0.0	0.0	0.0	0.0	0.0	0.0	0.0	0.0	0.0	0.0	0.0	34.0	0.0	11.0	24.0	14.0	0.0	35.0	31.0	15.0	0.0
70d8088c09f1af5edf64be57e62f7e94	50.0	23.0	22.0	0.0	20.0	22.0	0.0	26.0	0.0	0.0	0.0	0.0	0.0	0.0	0.0	0.0	0.0	0.0	0.0	0.0	0.0	0.0	0.0	0.0	0.0	0.0	0.0	0.0	0.0	0.0	0.0	0.0	0.0	0.0	0.0	0.0
7db40119b4bce6ae1e1f1681190b3a84	0.0	0.0	0.0	0.0	0.0	0.0	0.0	0.0	4.0	36.0	31.0	0.0	28.0	39.0	25.0	0.0	0.0	0.0	0.0	0.0	0.0	0.0	0.0	0.0	0.0	0.0	0.0	0.0	0.0	0.0	0.0	0.0	0.0	0.0	0.0	0.0
8e7a06972e176b6fbfa29f341f985b3b	0.0	0.0	0.0	0.0	0.0	0.0	0.0	0.0	0.0	0.0	0.0	0.0	0.0	0.0	0.0	0.0	0.0	0.0	0.0	0.0	0.0	0.0	0.0	0.0	0.0	0.0	0.0	0.0	0.0	18.0	22.0	30.0	29.0	31.0	17.0	16.0
e2496dbd6beacd3c1f724e8376fc5ff4	72.0	0.0	23.0	15.0	19.0	24.0	0.0	0.0	0.0	0.0	0.0	0.0	0.0	0.0	0.0	0.0	0.0	0.0	9.0	0.0	0.0	0.0	0.0	0.0	0.0	0.0	0.0	0.0	0.0	0.0	0.0	0.0	0.0	0.0	0.0	0.0
289005afbb8fee0055e4a39930f8b2a9	0.0	0.0	0.0	0.0	0.0	0.0	0.0	162.0	0.0	0.0	0.0	0.0	0.0	0.0	0.0	0.0	0.0	0.0	0.0	0.0	0.0	0.0	0.0	0.0	0.0	0.0	0.0	0.0	0.0	0.0	0.0	0.0	0.0	0.0	0.0	0.0
14b02e0d921fa36c95b29979f4cfeb19	0.0	0.0	0.0	0.0	0.0	0.0	0.0	0.0	4.0	69.0	25.0	0.0	20.0	10.0	16.0	18.0	0.0	0.0	0.0	0.0	0.0	0.0	0.0	0.0	0.0	0.0	0.0	0.0	0.0	0.0	0.0	0.0	0.0	0.0	0.0	0.0
d81166bc06eaf9dc7d46ce90c080938f	0.0	0.0	0.0	0.0	0.0	0.0	0.0	0.0	0.0	43.0	0.0	0.0	29.0	42.0	48.0	0.0	0.0	0.0	0.0	0.0	0.0	0.0	0.0	0.0	0.0	0.0	0.0	0.0	0.0	0.0	0.0	0.0	0.0	0.0	0.0	0.0
a417e2695389f68d1bad3e31e6b46a7e	0.0	0.0	0.0	0.0	0.0	0.0	0.0	0.0	0.0	17.0	37.0	0.0	33.0	24.0	19.0	32.0	0.0	0.0	0.0	0.0	0.0	0.0	0.0	0.0	0.0	0.0	0.0	0.0	0.0	0.0	0.0	0.0	0.0	0.0	0.0	0.0
914ef9331cd3ee530ad798aba6f9b5d6	9.0	16.0	12.0	0.0	14.0	0.0	0.0	6.0	0.0	6.0	37.0	17.0	9.0	0.0	0.0	20.0	0.0	0.0	0.0	0.0	0.0	0.0	0.0	0.0	0.0	0.0	0.0	7.0	0.0	8.0	0.0	0.0	0.0	0.0	0.0	0.0
d88e1a3a8fc5305b041d39e30c4d7a3c	0.0	0.0	0.0	0.0	0.0	0.0	0.0	0.0	19.0	63.0	0.0	45.0	24.0	0.0	10.0	0.0	0.0	0.0	0.0	0.0	0.0	0.0	0.0	0.0	0.0	0.0	0.0	0.0	0.0	0.0	0.0	0.0	0.0	0.0	0.0	0.0
c714a38aa0c7433c440c5d0feabfc6b1	0.0	0.0	0.0	0.0	0.0	0.0	0.0	0.0	0.0	0.0	3.0	135.0	0.0	0.0	0.0	6.0	17.0	0.0	0.0	0.0	0.0	0.0	0.0	0.0	0.0	0.0	0.0	0.0	0.0	0.0	0.0	0.0	0.0	0.0	0.0	0.0
233b2c4bea0e80df83918f8fe0d5f267	0.0	0.0	0.0	0.0	0.0	0.0	0.0	0.0	0.0	0.0	4.0	49.0	34.0	33.0	19.0	22.0	0.0	0.0	0.0	0.0	0.0	0.0	0.0	0.0	0.0	0.0	0.0	0.0	0.0	0.0	0.0	0.0	0.0	0.0	0.0	0.0
5d420938f17ac12436f7dc0c272ae85f	0.0	0.0	0.0	0.0	0.0	0.0	0.0	0.0	0.0	0.0	0.0	0.0	0.0	0.0	0.0	0.0	0.0	0.0	0.0	0.0	0.0	0.0	0.0	0.0	0.0	0.0	37.0	49.0	0.0	0.0	0.0	44.0	0.0	0.0	0.0	31.0
9bdd85bf9b947d59b95abdd1b930b5a5	48.0	0.0	0.0	0.0	0.0	0.0	0.0	0.0	0.0	71.0	13.0	0.0	0.0	0.0	13.0	0.0	0.0	15.0	0.0	0.0	0.0	0.0	0.0	0.0	0.0	0.0	0.0	0.0	0.0	0.0	0.0	0.0	0.0	0.0	0.0	0.0
fced6ad6f70c3d3bf99d3ff3bb7a0364	0.0	0.0	0.0	0.0	0.0	0.0	0.0	0.0	0.0	0.0	12.0	76.0	0.0	11.0	0.0	0.0	0.0	0.0	26.0	12.0	0.0	0.0	13.0	0.0	10.0	0.0	0.0	0.0	0.0	0.0	0.0	0.0	0.0	0.0	0.0	0.0
c3f800ac3ed933dc9bf525491b53e397	0.0	0.0	0.0	0.0	0.0	0.0	0.0	0.0	0.0	0.0	0.0	0.0	0.0	0.0	0.0	0.0	23.0	19.0	73.0	27.0	0.0	0.0	8.0	10.0	0.0	0.0	0.0	0.0	0.0	0.0	0.0	0.0	0.0	0.0	0.0	0.0
120751991e57c3f675b05828c8b66457	0.0	0.0	0.0	0.0	0.0	0.0	0.0	0.0	0.0	0.0	0.0	0.0	0.0	0.0	0.0	0.0	8.0	32.0	0.0	0.0	24.0	21.0	24.0	0.0	27.0	24.0	0.0	0.0	0.0	0.0	0.0	0.0	0.0	0.0	0.0	0.0
540482fc01eb3dc4883a717c62441221	0.0	0.0	0.0	0.0	0.0	0.0	0.0	0.0	0.0	0.0	0.0	0.0	0.0	0.0	0.0	0.0	0.0	0.0	0.0	0.0	0.0	0.0	0.0	0.0	0.0	0.0	17.0	0.0	28.0	25.0	25.0	0.0	23.0	26.0	16.0	0.0
dadd6b319726ada2e0edc0681d88f141	0.0	0.0	0.0	0.0	0.0	0.0	0.0	0.0	0.0	0.0	0.0	0.0	0.0	0.0	0.0	0.0	0.0	0.0	0.0	0.0	0.0	0.0	0.0	0.0	0.0	0.0	0.0	51.0	0.0	0.0	33.0	0.0	33.0	43.0	0.0	0.0
cba03174766a5f80f7f7e23fe29aed88	0.0	4.0	0.0	0.0	0.0	0.0	0.0	0.0	0.0	0.0	0.0	0.0	0.0	0.0	0.0	0.0	11.0	24.0	34.0	12.0	19.0	14.0	9.0	14.0	5.0	13.0	0.0	0.0	0.0	0.0	0.0	0.0	0.0	0.0	0.0	0.0
3c64823875fe7622a68880ce1c12345d	0.0	0.0	0.0	0.0	0.0	0.0	0.0	0.0	0.0	0.0	0.0	0.0	0.0	0.0	0.0	159.0	0.0	0.0	0.0	0.0	0.0	0.0	0.0	0.0	0.0	0.0	0.0	0.0	0.0	0.0	0.0	0.0	0.0	0.0	0.0	0.0
4e819a0f1634a1f0c5bbadf9ab5c1cf0	0.0	0.0	0.0	0.0	0.0	0.0	0.0	0.0	0.0	0.0	0.0	0.0	0.0	0.0	0.0	0.0	0.0	0.0	0.0	0.0	0.0	0.0	0.0	0.0	0.0	0.0	12.0	10.0	14.0	18.0	19.0	16.0	20.0	21.0	10.0	19.0
798ee6434be00f3b09965cf481376958	20.0	13.0	14.0	23.0	17.0	31.0	14.0	26.0	0.0	0.0	0.0	0.0	0.0	0.0	0.0	0.0	0.0	0.0	0.0	0.0	0.0	0.0	0.0	0.0	0.0	0.0	0.0	0.0	0.0	0.0	0.0	0.0	0.0	0.0	0.0	0.0
9bfee71dfdcb8e8e371902c57d88ad2a	0.0	0.0	0.0	0.0	0.0	0.0	0.0	0.0	8.0	8.0	9.0	37.0	28.0	27.0	12.0	29.0	0.0	0.0	0.0	0.0	0.0	0.0	0.0	0.0	0.0	0.0	0.0	0.0	0.0	0.0	0.0	0.0	0.0	0.0	0.0	0.0
5d95d65154009c97a2c14c215fa013d6	0.0	0.0	0.0	0.0	0.0	0.0	0.0	0.0	0.0	0.0	0.0	42.0	25.0	51.0	40.0	0.0	0.0	0.0	0.0	0.0	0.0	0.0	0.0	0.0	0.0	0.0	0.0	0.0	0.0	0.0	0.0	0.0	0.0	0.0	0.0	0.0
fbb717f81dc8e241dfcb76a2967d03ad	0.0	0.0	0.0	0.0	0.0	0.0	0.0	0.0	0.0	0.0	0.0	0.0	0.0	0.0	0.0	0.0	0.0	36.0	21.0	22.0	0.0	0.0	35.0	0.0	23.0	21.0	0.0	0.0	0.0	0.0	0.0	0.0	0.0	0.0	0.0	0.0
3efa4e6034cfabaf1d041edd0fd0e837	0.0	0.0	0.0	0.0	0.0	0.0	0.0	0.0	0.0	0.0	0.0	0.0	0.0	0.0	0.0	0.0	0.0	0.0	0.0	0.0	0.0	0.0	0.0	0.0	0.0	0.0	23.0	17.0	28.0	23.0	12.0	0.0	11.0	24.0	20.0	0.0
080f2870a13877fc3ec4ea6dfb69fccc	0.0	0.0	0.0	0.0	0.0	0.0	0.0	0.0	0.0	0.0	0.0	0.0	0.0	0.0	0.0	0.0	0.0	0.0	0.0	0.0	0.0	0.0	0.0	0.0	0.0	0.0	25.0	0.0	0.0	0.0	34.0	46.0	19.0	34.0	0.0	0.0
cb0ef0f577f1b0a59096c65f1135fa64	0.0	40.0	13.0	25.0	20.0	24.0	21.0	14.0	0.0	0.0	0.0	0.0	0.0	0.0	0.0	0.0	0.0	0.0	0.0	0.0	0.0	0.0	0.0	0.0	0.0	0.0	0.0	0.0	0.0	0.0	0.0	0.0	0.0	0.0	0.0	0.0
cc2895d01a35a6fb96722c3a2c814929	0.0	6.0	3.0	4.0	3.0	3.0	5.0	0.0	0.0	0.0	0.0	0.0	0.0	0.0	0.0	0.0	7.0	12.0	7.0	7.0	18.0	17.0	26.0	8.0	18.0	13.0	0.0	0.0	0.0	0.0	0.0	0.0	0.0	0.0	0.0	0.0
40494472d056b8cbcf69c61d41ca8a5f	0.0	23.0	20.0	0.0	0.0	0.0	14.0	13.0	0.0	13.0	0.0	7.0	0.0	5.0	0.0	0.0	0.0	43.0	0.0	0.0	10.0	0.0	9.0	0.0	0.0	0.0	0.0	0.0	0.0	0.0	0.0	0.0	0.0	0.0	0.0	0.0
0a84ae90159bad530ae6ca7b51bd9b49	0.0	0.0	0.0	0.0	0.0	0.0	0.0	0.0	0.0	27.0	30.0	11.0	24.0	21.0	41.0	3.0	0.0	0.0	0.0	0.0	0.0	0.0	0.0	0.0	0.0	0.0	0.0	0.0	0.0	0.0	0.0	0.0	0.0	0.0	0.0	0.0
4e994b86358c382d40921565d7b1d007	0.0	0.0	0.0	0.0	0.0	0.0	0.0	0.0	0.0	0.0	0.0	28.0	6.0	0.0	0.0	14.0	0.0	20.0	18.0	0.0	19.0	13.0	18.0	0.0	0.0	21.0	0.0	0.0	0.0	0.0	0.0	0.0	0.0	0.0	0.0	0.0
d772edf24191f0b35fcb9d7c5f59f71e	0.0	0.0	0.0	0.0	0.0	0.0	0.0	0.0	0.0	0.0	0.0	0.0	0.0	0.0	0.0	0.0	0.0	0.0	0.0	34.0	20.0	0.0	26.0	0.0	28.0	49.0	0.0	0.0	0.0	0.0	0.0	0.0	0.0	0.0	0.0	0.0
d7942e2adc74fc208ef6c214e8ccfa5d	0.0	0.0	0.0	0.0	0.0	0.0	0.0	0.0	0.0	0.0	0.0	0.0	0.0	0.0	0.0	0.0	0.0	0.0	0.0	0.0	0.0	0.0	0.0	0.0	0.0	0.0	24.0	33.0	13.0	21.0	21.0	0.0	29.0	11.0	5.0	0.0
86407a05f82f1110bc655c2f2c920579	0.0	0.0	0.0	0.0	0.0	0.0	0.0	0.0	0.0	0.0	0.0	0.0	0.0	0.0	0.0	0.0	0.0	0.0	0.0	0.0	0.0	0.0	0.0	0.0	0.0	0.0	22.0	13.0	0.0	8.0	26.0	16.0	24.0	22.0	7.0	19.0
2e78c1239593b8b7eebe9911ebeafe73	0.0	0.0	0.0	0.0	0.0	0.0	0.0	0.0	0.0	0.0	0.0	0.0	0.0	0.0	0.0	0.0	0.0	0.0	0.0	0.0	0.0	0.0	0.0	0.0	0.0	0.0	16.0	14.0	0.0	29.0	20.0	7.0	22.0	19.0	18.0	12.0
f379c070517405fef4ec371049b361dd	30.0	27.0	0.0	24.0	0.0	16.0	29.0	30.0	0.0	0.0	0.0	0.0	0.0	0.0	0.0	0.0	0.0	0.0	0.0	0.0	0.0	0.0	0.0	0.0	0.0	0.0	0.0	0.0	0.0	0.0	0.0	0.0	0.0	0.0	0.0	0.0
da3f88e6c8c228d994f4f30e0475a836	0.0	0.0	0.0	0.0	0.0	0.0	0.0	0.0	0.0	0.0	0.0	0.0	0.0	0.0	0.0	0.0	9.0	23.0	46.0	47.0	6.0	7.0	13.0	0.0	0.0	5.0	0.0	0.0	0.0	0.0	0.0	0.0	0.0	0.0	0.0	0.0
ffd0ba2959468b58a8a77b72325b0ef5	0.0	0.0	0.0	0.0	0.0	0.0	0.0	0.0	0.0	0.0	0.0	0.0	0.0	0.0	0.0	0.0	0.0	18.0	28.0	0.0	0.0	0.0	27.0	26.0	17.0	40.0	0.0	0.0	0.0	0.0	0.0	0.0	0.0	0.0	0.0	0.0
e970b9295628ea91d2a4d48ab43dd597	0.0	0.0	0.0	0.0	0.0	0.0	0.0	0.0	0.0	0.0	0.0	0.0	0.0	0.0	0.0	0.0	0.0	0.0	0.0	0.0	0.0	0.0	0.0	0.0	0.0	0.0	0.0	0.0	0.0	57.0	0.0	0.0	51.0	48.0	0.0	0.0
1d1f082b9072a3930e711c4cbfc7e4b5	0.0	0.0	0.0	0.0	0.0	0.0	0.0	0.0	0.0	0.0	0.0	0.0	0.0	0.0	0.0	0.0	0.0	0.0	0.0	0.0	0.0	0.0	0.0	0.0	0.0	0.0	0.0	0.0	0.0	0.0	0.0	0.0	0.0	0.0	135.0	21.0
478c798565b95eb2a6aa0e326e9dc15e	0.0	0.0	0.0	0.0	0.0	0.0	0.0	0.0	0.0	0.0	0.0	0.0	0.0	0.0	0.0	0.0	0.0	0.0	0.0	0.0	0.0	0.0	0.0	0.0	0.0	0.0	0.0	0.0	0.0	0.0	0.0	0.0	0.0	0.0	156.0	0.0
58fe8a241653506bd35ca290009e7090	0.0	25.0	16.0	12.0	27.0	0.0	24.0	26.0	0.0	0.0	0.0	0.0	0.0	0.0	0.0	0.0	0.0	15.0	0.0	0.0	0.0	0.0	0.0	0.0	0.0	10.0	0.0	0.0	0.0	0.0	0.0	0.0	0.0	0.0	0.0	0.0
8df8a4a17e7ab699b77d27079a64d3ff	0.0	19.0	0.0	20.0	22.0	21.0	46.0	27.0	0.0	0.0	0.0	0.0	0.0	0.0	0.0	0.0	0.0	0.0	0.0	0.0	0.0	0.0	0.0	0.0	0.0	0.0	0.0	0.0	0.0	0.0	0.0	0.0	0.0	0.0	0.0	0.0
44d6c7db4d15e186afcafc3189c2c996	0.0	0.0	0.0	0.0	0.0	0.0	0.0	0.0	0.0	11.0	10.0	14.0	40.0	28.0	0.0	52.0	0.0	0.0	0.0	0.0	0.0	0.0	0.0	0.0	0.0	0.0	0.0	0.0	0.0	0.0	0.0	0.0	0.0	0.0	0.0	0.0
e8ce6e448e397341c98f54e923c3e014	0.0	0.0	0.0	0.0	0.0	0.0	0.0	0.0	0.0	0.0	0.0	10.0	54.0	61.0	30.0	0.0	0.0	0.0	0.0	0.0	0.0	0.0	0.0	0.0	0.0	0.0	0.0	0.0	0.0	0.0	0.0	0.0	0.0	0.0	0.0	0.0
c657ef74d7e3ea100ddf1d6ec0a7cea6	0.0	0.0	0.0	0.0	0.0	0.0	0.0	0.0	0.0	0.0	0.0	0.0	0.0	0.0	0.0	0.0	0.0	0.0	0.0	0.0	0.0	0.0	0.0	0.0	0.0	0.0	17.0	0.0	18.0	23.0	35.0	0.0	0.0	41.0	21.0	0.0
6b3f49d3a883ec874346358ab327734c	32.0	0.0	0.0	0.0	0.0	122.0	0.0	0.0	0.0	0.0	0.0	0.0	0.0	0.0	0.0	0.0	0.0	0.0	0.0	0.0	0.0	0.0	0.0	0.0	0.0	0.0	0.0	0.0	0.0	0.0	0.0	0.0	0.0	0.0	0.0	0.0
50b3ae3306fcc84982e06539ef1ae473	0.0	18.0	32.0	25.0	34.0	0.0	0.0	25.0	0.0	0.0	0.0	0.0	0.0	0.0	0.0	0.0	20.0	0.0	0.0	0.0	0.0	0.0	0.0	0.0	0.0	0.0	0.0	0.0	0.0	0.0	0.0	0.0	0.0	0.0	0.0	0.0
3b4ccd8b476d59b6fa6538c4de5252d2	0.0	0.0	0.0	0.0	0.0	0.0	0.0	0.0	0.0	33.0	13.0	0.0	84.0	11.0	13.0	0.0	0.0	0.0	0.0	0.0	0.0	0.0	0.0	0.0	0.0	0.0	0.0	0.0	0.0	0.0	0.0	0.0	0.0	0.0	0.0	0.0
5fcf640604a7bd018e2c046b75969ed6	0.0	0.0	0.0	0.0	0.0	0.0	0.0	0.0	0.0	0.0	0.0	0.0	0.0	0.0	0.0	0.0	0.0	37.0	58.0	59.0	0.0	0.0	0.0	0.0	0.0	0.0	0.0	0.0	0.0	0.0	0.0	0.0	0.0	0.0	0.0	0.0
23213ccd4beac18b2bc709906fd88799	0.0	0.0	0.0	0.0	0.0	0.0	0.0	0.0	0.0	0.0	0.0	0.0	0.0	0.0	0.0	0.0	0.0	0.0	0.0	0.0	0.0	0.0	0.0	0.0	0.0	0.0	35.0	29.0	0.0	0.0	0.0	0.0	58.0	32.0	0.0	0.0
3413de40b657eb76cb48d1ef5cb0b8c4	0.0	0.0	0.0	0.0	0.0	0.0	0.0	0.0	0.0	0.0	0.0	0.0	0.0	0.0	0.0	0.0	0.0	0.0	0.0	0.0	0.0	0.0	0.0	0.0	0.0	0.0	32.0	27.0	28.0	0.0	34.0	0.0	33.0	0.0	0.0	0.0
0630c6c27e91ed4fdff9201439dfdd4d	0.0	0.0	0.0	0.0	0.0	0.0	0.0	0.0	0.0	0.0	11.0	52.0	31.0	40.0	0.0	19.0	0.0	0.0	0.0	0.0	0.0	0.0	0.0	0.0	0.0	0.0	0.0	0.0	0.0	0.0	0.0	0.0	0.0	0.0	0.0	0.0
9b2074a1aa3c6d2dfa7309f8dc3b7aaf	0.0	0.0	0.0	0.0	0.0	0.0	0.0	0.0	0.0	0.0	0.0	0.0	0.0	0.0	0.0	0.0	16.0	0.0	0.0	0.0	26.0	29.0	17.0	0.0	30.0	35.0	0.0	0.0	0.0	0.0	0.0	0.0	0.0	0.0	0.0	0.0
cc94125c996f4cf1812ff17cc8914047	0.0	0.0	0.0	0.0	0.0	0.0	0.0	0.0	0.0	0.0	0.0	0.0	0.0	0.0	0.0	0.0	19.0	15.0	10.0	21.0	0.0	16.0	12.0	17.0	10.0	33.0	0.0	0.0	0.0	0.0	0.0	0.0	0.0	0.0	0.0	0.0
29fc6606a64708b014c9beefc032948c	0.0	0.0	0.0	0.0	0.0	0.0	0.0	0.0	0.0	0.0	0.0	0.0	0.0	0.0	0.0	0.0	0.0	33.0	14.0	0.0	30.0	36.0	0.0	0.0	0.0	40.0	0.0	0.0	0.0	0.0	0.0	0.0	0.0	0.0	0.0	0.0
00d3d0657692b399a200cf7caca482f1	0.0	0.0	0.0	0.0	0.0	0.0	0.0	0.0	0.0	0.0	0.0	0.0	0.0	0.0	0.0	0.0	0.0	0.0	0.0	0.0	46.0	0.0	17.0	0.0	61.0	29.0	0.0	0.0	0.0	0.0	0.0	0.0	0.0	0.0	0.0	0.0
079d07aad8f640354e7fd55186d262a9	0.0	0.0	0.0	0.0	0.0	0.0	0.0	0.0	0.0	0.0	0.0	0.0	0.0	0.0	0.0	0.0	0.0	0.0	0.0	0.0	0.0	0.0	0.0	0.0	113.0	40.0	0.0	0.0	0.0	0.0	0.0	0.0	0.0	0.0	0.0	0.0
9dcb68da669b53b252e4d4d545627a46	0.0	0.0	0.0	0.0	0.0	0.0	0.0	0.0	0.0	0.0	0.0	0.0	0.0	0.0	0.0	0.0	0.0	0.0	0.0	0.0	0.0	0.0	0.0	0.0	0.0	0.0	51.0	53.0	0.0	16.0	18.0	0.0	0.0	15.0	0.0	0.0
1b6be042085a2fa69430fd34bbbbe351	0.0	0.0	0.0	0.0	0.0	0.0	0.0	0.0	0.0	0.0	0.0	0.0	0.0	0.0	0.0	0.0	0.0	0.0	0.0	0.0	0.0	0.0	0.0	0.0	0.0	0.0	12.0	16.0	0.0	20.0	15.0	32.0	41.0	0.0	0.0	17.0
4fbc907baf665655b4a82e6a5e467933	0.0	0.0	0.0	0.0	0.0	0.0	0.0	0.0	0.0	0.0	0.0	0.0	0.0	0.0	0.0	0.0	0.0	0.0	0.0	0.0	0.0	0.0	0.0	0.0	0.0	0.0	0.0	0.0	0.0	0.0	0.0	0.0	153.0	0.0	0.0	0.0
698db7011d1500255825c39d1feeca5c	27.0	18.0	0.0	0.0	28.0	20.0	26.0	0.0	0.0	0.0	0.0	0.0	0.0	0.0	0.0	0.0	0.0	0.0	13.0	0.0	0.0	0.0	0.0	0.0	10.0	10.0	0.0	0.0	0.0	0.0	0.0	0.0	0.0	0.0	0.0	0.0
294fb3cf590bdff917bf954afc755e75	0.0	0.0	0.0	0.0	0.0	0.0	0.0	0.0	6.0	6.0	6.0	10.0	40.0	66.0	8.0	10.0	0.0	0.0	0.0	0.0	0.0	0.0	0.0	0.0	0.0	0.0	0.0	0.0	0.0	0.0	0.0	0.0	0.0	0.0	0.0	0.0
eccdafb9d05fd0e5167bf4c48fb35759	0.0	0.0	24.0	61.0	21.0	22.0	23.0	0.0	0.0	0.0	0.0	0.0	0.0	0.0	0.0	0.0	0.0	0.0	0.0	0.0	0.0	0.0	0.0	0.0	0.0	0.0	0.0	0.0	0.0	0.0	0.0	0.0	0.0	0.0	0.0	0.0
38b97939375c9bf42ff2dceeb0dc3056	0.0	0.0	0.0	0.0	0.0	0.0	0.0	0.0	0.0	0.0	0.0	0.0	0.0	0.0	0.0	0.0	22.0	62.0	29.0	18.0	0.0	0.0	0.0	0.0	9.0	11.0	0.0	0.0	0.0	0.0	0.0	0.0	0.0	0.0	0.0	0.0
2deae31fef5ef36796ed21f44a840d86	0.0	0.0	0.0	0.0	0.0	0.0	0.0	0.0	0.0	0.0	0.0	0.0	0.0	0.0	0.0	0.0	0.0	23.0	0.0	24.0	21.0	30.0	25.0	0.0	0.0	28.0	0.0	0.0	0.0	0.0	0.0	0.0	0.0	0.0	0.0	0.0
9bca5e297c40da7a3248ba8514ed9a67	0.0	0.0	0.0	0.0	0.0	0.0	0.0	0.0	0.0	0.0	0.0	0.0	0.0	0.0	0.0	0.0	0.0	0.0	0.0	0.0	0.0	0.0	0.0	0.0	0.0	0.0	30.0	32.0	0.0	21.0	10.0	0.0	18.0	23.0	17.0	0.0
d1b2733ccac8234a0da6ef14c6a2891c	0.0	0.0	0.0	0.0	0.0	0.0	0.0	0.0	0.0	0.0	0.0	0.0	0.0	0.0	0.0	0.0	10.0	23.0	20.0	30.0	0.0	0.0	16.0	13.0	11.0	27.0	0.0	0.0	0.0	0.0	0.0	0.0	0.0	0.0	0.0	0.0
9d4795a3e3ff02a3f829e79862919551	0.0	0.0	0.0	0.0	0.0	0.0	0.0	0.0	0.0	0.0	0.0	0.0	0.0	0.0	0.0	0.0	0.0	0.0	0.0	0.0	0.0	0.0	0.0	0.0	0.0	0.0	22.0	25.0	0.0	20.0	11.0	0.0	17.0	18.0	23.0	14.0
a5172c83fccd98dd041ca474ecd2a552	0.0	0.0	0.0	0.0	0.0	0.0	0.0	0.0	0.0	0.0	0.0	0.0	0.0	0.0	0.0	0.0	0.0	0.0	0.0	0.0	0.0	0.0	0.0	0.0	0.0	0.0	40.0	26.0	49.0	0.0	0.0	35.0	0.0	0.0	0.0	0.0
97aa64a20693504a6d54cc43e43cebe0	0.0	0.0	0.0	0.0	0.0	0.0	0.0	0.0	0.0	7.0	29.0	0.0	20.0	14.0	35.0	44.0	0.0	0.0	0.0	0.0	0.0	0.0	0.0	0.0	0.0	0.0	0.0	0.0	0.0	0.0	0.0	0.0	0.0	0.0	0.0	0.0
4eee897ba7805e64b40006a49225b26c	0.0	0.0	0.0	0.0	0.0	0.0	0.0	0.0	0.0	0.0	0.0	0.0	74.0	55.0	14.0	6.0	0.0	0.0	0.0	0.0	0.0	0.0	0.0	0.0	0.0	0.0	0.0	0.0	0.0	0.0	0.0	0.0	0.0	0.0	0.0	0.0
43ce0532d796de4433370e42c74e01de	0.0	0.0	0.0	0.0	0.0	0.0	0.0	0.0	0.0	0.0	0.0	0.0	0.0	0.0	0.0	0.0	0.0	0.0	0.0	0.0	0.0	0.0	0.0	0.0	0.0	0.0	19.0	11.0	28.0	25.0	24.0	0.0	31.0	0.0	11.0	0.0
05e2becb4bfe10a2dbd0909ff4da80e6	0.0	0.0	0.0	0.0	0.0	0.0	0.0	0.0	0.0	0.0	0.0	0.0	0.0	0.0	0.0	0.0	0.0	0.0	0.0	0.0	0.0	0.0	0.0	0.0	0.0	0.0	13.0	0.0	23.0	23.0	20.0	11.0	10.0	10.0	16.0	23.0
04eb60b88edf089cb84011f82fdff994	0.0	0.0	0.0	5.0	0.0	0.0	0.0	0.0	0.0	0.0	0.0	0.0	0.0	0.0	0.0	0.0	11.0	0.0	12.0	52.0	11.0	25.0	18.0	8.0	0.0	6.0	0.0	0.0	0.0	0.0	0.0	0.0	0.0	0.0	0.0	0.0
2bca99396588c5b58978901c6f19a4b1	0.0	0.0	0.0	0.0	0.0	0.0	0.0	148.0	0.0	0.0	0.0	0.0	0.0	0.0	0.0	0.0	0.0	0.0	0.0	0.0	0.0	0.0	0.0	0.0	0.0	0.0	0.0	0.0	0.0	0.0	0.0	0.0	0.0	0.0	0.0	0.0
4ea497ffd68e6c0e2322cfc654461538	0.0	0.0	0.0	0.0	0.0	0.0	0.0	0.0	14.0	5.0	23.0	4.0	32.0	17.0	7.0	46.0	0.0	0.0	0.0	0.0	0.0	0.0	0.0	0.0	0.0	0.0	0.0	0.0	0.0	0.0	0.0	0.0	0.0	0.0	0.0	0.0
a9775cc2159c1c2048ab71b85b16aedb	0.0	0.0	0.0	0.0	0.0	0.0	0.0	0.0	0.0	0.0	0.0	0.0	0.0	0.0	0.0	0.0	0.0	0.0	0.0	0.0	0.0	0.0	0.0	0.0	0.0	0.0	27.0	9.0	0.0	28.0	26.0	0.0	29.0	16.0	0.0	13.0
a9a194b56be4ebba0f5640b1ee8d51e1	0.0	0.0	0.0	0.0	0.0	0.0	0.0	0.0	0.0	0.0	0.0	0.0	0.0	0.0	0.0	0.0	0.0	0.0	0.0	0.0	0.0	0.0	0.0	0.0	0.0	0.0	26.0	15.0	0.0	0.0	9.0	17.0	30.0	27.0	10.0	14.0
bb17738b473e0a43e3d282beb6b70f59	0.0	0.0	0.0	0.0	0.0	0.0	0.0	0.0	0.0	0.0	0.0	0.0	0.0	0.0	0.0	0.0	0.0	0.0	0.0	0.0	0.0	0.0	0.0	0.0	0.0	0.0	19.0	10.0	26.0	22.0	23.0	0.0	14.0	17.0	17.0	0.0
b756e182610d6c2d0cba7e0e59f6a032	0.0	0.0	0.0	0.0	0.0	0.0	0.0	0.0	0.0	0.0	0.0	0.0	0.0	0.0	0.0	0.0	0.0	0.0	0.0	0.0	0.0	0.0	0.0	0.0	0.0	0.0	41.0	0.0	0.0	42.0	0.0	0.0	0.0	0.0	26.0	39.0
6f35d851d710c17d94fa9b475852c0f5	0.0	0.0	0.0	0.0	0.0	0.0	0.0	0.0	0.0	0.0	0.0	0.0	0.0	0.0	0.0	0.0	0.0	0.0	0.0	0.0	0.0	0.0	0.0	0.0	0.0	0.0	30.0	0.0	0.0	32.0	0.0	0.0	0.0	52.0	34.0	0.0
e9b52e775120cde31cf7c93f42fdd320	0.0	75.0	0.0	24.0	0.0	0.0	48.0	0.0	0.0	0.0	0.0	0.0	0.0	0.0	0.0	0.0	0.0	0.0	0.0	0.0	0.0	0.0	0.0	0.0	0.0	0.0	0.0	0.0	0.0	0.0	0.0	0.0	0.0	0.0	0.0	0.0
7614436bc53d67b9e2c1520d053f70a0	0.0	0.0	19.0	25.0	18.0	30.0	0.0	38.0	0.0	0.0	0.0	0.0	0.0	0.0	0.0	0.0	0.0	17.0	0.0	0.0	0.0	0.0	0.0	0.0	0.0	0.0	0.0	0.0	0.0	0.0	0.0	0.0	0.0	0.0	0.0	0.0
56c471b48d60ae9e3eab8c58940ef167	0.0	0.0	0.0	0.0	0.0	0.0	0.0	0.0	12.0	13.0	15.0	50.0	13.0	0.0	0.0	44.0	0.0	0.0	0.0	0.0	0.0	0.0	0.0	0.0	0.0	0.0	0.0	0.0	0.0	0.0	0.0	0.0	0.0	0.0	0.0	0.0
1b617544017a1bbb1ef62f448eaa0a9d	0.0	0.0	0.0	0.0	0.0	0.0	0.0	0.0	0.0	19.0	0.0	0.0	37.0	45.0	31.0	15.0	0.0	0.0	0.0	0.0	0.0	0.0	0.0	0.0	0.0	0.0	0.0	0.0	0.0	0.0	0.0	0.0	0.0	0.0	0.0	0.0
05faf53558734f4f2fbbf8b37bdd7549	0.0	0.0	0.0	0.0	0.0	0.0	0.0	0.0	16.0	10.0	14.0	3.0	20.0	26.0	20.0	31.0	0.0	0.0	0.0	0.0	0.0	0.0	0.0	6.0	0.0	0.0	0.0	0.0	0.0	0.0	0.0	0.0	0.0	0.0	0.0	0.0
f8bc86b5091f8771597a3ea42fe4aa71	0.0	0.0	0.0	0.0	0.0	0.0	0.0	0.0	0.0	0.0	0.0	0.0	0.0	0.0	0.0	0.0	146.0	0.0	0.0	0.0	0.0	0.0	0.0	0.0	0.0	0.0	0.0	0.0	0.0	0.0	0.0	0.0	0.0	0.0	0.0	0.0
6cd902725629b5957999743e41c7b28e	0.0	0.0	0.0	0.0	0.0	0.0	0.0	0.0	0.0	0.0	0.0	0.0	0.0	0.0	0.0	0.0	0.0	0.0	0.0	0.0	0.0	0.0	0.0	0.0	0.0	0.0	43.0	16.0	13.0	30.0	14.0	0.0	6.0	24.0	0.0	0.0
d6229526dfa3a852e44843d250945e76	0.0	0.0	0.0	0.0	0.0	0.0	0.0	0.0	0.0	0.0	0.0	0.0	0.0	0.0	0.0	0.0	0.0	0.0	0.0	0.0	0.0	0.0	0.0	0.0	0.0	0.0	33.0	39.0	0.0	27.0	13.0	0.0	0.0	34.0	0.0	0.0
4bccf6b696d54309dc713baf7d445ffb	0.0	0.0	10.0	0.0	5.0	0.0	0.0	0.0	0.0	18.0	0.0	11.0	28.0	26.0	33.0	14.0	0.0	0.0	0.0	0.0	0.0	0.0	0.0	0.0	0.0	0.0	0.0	0.0	0.0	0.0	0.0	0.0	0.0	0.0	0.0	0.0
0d3412be9cea45b82860fcc844f051bb	0.0	0.0	0.0	0.0	0.0	0.0	0.0	0.0	0.0	84.0	10.0	0.0	18.0	33.0	0.0	0.0	0.0	0.0	0.0	0.0	0.0	0.0	0.0	0.0	0.0	0.0	0.0	0.0	0.0	0.0	0.0	0.0	0.0	0.0	0.0	0.0
74e957e91096ff689ab2a00fe32db406	0.0	0.0	0.0	0.0	0.0	0.0	0.0	0.0	0.0	20.0	16.0	76.0	0.0	0.0	9.0	24.0	0.0	0.0	0.0	0.0	0.0	0.0	0.0	0.0	0.0	0.0	0.0	0.0	0.0	0.0	0.0	0.0	0.0	0.0	0.0	0.0
34546da43f1cce599235d2cf70c7acd8	0.0	0.0	0.0	0.0	0.0	0.0	0.0	0.0	0.0	0.0	0.0	0.0	0.0	0.0	0.0	0.0	32.0	44.0	12.0	0.0	44.0	13.0	0.0	0.0	0.0	0.0	0.0	0.0	0.0	0.0	0.0	0.0	0.0	0.0	0.0	0.0
3d973958a219205ef5fb58af4d67ac5c	0.0	0.0	0.0	0.0	0.0	0.0	0.0	0.0	0.0	0.0	0.0	0.0	0.0	0.0	0.0	0.0	31.0	14.0	21.0	0.0	0.0	33.0	0.0	0.0	26.0	20.0	0.0	0.0	0.0	0.0	0.0	0.0	0.0	0.0	0.0	0.0
4eaba2bf000bcd22fef6b85ac28b42e5	0.0	0.0	0.0	0.0	0.0	0.0	0.0	0.0	0.0	0.0	0.0	22.0	33.0	66.0	0.0	23.0	0.0	0.0	0.0	0.0	0.0	0.0	0.0	0.0	0.0	0.0	0.0	0.0	0.0	0.0	0.0	0.0	0.0	0.0	0.0	0.0
60742d5b2e9930adfaa7e9e451d71bd6	0.0	0.0	0.0	0.0	0.0	0.0	0.0	0.0	0.0	0.0	0.0	0.0	21.0	34.0	71.0	18.0	0.0	0.0	0.0	0.0	0.0	0.0	0.0	0.0	0.0	0.0	0.0	0.0	0.0	0.0	0.0	0.0	0.0	0.0	0.0	0.0
b103a0a9f39470d11b55ef8e3b3d498f	0.0	0.0	0.0	0.0	0.0	0.0	0.0	0.0	0.0	0.0	0.0	0.0	0.0	0.0	0.0	0.0	7.0	0.0	0.0	0.0	12.0	27.0	26.0	21.0	9.0	42.0	0.0	0.0	0.0	0.0	0.0	0.0	0.0	0.0	0.0	0.0
bebb01fdca51e703b836b2bccc13a96d	0.0	0.0	0.0	0.0	0.0	0.0	0.0	0.0	0.0	0.0	0.0	0.0	0.0	0.0	0.0	0.0	0.0	39.0	0.0	0.0	0.0	42.0	26.0	0.0	0.0	37.0	0.0	0.0	0.0	0.0	0.0	0.0	0.0	0.0	0.0	0.0
6de8b46c22914de5a20a9ee515922538	0.0	0.0	0.0	0.0	0.0	0.0	0.0	0.0	0.0	0.0	0.0	0.0	0.0	0.0	0.0	0.0	0.0	0.0	0.0	0.0	0.0	0.0	0.0	0.0	0.0	0.0	36.0	0.0	0.0	0.0	0.0	0.0	15.0	48.0	45.0	0.0
8ccf8229f3fc9a6dfedf2ad722548607	0.0	0.0	0.0	0.0	0.0	0.0	0.0	0.0	0.0	0.0	0.0	0.0	0.0	0.0	0.0	0.0	0.0	0.0	0.0	0.0	0.0	0.0	0.0	0.0	0.0	0.0	0.0	41.0	0.0	64.0	0.0	0.0	39.0	0.0	0.0	0.0
5f9449f98381fa8caa4ce2de77dc8ed0	0.0	0.0	0.0	0.0	0.0	0.0	0.0	0.0	0.0	0.0	0.0	0.0	0.0	0.0	0.0	0.0	0.0	0.0	0.0	0.0	0.0	0.0	0.0	0.0	0.0	0.0	0.0	0.0	32.0	0.0	22.0	23.0	0.0	0.0	11.0	56.0
aa9c131c2bb20528dd21e84695bf5f33	0.0	0.0	0.0	0.0	0.0	0.0	0.0	0.0	0.0	0.0	0.0	0.0	0.0	0.0	0.0	0.0	0.0	0.0	0.0	0.0	0.0	0.0	0.0	0.0	0.0	0.0	0.0	0.0	0.0	0.0	11.0	0.0	17.0	102.0	9.0	5.0
47b65a971eed7755015a01dc284c7456	0.0	17.0	23.0	14.0	19.0	14.0	27.0	22.0	0.0	0.0	0.0	0.0	0.0	7.0	0.0	0.0	0.0	0.0	0.0	0.0	0.0	0.0	0.0	0.0	0.0	0.0	0.0	0.0	0.0	0.0	0.0	0.0	0.0	0.0	0.0	0.0
1da7f9ae82de7d983fc7550836a31d06	0.0	0.0	0.0	0.0	0.0	0.0	0.0	0.0	143.0	0.0	0.0	0.0	0.0	0.0	0.0	0.0	0.0	0.0	0.0	0.0	0.0	0.0	0.0	0.0	0.0	0.0	0.0	0.0	0.0	0.0	0.0	0.0	0.0	0.0	0.0	0.0
1b271c3ccc457d5d48d7e98de7039fc8	0.0	0.0	0.0	0.0	0.0	0.0	0.0	0.0	15.0	36.0	6.0	28.0	0.0	0.0	33.0	25.0	0.0	0.0	0.0	0.0	0.0	0.0	0.0	0.0	0.0	0.0	0.0	0.0	0.0	0.0	0.0	0.0	0.0	0.0	0.0	0.0
ae5b5a00dbf887719cb48de9cacbf15f	0.0	0.0	0.0	0.0	0.0	0.0	0.0	0.0	0.0	0.0	0.0	0.0	0.0	0.0	0.0	0.0	0.0	19.0	0.0	0.0	0.0	0.0	19.0	0.0	63.0	42.0	0.0	0.0	0.0	0.0	0.0	0.0	0.0	0.0	0.0	0.0
1c9b20942f011a81ff33f3880a81cbbb	44.0	11.0	21.0	36.0	0.0	20.0	0.0	0.0	0.0	0.0	0.0	0.0	0.0	5.0	0.0	0.0	0.0	0.0	5.0	0.0	0.0	0.0	0.0	0.0	0.0	0.0	0.0	0.0	0.0	0.0	0.0	0.0	0.0	0.0	0.0	0.0
b199ceac29dad98d19df8da7ca923a3c	0.0	20.0	28.0	0.0	0.0	0.0	0.0	7.0	0.0	0.0	0.0	0.0	0.0	0.0	0.0	0.0	0.0	34.0	0.0	35.0	0.0	0.0	12.0	0.0	6.0	0.0	0.0	0.0	0.0	0.0	0.0	0.0	0.0	0.0	0.0	0.0
067e1431f1a8a0623af34732b822fb30	0.0	31.0	0.0	0.0	24.0	0.0	0.0	0.0	0.0	0.0	0.0	0.0	0.0	0.0	0.0	0.0	11.0	0.0	0.0	16.0	0.0	12.0	17.0	0.0	15.0	16.0	0.0	0.0	0.0	0.0	0.0	0.0	0.0	0.0	0.0	0.0
07277e4e8994bc36af0951e91ef0c6af	0.0	11.0	6.0	5.0	6.0	0.0	0.0	0.0	0.0	54.0	0.0	0.0	22.0	17.0	21.0	0.0	0.0	0.0	0.0	0.0	0.0	0.0	0.0	0.0	0.0	0.0	0.0	0.0	0.0	0.0	0.0	0.0	0.0	0.0	0.0	0.0
8e15050eafe518c8eaea840c2d4f6c50	0.0	0.0	0.0	0.0	0.0	0.0	0.0	0.0	5.0	12.0	6.0	0.0	97.0	0.0	10.0	0.0	0.0	0.0	0.0	0.0	0.0	0.0	0.0	0.0	0.0	0.0	0.0	12.0	0.0	0.0	0.0	0.0	0.0	0.0	0.0	0.0
7db5756dd26460e0739cf477a03f0921	0.0	0.0	0.0	0.0	0.0	0.0	0.0	0.0	0.0	0.0	0.0	0.0	0.0	0.0	0.0	0.0	0.0	86.0	8.0	0.0	0.0	0.0	10.0	24.0	7.0	7.0	0.0	0.0	0.0	0.0	0.0	0.0	0.0	0.0	0.0	0.0
8ed0ccf6663c88b59e2ba8389c5e471a	0.0	0.0	0.0	0.0	0.0	0.0	0.0	0.0	0.0	0.0	0.0	0.0	0.0	0.0	0.0	0.0	0.0	0.0	0.0	0.0	0.0	0.0	0.0	0.0	0.0	0.0	0.0	0.0	0.0	0.0	0.0	45.0	41.0	0.0	21.0	35.0
024d3f720425dc2ae012b4bd6a68ac65	15.0	33.0	30.0	30.0	33.0	0.0	0.0	0.0	0.0	0.0	0.0	0.0	0.0	0.0	0.0	0.0	0.0	0.0	0.0	0.0	0.0	0.0	0.0	0.0	0.0	0.0	0.0	0.0	0.0	0.0	0.0	0.0	0.0	0.0	0.0	0.0
10ae92d4de6d4f2bd43df0e0cf0b194d	0.0	22.0	13.0	30.0	25.0	0.0	36.0	15.0	0.0	0.0	0.0	0.0	0.0	0.0	0.0	0.0	0.0	0.0	0.0	0.0	0.0	0.0	0.0	0.0	0.0	0.0	0.0	0.0	0.0	0.0	0.0	0.0	0.0	0.0	0.0	0.0
ada745a37a9832c11f5ce23a8ef1a3b5	0.0	21.0	7.0	21.0	22.0	21.0	22.0	23.0	0.0	0.0	0.0	0.0	0.0	0.0	4.0	0.0	0.0	0.0	0.0	0.0	0.0	0.0	0.0	0.0	0.0	0.0	0.0	0.0	0.0	0.0	0.0	0.0	0.0	0.0	0.0	0.0
f9491560d97199bf30aac82e01ee5ded	0.0	0.0	28.0	33.0	30.0	15.0	35.0	0.0	0.0	0.0	0.0	0.0	0.0	0.0	0.0	0.0	0.0	0.0	0.0	0.0	0.0	0.0	0.0	0.0	0.0	0.0	0.0	0.0	0.0	0.0	0.0	0.0	0.0	0.0	0.0	0.0
2e03b5749fd36880d147229385cb5989	0.0	0.0	0.0	0.0	0.0	0.0	0.0	0.0	0.0	26.0	12.0	0.0	28.0	0.0	46.0	29.0	0.0	0.0	0.0	0.0	0.0	0.0	0.0	0.0	0.0	0.0	0.0	0.0	0.0	0.0	0.0	0.0	0.0	0.0	0.0	0.0
ff6f253025af272a09c89156375bde4b	0.0	0.0	0.0	0.0	0.0	0.0	0.0	0.0	0.0	17.0	0.0	0.0	20.0	18.0	86.0	0.0	0.0	0.0	0.0	0.0	0.0	0.0	0.0	0.0	0.0	0.0	0.0	0.0	0.0	0.0	0.0	0.0	0.0	0.0	0.0	0.0
0bcad7e109b7257bc46d80812de9941b	0.0	0.0	0.0	0.0	0.0	0.0	0.0	0.0	0.0	0.0	0.0	0.0	0.0	0.0	0.0	0.0	0.0	8.0	11.0	0.0	95.0	27.0	0.0	0.0	0.0	0.0	0.0	0.0	0.0	0.0	0.0	0.0	0.0	0.0	0.0	0.0
652a016bcdf9c00d41f6aa2a100f9cc7	0.0	0.0	0.0	0.0	0.0	0.0	0.0	0.0	0.0	0.0	0.0	0.0	0.0	0.0	0.0	0.0	0.0	0.0	0.0	0.0	0.0	0.0	0.0	0.0	0.0	0.0	25.0	24.0	0.0	16.0	30.0	0.0	20.0	26.0	0.0	0.0
fb31879c784bbd3e7331eaf11b160778	0.0	0.0	0.0	0.0	0.0	0.0	0.0	0.0	0.0	0.0	0.0	0.0	0.0	0.0	0.0	0.0	0.0	0.0	0.0	0.0	0.0	0.0	0.0	0.0	0.0	0.0	17.0	17.0	0.0	15.0	19.0	0.0	22.0	20.0	17.0	14.0
7071de43dbd3ba24520863f9329d0d1a	0.0	0.0	0.0	0.0	0.0	0.0	0.0	0.0	0.0	0.0	0.0	0.0	0.0	0.0	0.0	0.0	0.0	0.0	0.0	0.0	0.0	0.0	0.0	0.0	0.0	0.0	15.0	26.0	0.0	0.0	0.0	0.0	0.0	49.0	29.0	22.0
0343d569bb3095932bfb35b71e02a8fb	0.0	0.0	0.0	0.0	0.0	0.0	0.0	0.0	0.0	0.0	0.0	0.0	0.0	0.0	0.0	0.0	0.0	0.0	0.0	0.0	0.0	0.0	0.0	0.0	0.0	0.0	19.0	28.0	0.0	28.0	15.0	0.0	31.0	20.0	0.0	0.0
21ceadecf69524f02e324aa8a6f6f66c	0.0	0.0	0.0	0.0	0.0	0.0	0.0	0.0	0.0	0.0	0.0	0.0	0.0	0.0	0.0	0.0	0.0	0.0	0.0	0.0	0.0	0.0	0.0	0.0	0.0	0.0	20.0	0.0	0.0	30.0	30.0	0.0	21.0	23.0	17.0	0.0
a11d5db20d8dcac37152b89305424c3a	0.0	0.0	0.0	0.0	0.0	0.0	0.0	0.0	0.0	0.0	0.0	0.0	0.0	0.0	0.0	0.0	0.0	0.0	0.0	0.0	0.0	0.0	0.0	0.0	0.0	0.0	29.0	18.0	0.0	18.0	14.0	0.0	22.0	40.0	0.0	0.0
489045c533d02b18967d7882561ec37d	6.0	0.0	0.0	0.0	0.0	0.0	0.0	0.0	0.0	0.0	0.0	0.0	0.0	0.0	0.0	0.0	0.0	0.0	27.0	52.0	10.0	21.0	0.0	13.0	0.0	11.0	0.0	0.0	0.0	0.0	0.0	0.0	0.0	0.0	0.0	0.0
6f5e4277e2b2440083b67a83d49a4444	19.0	0.0	0.0	0.0	9.0	0.0	0.0	0.0	0.0	0.0	0.0	0.0	0.0	0.0	0.0	0.0	0.0	0.0	17.0	16.0	28.0	28.0	23.0	0.0	0.0	0.0	0.0	0.0	0.0	0.0	0.0	0.0	0.0	0.0	0.0	0.0
cbb8ea4539fdc1c608b3a05f07679d57	0.0	34.0	0.0	18.0	15.0	18.0	15.0	0.0	0.0	0.0	0.0	0.0	0.0	0.0	0.0	0.0	0.0	14.0	0.0	8.0	0.0	0.0	10.0	8.0	0.0	0.0	0.0	0.0	0.0	0.0	0.0	0.0	0.0	0.0	0.0	0.0
b0f4fb50817c262c0817f728d23ea961	0.0	26.0	21.0	17.0	24.0	12.0	19.0	21.0	0.0	0.0	0.0	0.0	0.0	0.0	0.0	0.0	0.0	0.0	0.0	0.0	0.0	0.0	0.0	0.0	0.0	0.0	0.0	0.0	0.0	0.0	0.0	0.0	0.0	0.0	0.0	0.0
fe4e758be6f083b6fa948206e09c6828	0.0	0.0	0.0	0.0	0.0	0.0	0.0	0.0	14.0	0.0	0.0	0.0	48.0	0.0	72.0	6.0	0.0	0.0	0.0	0.0	0.0	0.0	0.0	0.0	0.0	0.0	0.0	0.0	0.0	0.0	0.0	0.0	0.0	0.0	0.0	0.0
d35e9b85620f0f50e9c16b7f50d393ed	0.0	0.0	0.0	0.0	0.0	0.0	0.0	0.0	0.0	0.0	0.0	0.0	0.0	0.0	0.0	0.0	37.0	0.0	0.0	53.0	0.0	40.0	0.0	0.0	10.0	0.0	0.0	0.0	0.0	0.0	0.0	0.0	0.0	0.0	0.0	0.0
f656b5eebbc60cd8c9ecb54cb66655c6	0.0	0.0	0.0	0.0	0.0	0.0	0.0	0.0	0.0	0.0	0.0	0.0	0.0	0.0	0.0	0.0	0.0	0.0	0.0	14.0	22.0	78.0	14.0	6.0	0.0	6.0	0.0	0.0	0.0	0.0	0.0	0.0	0.0	0.0	0.0	0.0
991ab7432463145ac33c9d71c9df313c	0.0	0.0	0.0	0.0	0.0	0.0	0.0	0.0	0.0	0.0	0.0	0.0	0.0	0.0	0.0	0.0	0.0	0.0	0.0	0.0	0.0	0.0	0.0	0.0	0.0	140.0	0.0	0.0	0.0	0.0	0.0	0.0	0.0	0.0	0.0	0.0
981961e8da20769bbfb58597331c1e35	0.0	0.0	0.0	0.0	0.0	0.0	0.0	0.0	0.0	0.0	0.0	0.0	0.0	0.0	0.0	0.0	0.0	0.0	0.0	0.0	0.0	0.0	0.0	0.0	0.0	0.0	0.0	0.0	10.0	32.0	9.0	0.0	42.0	0.0	31.0	16.0
881136780b45845212ff66840881b3c8	0.0	0.0	0.0	0.0	0.0	0.0	0.0	0.0	0.0	0.0	0.0	0.0	0.0	0.0	0.0	0.0	0.0	0.0	0.0	0.0	0.0	0.0	0.0	0.0	0.0	0.0	33.0	30.0	0.0	20.0	20.0	16.0	5.0	6.0	0.0	9.0
67458ec14da9e2c00880a9629d76822d	9.0	19.0	11.0	14.0	12.0	5.0	16.0	0.0	0.0	0.0	0.0	0.0	0.0	0.0	0.0	0.0	0.0	4.0	12.0	5.0	5.0	0.0	4.0	12.0	0.0	10.0	0.0	0.0	0.0	0.0	0.0	0.0	0.0	0.0	0.0	0.0
1726292931460a11e90fe109761edbb6	0.0	0.0	0.0	0.0	0.0	21.0	0.0	0.0	0.0	0.0	0.0	0.0	0.0	0.0	0.0	0.0	34.0	39.0	0.0	20.0	24.0	0.0	0.0	0.0	0.0	0.0	0.0	0.0	0.0	0.0	0.0	0.0	0.0	0.0	0.0	0.0
d8e4f79656b9ce9270450c2603c17bb3	0.0	0.0	0.0	0.0	0.0	0.0	0.0	0.0	8.0	19.0	13.0	0.0	24.0	23.0	41.0	10.0	0.0	0.0	0.0	0.0	0.0	0.0	0.0	0.0	0.0	0.0	0.0	0.0	0.0	0.0	0.0	0.0	0.0	0.0	0.0	0.0
b744aade21bcc93d5e8aca7983bcffe4	0.0	0.0	0.0	0.0	0.0	0.0	0.0	0.0	0.0	28.0	0.0	5.0	8.0	36.0	43.0	18.0	0.0	0.0	0.0	0.0	0.0	0.0	0.0	0.0	0.0	0.0	0.0	0.0	0.0	0.0	0.0	0.0	0.0	0.0	0.0	0.0
f617aa86dc31dc2a58856f32bf9d8d38	0.0	0.0	0.0	0.0	0.0	0.0	0.0	0.0	0.0	0.0	0.0	0.0	0.0	0.0	0.0	0.0	0.0	40.0	0.0	0.0	0.0	0.0	46.0	31.0	0.0	21.0	0.0	0.0	0.0	0.0	0.0	0.0	0.0	0.0	0.0	0.0
4d83dac24232224f3c5216b060c692c2	0.0	0.0	0.0	0.0	0.0	0.0	0.0	0.0	0.0	0.0	0.0	0.0	0.0	0.0	0.0	0.0	0.0	0.0	25.0	0.0	0.0	0.0	0.0	0.0	0.0	0.0	0.0	51.0	0.0	0.0	0.0	0.0	24.0	38.0	0.0	0.0
38e14c6c48be201778f0f560f5123846	0.0	0.0	0.0	0.0	0.0	0.0	0.0	0.0	0.0	0.0	0.0	0.0	0.0	0.0	0.0	0.0	0.0	0.0	0.0	0.0	0.0	0.0	0.0	0.0	0.0	0.0	11.0	0.0	0.0	40.0	0.0	0.0	48.0	39.0	0.0	0.0
8ec0f4982d07d40c04d4cb29c98c68c6	0.0	35.0	0.0	16.0	25.0	10.0	28.0	23.0	0.0	0.0	0.0	0.0	0.0	0.0	0.0	0.0	0.0	0.0	0.0	0.0	0.0	0.0	0.0	0.0	0.0	0.0	0.0	0.0	0.0	0.0	0.0	0.0	0.0	0.0	0.0	0.0
e7d93731c1d754b8c24e0e580f7afc75	0.0	0.0	0.0	30.0	0.0	0.0	43.0	64.0	0.0	0.0	0.0	0.0	0.0	0.0	0.0	0.0	0.0	0.0	0.0	0.0	0.0	0.0	0.0	0.0	0.0	0.0	0.0	0.0	0.0	0.0	0.0	0.0	0.0	0.0	0.0	0.0
45bc5853406e3d5273d45f23b3054565	0.0	0.0	0.0	0.0	0.0	0.0	0.0	3.0	0.0	0.0	0.0	0.0	0.0	0.0	0.0	0.0	9.0	11.0	6.0	13.0	12.0	11.0	16.0	10.0	18.0	28.0	0.0	0.0	0.0	0.0	0.0	0.0	0.0	0.0	0.0	0.0
9d9a9f7f936b98bfb8bb9e625862d2ee	0.0	0.0	0.0	0.0	0.0	0.0	0.0	0.0	132.0	0.0	0.0	0.0	5.0	0.0	0.0	0.0	0.0	0.0	0.0	0.0	0.0	0.0	0.0	0.0	0.0	0.0	0.0	0.0	0.0	0.0	0.0	0.0	0.0	0.0	0.0	0.0
ac94d45cc44f44e16d00be922435d340	0.0	0.0	0.0	0.0	0.0	0.0	0.0	0.0	0.0	39.0	13.0	0.0	26.0	39.0	20.0	0.0	0.0	0.0	0.0	0.0	0.0	0.0	0.0	0.0	0.0	0.0	0.0	0.0	0.0	0.0	0.0	0.0	0.0	0.0	0.0	0.0
acb522c470ee7edce799e5f91c06d4aa	0.0	0.0	0.0	0.0	0.0	0.0	0.0	0.0	0.0	0.0	0.0	0.0	0.0	0.0	0.0	0.0	10.0	19.0	18.0	51.0	17.0	11.0	11.0	0.0	0.0	0.0	0.0	0.0	0.0	0.0	0.0	0.0	0.0	0.0	0.0	0.0
4c32b024c40a2333061d5c07d783fed3	0.0	0.0	0.0	0.0	0.0	0.0	0.0	0.0	0.0	0.0	0.0	0.0	0.0	0.0	0.0	0.0	11.0	24.0	24.0	13.0	30.0	14.0	0.0	0.0	0.0	21.0	0.0	0.0	0.0	0.0	0.0	0.0	0.0	0.0	0.0	0.0
b888113eaeb69ba88004eb52305ce3f4	27.0	25.0	0.0	28.0	14.0	11.0	0.0	31.0	0.0	0.0	0.0	0.0	0.0	0.0	0.0	0.0	0.0	0.0	0.0	0.0	0.0	0.0	0.0	0.0	0.0	0.0	0.0	0.0	0.0	0.0	0.0	0.0	0.0	0.0	0.0	0.0
db2e60173ff298345ddf419c2bd01543	15.0	16.0	32.0	28.0	15.0	16.0	0.0	0.0	0.0	0.0	0.0	0.0	0.0	6.0	0.0	0.0	5.0	0.0	0.0	0.0	0.0	0.0	3.0	0.0	0.0	0.0	0.0	0.0	0.0	0.0	0.0	0.0	0.0	0.0	0.0	0.0
d16f8599a4c80df74a51a7ecbdfe6bbe	0.0	12.0	0.0	13.0	6.0	0.0	0.0	0.0	0.0	0.0	0.0	0.0	0.0	0.0	0.0	0.0	0.0	0.0	45.0	42.0	0.0	18.0	0.0	0.0	0.0	0.0	0.0	0.0	0.0	0.0	0.0	0.0	0.0	0.0	0.0	0.0
d9be969f6dbb5e1b9c5e0176ccf3d26a	0.0	32.0	22.0	19.0	35.0	0.0	0.0	28.0	0.0	0.0	0.0	0.0	0.0	0.0	0.0	0.0	0.0	0.0	0.0	0.0	0.0	0.0	0.0	0.0	0.0	0.0	0.0	0.0	0.0	0.0	0.0	0.0	0.0	0.0	0.0	0.0
aa587bd9c616bcfc6dd463f8e125ba9d	0.0	20.0	31.0	30.0	28.0	0.0	0.0	27.0	0.0	0.0	0.0	0.0	0.0	0.0	0.0	0.0	0.0	0.0	0.0	0.0	0.0	0.0	0.0	0.0	0.0	0.0	0.0	0.0	0.0	0.0	0.0	0.0	0.0	0.0	0.0	0.0
a8d1a68c106109f863002cdca41baf1e	0.0	0.0	17.0	14.0	12.0	0.0	0.0	16.0	0.0	0.0	0.0	0.0	0.0	0.0	0.0	0.0	15.0	0.0	0.0	17.0	0.0	0.0	13.0	0.0	11.0	21.0	0.0	0.0	0.0	0.0	0.0	0.0	0.0	0.0	0.0	0.0
e63ed3ba94e1de9822580e3683c47224	0.0	0.0	0.0	0.0	0.0	8.0	0.0	0.0	0.0	0.0	0.0	0.0	0.0	0.0	0.0	0.0	0.0	28.0	0.0	21.0	15.0	28.0	0.0	0.0	26.0	10.0	0.0	0.0	0.0	0.0	0.0	0.0	0.0	0.0	0.0	0.0
8fcb09b627fbe35b26f4f57ec6797b22	29.0	25.0	18.0	0.0	30.0	0.0	33.0	0.0	0.0	0.0	0.0	0.0	0.0	0.0	0.0	0.0	0.0	0.0	0.0	0.0	0.0	0.0	0.0	0.0	0.0	0.0	0.0	0.0	0.0	0.0	0.0	0.0	0.0	0.0	0.0	0.0
7e5ccd9eb59e03b3a2958268f82af32f	24.0	0.0	10.0	0.0	0.0	101.0	0.0	0.0	0.0	0.0	0.0	0.0	0.0	0.0	0.0	0.0	0.0	0.0	0.0	0.0	0.0	0.0	0.0	0.0	0.0	0.0	0.0	0.0	0.0	0.0	0.0	0.0	0.0	0.0	0.0	0.0
ed3f142153e5f53b51ddfb49876fa492	0.0	21.0	29.0	0.0	0.0	9.0	17.0	0.0	0.0	0.0	0.0	0.0	0.0	0.0	0.0	0.0	0.0	0.0	0.0	13.0	0.0	0.0	26.0	20.0	0.0	0.0	0.0	0.0	0.0	0.0	0.0	0.0	0.0	0.0	0.0	0.0
edf1e7df57797b8f1f2982098fdd4648	0.0	10.0	11.0	0.0	0.0	0.0	0.0	0.0	8.0	0.0	22.0	0.0	42.0	0.0	0.0	29.0	0.0	0.0	0.0	13.0	0.0	0.0	0.0	0.0	0.0	0.0	0.0	0.0	0.0	0.0	0.0	0.0	0.0	0.0	0.0	0.0
64a682c2dd4a4a4907c62012aaba2532	0.0	20.0	18.0	0.0	0.0	10.0	0.0	14.0	0.0	0.0	0.0	0.0	0.0	0.0	0.0	0.0	0.0	0.0	0.0	14.0	0.0	0.0	0.0	0.0	0.0	0.0	0.0	11.0	0.0	0.0	0.0	14.0	0.0	0.0	0.0	34.0
6f89e914f27b94af3ce277c23831f15f	0.0	10.0	14.0	16.0	22.0	7.0	20.0	25.0	0.0	0.0	0.0	0.0	0.0	0.0	0.0	0.0	0.0	0.0	0.0	0.0	0.0	0.0	0.0	0.0	0.0	21.0	0.0	0.0	0.0	0.0	0.0	0.0	0.0	0.0	0.0	0.0
daa002c54bc761d760718320b0fa07d8	0.0	0.0	0.0	0.0	0.0	0.0	0.0	0.0	0.0	0.0	15.0	0.0	30.0	29.0	11.0	50.0	0.0	0.0	0.0	0.0	0.0	0.0	0.0	0.0	0.0	0.0	0.0	0.0	0.0	0.0	0.0	0.0	0.0	0.0	0.0	0.0
474203e6e1ea5def6c3c4b99be6326cf	0.0	0.0	0.0	0.0	0.0	0.0	0.0	0.0	0.0	0.0	0.0	0.0	0.0	0.0	0.0	0.0	0.0	0.0	0.0	0.0	0.0	0.0	135.0	0.0	0.0	0.0	0.0	0.0	0.0	0.0	0.0	0.0	0.0	0.0	0.0	0.0
4ecb17de401d3f1cf1bb4ee0e5ff0ba7	0.0	0.0	0.0	0.0	0.0	0.0	0.0	0.0	0.0	0.0	0.0	0.0	0.0	0.0	0.0	0.0	0.0	0.0	0.0	0.0	0.0	0.0	0.0	0.0	0.0	0.0	29.0	17.0	0.0	11.0	0.0	31.0	0.0	23.0	24.0	0.0
7cc4f2ddca5ff282a175099d42b16ad4	0.0	0.0	0.0	0.0	0.0	0.0	0.0	0.0	0.0	0.0	0.0	0.0	0.0	0.0	0.0	0.0	0.0	0.0	0.0	0.0	0.0	0.0	0.0	0.0	0.0	0.0	0.0	135.0	0.0	0.0	0.0	0.0	0.0	0.0	0.0	0.0
6c43841939ce97cc3f19d23691f6adf8	0.0	0.0	0.0	0.0	0.0	0.0	0.0	0.0	0.0	0.0	0.0	0.0	0.0	0.0	0.0	0.0	0.0	0.0	0.0	0.0	0.0	0.0	0.0	0.0	0.0	0.0	0.0	0.0	0.0	0.0	0.0	9.0	116.0	0.0	10.0	0.0
a1946ad1b440ea53946ed28d8fa9202f	19.0	0.0	11.0	24.0	18.0	18.0	20.0	24.0	0.0	0.0	0.0	0.0	0.0	0.0	0.0	0.0	0.0	0.0	0.0	0.0	0.0	0.0	0.0	0.0	0.0	0.0	0.0	0.0	0.0	0.0	0.0	0.0	0.0	0.0	0.0	0.0
861bcd89e11f41dea4d201be2a949316	0.0	0.0	0.0	0.0	0.0	0.0	0.0	0.0	0.0	26.0	0.0	0.0	20.0	41.0	30.0	17.0	0.0	0.0	0.0	0.0	0.0	0.0	0.0	0.0	0.0	0.0	0.0	0.0	0.0	0.0	0.0	0.0	0.0	0.0	0.0	0.0
d2da3cc69a2993fa217b8330adff692c	0.0	0.0	0.0	0.0	0.0	0.0	0.0	0.0	0.0	0.0	0.0	0.0	0.0	0.0	0.0	0.0	31.0	24.0	35.0	24.0	0.0	20.0	0.0	0.0	0.0	0.0	0.0	0.0	0.0	0.0	0.0	0.0	0.0	0.0	0.0	0.0
be55e4cb59f6f62be57dba575f8275c9	0.0	0.0	0.0	0.0	0.0	0.0	0.0	0.0	0.0	0.0	0.0	0.0	0.0	0.0	0.0	0.0	0.0	16.0	10.0	19.0	14.0	0.0	16.0	10.0	22.0	27.0	0.0	0.0	0.0	0.0	0.0	0.0	0.0	0.0	0.0	0.0
4728c5f573b17534beaef1bb36ed0d5a	0.0	0.0	0.0	0.0	0.0	0.0	0.0	0.0	0.0	0.0	0.0	0.0	0.0	0.0	0.0	0.0	0.0	0.0	0.0	0.0	0.0	0.0	0.0	0.0	0.0	0.0	0.0	29.0	0.0	25.0	0.0	27.0	10.0	29.0	0.0	14.0
815d1c752b877e1961e1e1d89c739475	0.0	0.0	0.0	0.0	0.0	0.0	0.0	0.0	0.0	0.0	0.0	0.0	0.0	0.0	0.0	0.0	0.0	0.0	0.0	0.0	0.0	0.0	0.0	0.0	0.0	0.0	0.0	0.0	0.0	0.0	0.0	0.0	17.0	0.0	66.0	51.0
070aa0695525425d48a806d8a041a894	12.0	0.0	0.0	6.0	0.0	0.0	12.0	0.0	0.0	0.0	0.0	0.0	0.0	0.0	0.0	0.0	10.0	0.0	23.0	14.0	18.0	0.0	12.0	17.0	0.0	9.0	0.0	0.0	0.0	0.0	0.0	0.0	0.0	0.0	0.0	0.0
9737e6e833980b8eb54ef3a60f961e6d	0.0	0.0	0.0	0.0	0.0	0.0	0.0	0.0	0.0	70.0	12.0	0.0	0.0	13.0	38.0	0.0	0.0	0.0	0.0	0.0	0.0	0.0	0.0	0.0	0.0	0.0	0.0	0.0	0.0	0.0	0.0	0.0	0.0	0.0	0.0	0.0
832416632a1487efb634f4b54db569e6	0.0	0.0	0.0	0.0	0.0	0.0	0.0	0.0	0.0	24.0	19.0	31.0	0.0	45.0	14.0	0.0	0.0	0.0	0.0	0.0	0.0	0.0	0.0	0.0	0.0	0.0	0.0	0.0	0.0	0.0	0.0	0.0	0.0	0.0	0.0	0.0
031eaf0c48ed1b1be5044c2e27b96d98	0.0	0.0	0.0	0.0	0.0	0.0	0.0	0.0	0.0	0.0	0.0	0.0	0.0	0.0	0.0	0.0	0.0	0.0	0.0	0.0	27.0	0.0	0.0	0.0	0.0	0.0	28.0	26.0	0.0	52.0	0.0	0.0	0.0	0.0	0.0	0.0
a9cec18fbd3cb7b1c9170e7588a97fac	0.0	22.0	17.0	15.0	26.0	6.0	25.0	21.0	0.0	0.0	0.0	0.0	0.0	0.0	0.0	0.0	0.0	0.0	0.0	0.0	0.0	0.0	0.0	0.0	0.0	0.0	0.0	0.0	0.0	0.0	0.0	0.0	0.0	0.0	0.0	0.0
e5daeb6cac72775504033ddf92bd8416	0.0	23.0	0.0	12.0	0.0	15.0	0.0	0.0	0.0	0.0	0.0	0.0	0.0	0.0	0.0	0.0	0.0	9.0	41.0	32.0	0.0	0.0	0.0	0.0	0.0	0.0	0.0	0.0	0.0	0.0	0.0	0.0	0.0	0.0	0.0	0.0
74aed750aa38d2cc48a62da824245851	0.0	0.0	0.0	0.0	0.0	0.0	0.0	0.0	6.0	24.0	0.0	31.0	14.0	0.0	22.0	35.0	0.0	0.0	0.0	0.0	0.0	0.0	0.0	0.0	0.0	0.0	0.0	0.0	0.0	0.0	0.0	0.0	0.0	0.0	0.0	0.0
c4ab8751655f181590740efacc3b8ec9	0.0	0.0	0.0	0.0	0.0	0.0	0.0	0.0	10.0	66.0	0.0	0.0	0.0	0.0	0.0	0.0	0.0	0.0	0.0	0.0	0.0	0.0	0.0	0.0	56.0	0.0	0.0	0.0	0.0	0.0	0.0	0.0	0.0	0.0	0.0	0.0
b80d3d859d03fd2ca892839b890eefcf	0.0	0.0	0.0	0.0	0.0	0.0	0.0	0.0	0.0	13.0	26.0	0.0	33.0	0.0	0.0	60.0	0.0	0.0	0.0	0.0	0.0	0.0	0.0	0.0	0.0	0.0	0.0	0.0	0.0	0.0	0.0	0.0	0.0	0.0	0.0	0.0
e970a2bc65bea00a5444579c144305c6	0.0	0.0	0.0	0.0	0.0	0.0	0.0	0.0	0.0	0.0	0.0	10.0	0.0	0.0	0.0	0.0	0.0	36.0	27.0	37.0	0.0	0.0	5.0	0.0	9.0	8.0	0.0	0.0	0.0	0.0	0.0	0.0	0.0	0.0	0.0	0.0
8974d9cd3a4f7dfa0bf179fdc93ddccf	0.0	0.0	0.0	0.0	0.0	0.0	0.0	0.0	0.0	0.0	0.0	0.0	0.0	0.0	0.0	0.0	0.0	16.0	42.0	10.0	0.0	0.0	5.0	11.0	28.0	20.0	0.0	0.0	0.0	0.0	0.0	0.0	0.0	0.0	0.0	0.0
1534494ee4a23442d5b5db47fcec86eb	37.0	28.0	31.0	0.0	18.0	17.0	0.0	0.0	0.0	0.0	0.0	0.0	0.0	0.0	0.0	0.0	0.0	0.0	0.0	0.0	0.0	0.0	0.0	0.0	0.0	0.0	0.0	0.0	0.0	0.0	0.0	0.0	0.0	0.0	0.0	0.0
d32bdb2f7c276295a2a90882aae0b625	13.0	12.0	12.0	0.0	8.0	14.0	0.0	0.0	0.0	0.0	0.0	0.0	0.0	0.0	0.0	0.0	0.0	0.0	0.0	38.0	0.0	0.0	16.0	18.0	0.0	0.0	0.0	0.0	0.0	0.0	0.0	0.0	0.0	0.0	0.0	0.0
6b20aadb93a31a3175845fc5fe7dfe26	0.0	0.0	0.0	0.0	0.0	0.0	0.0	0.0	6.0	13.0	7.0	23.0	18.0	40.0	24.0	0.0	0.0	0.0	0.0	0.0	0.0	0.0	0.0	0.0	0.0	0.0	0.0	0.0	0.0	0.0	0.0	0.0	0.0	0.0	0.0	0.0
c2705e886d468bae9cc539754c23d91a	0.0	0.0	0.0	0.0	0.0	0.0	0.0	0.0	0.0	0.0	0.0	0.0	14.0	0.0	0.0	117.0	0.0	0.0	0.0	0.0	0.0	0.0	0.0	0.0	0.0	0.0	0.0	0.0	0.0	0.0	0.0	0.0	0.0	0.0	0.0	0.0
4cd903fcfa163fc6b03a412c68406b3e	0.0	0.0	0.0	0.0	0.0	0.0	0.0	0.0	0.0	0.0	0.0	0.0	41.0	23.0	55.0	12.0	0.0	0.0	0.0	0.0	0.0	0.0	0.0	0.0	0.0	0.0	0.0	0.0	0.0	0.0	0.0	0.0	0.0	0.0	0.0	0.0
248492fe05d64043b5a6c68977fe7785	0.0	0.0	0.0	0.0	0.0	0.0	0.0	0.0	0.0	0.0	0.0	0.0	0.0	0.0	0.0	0.0	0.0	66.0	10.0	0.0	0.0	0.0	16.0	0.0	11.0	28.0	0.0	0.0	0.0	0.0	0.0	0.0	0.0	0.0	0.0	0.0
ffa328ac700c7c1904bb837c57f8c08c	0.0	0.0	0.0	0.0	0.0	0.0	0.0	0.0	0.0	0.0	0.0	0.0	0.0	0.0	0.0	0.0	0.0	41.0	22.0	29.0	39.0	0.0	0.0	0.0	0.0	0.0	0.0	0.0	0.0	0.0	0.0	0.0	0.0	0.0	0.0	0.0
68b69506b8bb451dd14ed33bdde047f5	0.0	0.0	0.0	0.0	0.0	0.0	0.0	0.0	0.0	0.0	0.0	0.0	0.0	0.0	0.0	0.0	0.0	0.0	0.0	0.0	0.0	0.0	0.0	0.0	0.0	0.0	42.0	21.0	0.0	12.0	14.0	0.0	10.0	32.0	0.0	0.0
67736cb49a05ae31d64a4d7817d20a25	0.0	0.0	0.0	0.0	0.0	0.0	0.0	0.0	0.0	0.0	0.0	0.0	0.0	0.0	0.0	0.0	0.0	0.0	0.0	0.0	0.0	0.0	0.0	0.0	0.0	0.0	10.0	6.0	24.0	14.0	14.0	17.0	23.0	14.0	9.0	0.0
90023dbc89983e9d967c0fce6a0c496c	0.0	0.0	0.0	0.0	0.0	0.0	0.0	0.0	0.0	0.0	0.0	0.0	0.0	0.0	0.0	0.0	0.0	0.0	0.0	0.0	0.0	0.0	0.0	0.0	0.0	0.0	15.0	0.0	13.0	40.0	18.0	0.0	26.0	19.0	0.0	0.0
3943b887f2f9f4b8bdf3d33040a18e27	0.0	0.0	0.0	0.0	0.0	0.0	0.0	0.0	0.0	0.0	0.0	0.0	0.0	0.0	0.0	0.0	0.0	0.0	0.0	0.0	0.0	0.0	0.0	0.0	0.0	0.0	0.0	4.0	24.0	14.0	10.0	13.0	34.0	8.0	12.0	12.0
751d158d72cf2bde8ccaac5fc52360bf	0.0	0.0	0.0	0.0	0.0	0.0	0.0	0.0	0.0	0.0	0.0	0.0	0.0	0.0	0.0	0.0	0.0	0.0	0.0	0.0	0.0	0.0	0.0	0.0	0.0	0.0	0.0	0.0	0.0	0.0	0.0	0.0	0.0	0.0	104.0	27.0
8959c277157ab74146448dfb8dc4bf8e	17.0	0.0	18.0	0.0	13.0	18.0	11.0	18.0	0.0	0.0	0.0	0.0	0.0	0.0	0.0	0.0	7.0	16.0	0.0	12.0	0.0	0.0	0.0	0.0	0.0	0.0	0.0	0.0	0.0	0.0	0.0	0.0	0.0	0.0	0.0	0.0
09610ddf670317bec26b93bdda1a6e32	20.0	7.0	0.0	0.0	11.0	18.0	0.0	0.0	13.0	8.0	0.0	0.0	11.0	8.0	0.0	12.0	0.0	0.0	8.0	0.0	0.0	0.0	0.0	0.0	9.0	5.0	0.0	0.0	0.0	0.0	0.0	0.0	0.0	0.0	0.0	0.0
bf2a53b09a4298326c049ad9b21b963d	0.0	0.0	0.0	0.0	0.0	7.0	0.0	0.0	0.0	0.0	0.0	0.0	0.0	0.0	0.0	0.0	4.0	0.0	0.0	0.0	8.0	0.0	7.0	9.0	0.0	0.0	0.0	0.0	8.0	15.0	8.0	14.0	29.0	0.0	14.0	7.0
12b15c1724626fd7de1c1d4f3a16ad9f	0.0	0.0	0.0	0.0	0.0	0.0	0.0	0.0	119.0	0.0	0.0	0.0	0.0	0.0	11.0	0.0	0.0	0.0	0.0	0.0	0.0	0.0	0.0	0.0	0.0	0.0	0.0	0.0	0.0	0.0	0.0	0.0	0.0	0.0	0.0	0.0
e60ecdea833001d1ac79fd14d242f900	0.0	0.0	0.0	0.0	0.0	0.0	0.0	0.0	0.0	0.0	25.0	0.0	56.0	41.0	0.0	8.0	0.0	0.0	0.0	0.0	0.0	0.0	0.0	0.0	0.0	0.0	0.0	0.0	0.0	0.0	0.0	0.0	0.0	0.0	0.0	0.0
e4b0deb783215b824b8f9273859eec46	0.0	0.0	0.0	0.0	0.0	0.0	0.0	0.0	0.0	0.0	0.0	0.0	0.0	0.0	0.0	0.0	0.0	0.0	8.0	12.0	14.0	13.0	30.0	25.0	12.0	16.0	0.0	0.0	0.0	0.0	0.0	0.0	0.0	0.0	0.0	0.0
f7c121c1ca5dc3267bdad6e7664c9356	0.0	0.0	0.0	0.0	0.0	0.0	0.0	0.0	0.0	0.0	0.0	0.0	0.0	0.0	0.0	0.0	0.0	0.0	0.0	0.0	0.0	0.0	0.0	0.0	0.0	0.0	0.0	38.0	0.0	7.0	8.0	21.0	15.0	12.0	0.0	29.0
4fe231ab6e3dd092fe678e2fed5fa124	0.0	0.0	0.0	0.0	0.0	0.0	0.0	0.0	0.0	32.0	0.0	8.0	34.0	55.0	0.0	0.0	0.0	0.0	0.0	0.0	0.0	0.0	0.0	0.0	0.0	0.0	0.0	0.0	0.0	0.0	0.0	0.0	0.0	0.0	0.0	0.0
ec7c3975f729eb11a08bd1857084792a	0.0	0.0	0.0	0.0	0.0	0.0	0.0	0.0	0.0	0.0	86.0	0.0	16.0	14.0	0.0	13.0	0.0	0.0	0.0	0.0	0.0	0.0	0.0	0.0	0.0	0.0	0.0	0.0	0.0	0.0	0.0	0.0	0.0	0.0	0.0	0.0
8cf45ba73fb2ad8520b59a6cbe8ad130	0.0	0.0	0.0	0.0	0.0	0.0	0.0	0.0	0.0	0.0	0.0	0.0	0.0	0.0	0.0	0.0	0.0	19.0	0.0	0.0	6.0	0.0	17.0	17.0	51.0	19.0	0.0	0.0	0.0	0.0	0.0	0.0	0.0	0.0	0.0	0.0
28e3263c0fa7de4bbb971a556be1a3b1	0.0	0.0	0.0	0.0	0.0	0.0	0.0	0.0	0.0	0.0	0.0	0.0	0.0	0.0	0.0	0.0	0.0	0.0	0.0	21.0	0.0	0.0	31.0	0.0	38.0	39.0	0.0	0.0	0.0	0.0	0.0	0.0	0.0	0.0	0.0	0.0
c3860e4e9878b998ce515d6f150eb5cf	0.0	0.0	0.0	0.0	0.0	0.0	0.0	0.0	0.0	0.0	0.0	0.0	0.0	0.0	0.0	0.0	0.0	0.0	0.0	0.0	0.0	0.0	0.0	0.0	0.0	0.0	28.0	9.0	10.0	18.0	10.0	10.0	26.0	12.0	6.0	0.0
94c8609923ebd453bac06631c4f6eeca	0.0	0.0	0.0	0.0	0.0	0.0	0.0	0.0	0.0	0.0	0.0	0.0	0.0	0.0	0.0	0.0	0.0	0.0	0.0	0.0	0.0	0.0	0.0	0.0	0.0	0.0	14.0	16.0	0.0	14.0	30.0	16.0	22.0	0.0	17.0	0.0
f21f749f2b1805136d34383f8c97ece4	0.0	0.0	0.0	0.0	0.0	0.0	0.0	0.0	0.0	0.0	0.0	0.0	0.0	0.0	0.0	0.0	0.0	0.0	0.0	0.0	0.0	0.0	0.0	0.0	0.0	0.0	7.0	47.0	0.0	9.0	0.0	42.0	24.0	0.0	0.0	0.0
35048077d6ac6d35bc8cf1183106637c	0.0	0.0	0.0	0.0	0.0	0.0	0.0	0.0	0.0	0.0	0.0	0.0	0.0	0.0	0.0	0.0	0.0	0.0	0.0	0.0	0.0	0.0	0.0	0.0	0.0	0.0	0.0	24.0	18.0	16.0	0.0	0.0	22.0	33.0	16.0	0.0
c128598c2503f369751ad1ca04f8ffa4	0.0	0.0	0.0	0.0	0.0	0.0	0.0	0.0	0.0	0.0	0.0	0.0	0.0	0.0	0.0	0.0	0.0	0.0	0.0	0.0	0.0	0.0	0.0	0.0	0.0	0.0	0.0	18.0	0.0	0.0	29.0	0.0	24.0	20.0	22.0	16.0
66d4a9cb6880c93d57122264b5c12f2f	0.0	4.0	0.0	0.0	0.0	0.0	0.0	0.0	0.0	0.0	0.0	0.0	0.0	0.0	0.0	0.0	13.0	97.0	4.0	0.0	0.0	0.0	10.0	0.0	0.0	0.0	0.0	0.0	0.0	0.0	0.0	0.0	0.0	0.0	0.0	0.0
56c0bf7014432b2e4238a9578b956c90	0.0	0.0	0.0	0.0	0.0	0.0	0.0	0.0	0.0	5.0	4.0	0.0	30.0	36.0	31.0	22.0	0.0	0.0	0.0	0.0	0.0	0.0	0.0	0.0	0.0	0.0	0.0	0.0	0.0	0.0	0.0	0.0	0.0	0.0	0.0	0.0
5cd03b3cf78ad58f590a290f2ece4262	0.0	0.0	0.0	0.0	0.0	0.0	0.0	0.0	0.0	0.0	0.0	0.0	0.0	0.0	0.0	0.0	0.0	63.0	32.0	33.0	0.0	0.0	0.0	0.0	0.0	0.0	0.0	0.0	0.0	0.0	0.0	0.0	0.0	0.0	0.0	0.0
f62ff3db7a4fe27d4201957936ee03a2	0.0	0.0	0.0	0.0	0.0	0.0	0.0	0.0	0.0	0.0	0.0	0.0	0.0	0.0	0.0	0.0	0.0	0.0	0.0	0.0	0.0	0.0	0.0	0.0	0.0	0.0	31.0	27.0	0.0	14.0	22.0	0.0	9.0	19.0	6.0	0.0
b744fc49be4ff8436694b558ee490111	0.0	0.0	0.0	0.0	0.0	0.0	0.0	0.0	0.0	0.0	0.0	0.0	0.0	0.0	0.0	0.0	0.0	0.0	0.0	0.0	0.0	0.0	0.0	0.0	0.0	0.0	12.0	13.0	0.0	22.0	20.0	17.0	12.0	16.0	9.0	7.0
ddc2f6af673ee1f62a391feb87b2e51c	0.0	0.0	0.0	0.0	0.0	0.0	0.0	0.0	0.0	0.0	0.0	0.0	0.0	0.0	0.0	0.0	0.0	0.0	0.0	0.0	0.0	0.0	0.0	0.0	0.0	0.0	28.0	38.0	0.0	33.0	0.0	0.0	0.0	29.0	0.0	0.0
49fe73439e3bf6af414556810215c90b	27.0	0.0	0.0	0.0	41.0	21.0	0.0	0.0	0.0	0.0	0.0	0.0	0.0	0.0	0.0	0.0	0.0	0.0	0.0	38.0	0.0	0.0	0.0	0.0	0.0	0.0	0.0	0.0	0.0	0.0	0.0	0.0	0.0	0.0	0.0	0.0
a079c34d2077bfe23e2a6981337d68b3	0.0	15.0	20.0	17.0	22.0	10.0	16.0	8.0	0.0	0.0	0.0	0.0	0.0	0.0	0.0	0.0	0.0	19.0	0.0	0.0	0.0	0.0	0.0	0.0	0.0	0.0	0.0	0.0	0.0	0.0	0.0	0.0	0.0	0.0	0.0	0.0
70b62a53e027a75e180ba5c2bec4019e	0.0	10.0	5.0	0.0	14.0	0.0	0.0	0.0	0.0	0.0	0.0	0.0	0.0	0.0	0.0	0.0	0.0	13.0	7.0	24.0	0.0	6.0	10.0	0.0	30.0	8.0	0.0	0.0	0.0	0.0	0.0	0.0	0.0	0.0	0.0	0.0
9d3b1937628da4f680c0d5bed31d7a09	0.0	0.0	13.0	10.0	11.0	16.0	13.0	0.0	0.0	0.0	0.0	0.0	0.0	0.0	0.0	0.0	0.0	32.0	0.0	0.0	0.0	0.0	10.0	0.0	6.0	16.0	0.0	0.0	0.0	0.0	0.0	0.0	0.0	0.0	0.0	0.0
c35183bb99413b9fb5029cd9160a63cf	0.0	0.0	0.0	5.0	7.0	0.0	0.0	2.0	0.0	24.0	0.0	0.0	19.0	24.0	0.0	4.0	7.0	8.0	3.0	0.0	10.0	0.0	0.0	0.0	6.0	8.0	0.0	0.0	0.0	0.0	0.0	0.0	0.0	0.0	0.0	0.0
3266a095b45db3b6d7c0728b88ae42db	0.0	0.0	0.0	0.0	0.0	0.0	7.0	0.0	11.0	0.0	0.0	0.0	0.0	0.0	0.0	0.0	0.0	14.0	10.0	9.0	0.0	13.0	20.0	7.0	26.0	10.0	0.0	0.0	0.0	0.0	0.0	0.0	0.0	0.0	0.0	0.0
20178e3f85028c3a33fbeb3d92a6436c	0.0	0.0	0.0	0.0	0.0	0.0	0.0	0.0	0.0	0.0	0.0	6.0	0.0	0.0	0.0	0.0	0.0	7.0	12.0	13.0	16.0	13.0	17.0	9.0	10.0	24.0	0.0	0.0	0.0	0.0	0.0	0.0	0.0	0.0	0.0	0.0
cdecd9cec2764c7613e2d7a1dcddc7d1	0.0	0.0	0.0	0.0	0.0	0.0	0.0	0.0	0.0	0.0	0.0	0.0	0.0	0.0	0.0	0.0	0.0	40.0	0.0	0.0	0.0	35.0	20.0	0.0	13.0	19.0	0.0	0.0	0.0	0.0	0.0	0.0	0.0	0.0	0.0	0.0
aa3c656b96ea688174a430b45ae38747	0.0	0.0	0.0	0.0	0.0	0.0	0.0	0.0	0.0	0.0	0.0	0.0	0.0	0.0	0.0	0.0	0.0	15.0	9.0	0.0	11.0	0.0	43.0	22.0	15.0	12.0	0.0	0.0	0.0	0.0	0.0	0.0	0.0	0.0	0.0	0.0
e879118d3719f438c26d984a5d14b970	0.0	0.0	0.0	0.0	0.0	0.0	0.0	0.0	0.0	0.0	0.0	0.0	0.0	0.0	0.0	0.0	0.0	0.0	61.0	66.0	0.0	0.0	0.0	0.0	0.0	0.0	0.0	0.0	0.0	0.0	0.0	0.0	0.0	0.0	0.0	0.0
d1166f73632c1555cadd2c5884b31886	0.0	24.0	13.0	17.0	13.0	18.0	20.0	11.0	0.0	0.0	0.0	0.0	0.0	0.0	0.0	0.0	0.0	0.0	0.0	0.0	0.0	0.0	0.0	0.0	10.0	0.0	0.0	0.0	0.0	0.0	0.0	0.0	0.0	0.0	0.0	0.0
b865af47269c0c7bc997f0b883ba9e03	0.0	0.0	0.0	0.0	0.0	0.0	0.0	0.0	7.0	8.0	15.0	3.0	20.0	54.0	5.0	14.0	0.0	0.0	0.0	0.0	0.0	0.0	0.0	0.0	0.0	0.0	0.0	0.0	0.0	0.0	0.0	0.0	0.0	0.0	0.0	0.0
bffc29e0d095586b2b6aee4fb8743c58	0.0	0.0	0.0	0.0	0.0	0.0	0.0	0.0	0.0	25.0	24.0	0.0	21.0	24.0	0.0	32.0	0.0	0.0	0.0	0.0	0.0	0.0	0.0	0.0	0.0	0.0	0.0	0.0	0.0	0.0	0.0	0.0	0.0	0.0	0.0	0.0
9b05fe4681d841f03b6a29f0de90c554	0.0	0.0	0.0	0.0	0.0	0.0	0.0	0.0	0.0	0.0	0.0	0.0	0.0	0.0	0.0	0.0	0.0	0.0	36.0	0.0	0.0	31.0	47.0	0.0	12.0	0.0	0.0	0.0	0.0	0.0	0.0	0.0	0.0	0.0	0.0	0.0
50cfc2d31622fff61a8acf29a6622f0f	0.0	0.0	0.0	0.0	0.0	0.0	0.0	0.0	0.0	0.0	0.0	0.0	0.0	0.0	0.0	0.0	0.0	0.0	0.0	0.0	0.0	0.0	0.0	0.0	0.0	0.0	19.0	23.0	0.0	0.0	0.0	27.0	30.0	13.0	0.0	14.0
1804a60f3e235f3e24fb4f3221c8b28d	30.0	11.0	17.0	25.0	22.0	0.0	0.0	20.0	0.0	0.0	0.0	0.0	0.0	0.0	0.0	0.0	0.0	0.0	0.0	0.0	0.0	0.0	0.0	0.0	0.0	0.0	0.0	0.0	0.0	0.0	0.0	0.0	0.0	0.0	0.0	0.0
df121576dc0706ea8ba0a2dd406aebc4	0.0	0.0	0.0	0.0	0.0	125.0	0.0	0.0	0.0	0.0	0.0	0.0	0.0	0.0	0.0	0.0	0.0	0.0	0.0	0.0	0.0	0.0	0.0	0.0	0.0	0.0	0.0	0.0	0.0	0.0	0.0	0.0	0.0	0.0	0.0	0.0
929f6ea2c64077850c7994b8131e3010	0.0	0.0	0.0	0.0	0.0	0.0	0.0	0.0	23.0	0.0	15.0	0.0	9.0	18.0	11.0	49.0	0.0	0.0	0.0	0.0	0.0	0.0	0.0	0.0	0.0	0.0	0.0	0.0	0.0	0.0	0.0	0.0	0.0	0.0	0.0	0.0
bfa1989f6aa2afcadb1b28467ed5b9d4	0.0	0.0	0.0	0.0	0.0	0.0	0.0	0.0	0.0	6.0	0.0	0.0	44.0	61.0	14.0	0.0	0.0	0.0	0.0	0.0	0.0	0.0	0.0	0.0	0.0	0.0	0.0	0.0	0.0	0.0	0.0	0.0	0.0	0.0	0.0	0.0
859d6fe4cdc7e5b69e43f6f7f33b25fd	0.0	0.0	0.0	0.0	0.0	0.0	0.0	0.0	0.0	0.0	0.0	0.0	0.0	0.0	0.0	0.0	6.0	52.0	2.0	0.0	0.0	7.0	20.0	7.0	7.0	24.0	0.0	0.0	0.0	0.0	0.0	0.0	0.0	0.0	0.0	0.0
5834168645fd7de1b84ddb1ee106985b	0.0	0.0	0.0	0.0	0.0	0.0	0.0	0.0	0.0	0.0	0.0	0.0	0.0	0.0	0.0	0.0	0.0	0.0	37.0	31.0	0.0	0.0	23.0	0.0	34.0	0.0	0.0	0.0	0.0	0.0	0.0	0.0	0.0	0.0	0.0	0.0
a558e8b6cd96d95eca928fedf5408e35	69.0	0.0	0.0	0.0	0.0	36.0	0.0	19.0	0.0	0.0	0.0	0.0	0.0	0.0	0.0	0.0	0.0	0.0	0.0	0.0	0.0	0.0	0.0	0.0	0.0	0.0	0.0	0.0	0.0	0.0	0.0	0.0	0.0	0.0	0.0	0.0
601d5de66a8f39f233515249eec2278e	7.0	22.0	10.0	31.0	17.0	8.0	15.0	14.0	0.0	0.0	0.0	0.0	0.0	0.0	0.0	0.0	0.0	0.0	0.0	0.0	0.0	0.0	0.0	0.0	0.0	0.0	0.0	0.0	0.0	0.0	0.0	0.0	0.0	0.0	0.0	0.0
103ae58653c7f406d23ca2c8264f6bce	0.0	0.0	0.0	0.0	0.0	7.0	0.0	0.0	0.0	2.0	0.0	0.0	24.0	0.0	5.0	0.0	17.0	5.0	7.0	0.0	24.0	12.0	11.0	5.0	5.0	0.0	0.0	0.0	0.0	0.0	0.0	0.0	0.0	0.0	0.0	0.0
1ed64ce96ef022263feaa2630166023e	0.0	0.0	0.0	0.0	0.0	0.0	0.0	0.0	0.0	19.0	0.0	0.0	14.0	14.0	33.0	44.0	0.0	0.0	0.0	0.0	0.0	0.0	0.0	0.0	0.0	0.0	0.0	0.0	0.0	0.0	0.0	0.0	0.0	0.0	0.0	0.0
6f66dbfdd2bfeaa6fb5951baaf2b78a5	0.0	0.0	0.0	0.0	0.0	0.0	0.0	0.0	0.0	0.0	13.0	0.0	36.0	34.0	14.0	27.0	0.0	0.0	0.0	0.0	0.0	0.0	0.0	0.0	0.0	0.0	0.0	0.0	0.0	0.0	0.0	0.0	0.0	0.0	0.0	0.0
896161b2c211224060e616e3b41bc4de	0.0	0.0	0.0	0.0	0.0	0.0	0.0	0.0	0.0	0.0	0.0	0.0	0.0	0.0	0.0	0.0	0.0	0.0	0.0	0.0	0.0	0.0	0.0	0.0	0.0	0.0	26.0	11.0	0.0	10.0	10.0	10.0	19.0	18.0	7.0	13.0
812bff6e8dcd367bf9393e6d39fe0686	0.0	0.0	0.0	0.0	0.0	0.0	0.0	0.0	0.0	0.0	0.0	0.0	0.0	0.0	0.0	0.0	0.0	0.0	0.0	0.0	0.0	0.0	0.0	0.0	0.0	0.0	0.0	0.0	0.0	0.0	41.0	38.0	45.0	0.0	0.0	0.0
be6f4797eb354db947eae484b81b968d	30.0	15.0	27.0	14.0	18.0	19.0	0.0	0.0	0.0	0.0	0.0	0.0	0.0	0.0	0.0	0.0	0.0	0.0	0.0	0.0	0.0	0.0	0.0	0.0	0.0	0.0	0.0	0.0	0.0	0.0	0.0	0.0	0.0	0.0	0.0	0.0
f8922c45bcde54c4c58c6193c9356083	0.0	0.0	0.0	0.0	0.0	0.0	0.0	0.0	0.0	32.0	12.0	0.0	30.0	10.0	9.0	30.0	0.0	0.0	0.0	0.0	0.0	0.0	0.0	0.0	0.0	0.0	0.0	0.0	0.0	0.0	0.0	0.0	0.0	0.0	0.0	0.0
2bd5e1dcbf33085800aa81b0137c2133	0.0	0.0	0.0	0.0	0.0	0.0	0.0	0.0	0.0	0.0	0.0	0.0	0.0	0.0	0.0	0.0	0.0	0.0	0.0	0.0	0.0	0.0	0.0	0.0	0.0	0.0	0.0	0.0	13.0	20.0	12.0	16.0	26.0	18.0	18.0	0.0
d563e44e037def84de6c16bc244af395	51.0	8.0	21.0	8.0	6.0	19.0	0.0	0.0	0.0	0.0	0.0	0.0	0.0	0.0	0.0	0.0	0.0	9.0	0.0	0.0	0.0	0.0	0.0	0.0	0.0	0.0	0.0	0.0	0.0	0.0	0.0	0.0	0.0	0.0	0.0	0.0
c526a6c78a1b3f01cc2452a40086c3a1	0.0	22.0	0.0	0.0	18.0	0.0	0.0	0.0	0.0	0.0	0.0	0.0	0.0	0.0	0.0	0.0	0.0	29.0	22.0	21.0	10.0	0.0	0.0	0.0	0.0	0.0	0.0	0.0	0.0	0.0	0.0	0.0	0.0	0.0	0.0	0.0
6661ded16df194aa6b480ce54f68aeb8	0.0	0.0	122.0	0.0	0.0	0.0	0.0	0.0	0.0	0.0	0.0	0.0	0.0	0.0	0.0	0.0	0.0	0.0	0.0	0.0	0.0	0.0	0.0	0.0	0.0	0.0	0.0	0.0	0.0	0.0	0.0	0.0	0.0	0.0	0.0	0.0
1a7c75bda0c8ac40771ef25fa6f2c998	0.0	0.0	0.0	0.0	0.0	0.0	0.0	0.0	0.0	0.0	19.0	71.0	0.0	0.0	0.0	32.0	0.0	0.0	0.0	0.0	0.0	0.0	0.0	0.0	0.0	0.0	0.0	0.0	0.0	0.0	0.0	0.0	0.0	0.0	0.0	0.0
43eafdaac1c6842f131e6d22c6aa8e4a	0.0	0.0	0.0	0.0	0.0	0.0	0.0	0.0	0.0	0.0	0.0	0.0	48.0	72.0	2.0	0.0	0.0	0.0	0.0	0.0	0.0	0.0	0.0	0.0	0.0	0.0	0.0	0.0	0.0	0.0	0.0	0.0	0.0	0.0	0.0	0.0
d3588493554c7dd8600840fc3c558943	0.0	0.0	0.0	0.0	0.0	0.0	0.0	0.0	0.0	0.0	0.0	0.0	0.0	0.0	0.0	20.0	10.0	15.0	0.0	0.0	16.0	0.0	18.0	14.0	7.0	22.0	0.0	0.0	0.0	0.0	0.0	0.0	0.0	0.0	0.0	0.0
1a58a18eb00ff2481e4f0ad0acb71b2c	0.0	0.0	0.0	0.0	0.0	0.0	0.0	0.0	0.0	0.0	0.0	0.0	0.0	0.0	0.0	0.0	18.0	12.0	9.0	68.0	8.0	0.0	7.0	0.0	0.0	0.0	0.0	0.0	0.0	0.0	0.0	0.0	0.0	0.0	0.0	0.0
a0da3916920c7132a1f6c57e36f9a97c	0.0	0.0	0.0	0.0	0.0	0.0	0.0	0.0	0.0	0.0	0.0	0.0	0.0	0.0	0.0	0.0	0.0	0.0	0.0	0.0	0.0	0.0	0.0	0.0	0.0	0.0	0.0	44.0	0.0	12.0	20.0	0.0	15.0	31.0	0.0	0.0
d8aef2eb776cf8f67d1373bb2ed69300	4.0	10.0	6.0	7.0	6.0	50.0	15.0	21.0	0.0	0.0	0.0	0.0	0.0	0.0	0.0	0.0	0.0	0.0	0.0	2.0	0.0	0.0	0.0	0.0	0.0	0.0	0.0	0.0	0.0	0.0	0.0	0.0	0.0	0.0	0.0	0.0
69c17f8fc03dc126d912b1a6f6a152d8	0.0	36.0	18.0	9.0	27.0	0.0	14.0	9.0	0.0	0.0	0.0	0.0	0.0	0.0	0.0	0.0	0.0	3.0	0.0	0.0	0.0	0.0	5.0	0.0	0.0	0.0	0.0	0.0	0.0	0.0	0.0	0.0	0.0	0.0	0.0	0.0
3a081101914a8b70ab2f2da2393fbd47	0.0	23.0	0.0	18.0	18.0	0.0	27.0	15.0	0.0	0.0	0.0	0.0	0.0	0.0	0.0	0.0	0.0	0.0	20.0	0.0	0.0	0.0	0.0	0.0	0.0	0.0	0.0	0.0	0.0	0.0	0.0	0.0	0.0	0.0	0.0	0.0
f9e678893d63385fabb6b366b3d64ed1	0.0	0.0	0.0	11.0	13.0	0.0	63.0	22.0	0.0	0.0	0.0	0.0	0.0	0.0	0.0	0.0	0.0	0.0	12.0	0.0	0.0	0.0	0.0	0.0	0.0	0.0	0.0	0.0	0.0	0.0	0.0	0.0	0.0	0.0	0.0	0.0
a351061304a4e73a5217a2c763f66eea	0.0	0.0	0.0	0.0	5.0	0.0	0.0	0.0	0.0	0.0	0.0	0.0	0.0	0.0	0.0	0.0	0.0	18.0	0.0	0.0	25.0	0.0	23.0	23.0	0.0	27.0	0.0	0.0	0.0	0.0	0.0	0.0	0.0	0.0	0.0	0.0
f2deed4198adaa0beb3a69a03bf517f3	0.0	0.0	0.0	0.0	0.0	8.0	0.0	0.0	0.0	0.0	0.0	0.0	0.0	0.0	0.0	0.0	0.0	0.0	0.0	11.0	0.0	0.0	0.0	0.0	11.0	0.0	12.0	8.0	0.0	12.0	19.0	0.0	11.0	19.0	0.0	10.0
fe3c163ef1c5b1632f59d45965edaeb2	0.0	0.0	0.0	0.0	0.0	0.0	0.0	0.0	68.0	0.0	0.0	0.0	0.0	0.0	53.0	0.0	0.0	0.0	0.0	0.0	0.0	0.0	0.0	0.0	0.0	0.0	0.0	0.0	0.0	0.0	0.0	0.0	0.0	0.0	0.0	0.0
b6d65573530cb6593fdf937951e173b6	0.0	0.0	0.0	0.0	0.0	0.0	0.0	0.0	6.0	0.0	0.0	25.0	0.0	0.0	0.0	0.0	34.0	20.0	0.0	0.0	0.0	25.0	0.0	11.0	0.0	0.0	0.0	0.0	0.0	0.0	0.0	0.0	0.0	0.0	0.0	0.0
0d62dd5abbf9127e4f15eb9880b58390	0.0	0.0	0.0	0.0	0.0	0.0	0.0	0.0	0.0	121.0	0.0	0.0	0.0	0.0	0.0	0.0	0.0	0.0	0.0	0.0	0.0	0.0	0.0	0.0	0.0	0.0	0.0	0.0	0.0	0.0	0.0	0.0	0.0	0.0	0.0	0.0
95f01968ce9419a62d1a6af6fe4eaa4e	0.0	0.0	0.0	0.0	0.0	0.0	0.0	0.0	0.0	0.0	39.0	0.0	15.0	3.0	7.0	57.0	0.0	0.0	0.0	0.0	0.0	0.0	0.0	0.0	0.0	0.0	0.0	0.0	0.0	0.0	0.0	0.0	0.0	0.0	0.0	0.0
fd8e1e6f03cb5dd4fe979b3acd6ed6f1	0.0	0.0	0.0	0.0	0.0	0.0	0.0	0.0	0.0	0.0	0.0	0.0	0.0	0.0	0.0	0.0	0.0	0.0	0.0	0.0	0.0	0.0	0.0	0.0	0.0	0.0	10.0	23.0	8.0	15.0	10.0	0.0	16.0	9.0	23.0	7.0
b582b09ac21e20b69acf7152e6004f8c	0.0	0.0	0.0	0.0	0.0	0.0	0.0	0.0	0.0	0.0	0.0	0.0	0.0	0.0	0.0	0.0	0.0	0.0	0.0	0.0	0.0	0.0	0.0	0.0	0.0	0.0	8.0	0.0	20.0	10.0	34.0	9.0	23.0	0.0	0.0	17.0
1b214edfb43ff99e6e3ae35eb1adc5bc	0.0	0.0	0.0	0.0	0.0	0.0	0.0	0.0	0.0	0.0	0.0	0.0	0.0	0.0	0.0	0.0	0.0	0.0	0.0	0.0	0.0	0.0	0.0	0.0	0.0	0.0	0.0	0.0	33.0	17.0	32.0	0.0	13.0	26.0	0.0	0.0
475ff033b8db5abfa5d675fbc7a1114a	34.0	33.0	22.0	0.0	0.0	0.0	0.0	0.0	0.0	0.0	0.0	0.0	0.0	0.0	0.0	0.0	0.0	0.0	0.0	0.0	0.0	0.0	0.0	31.0	0.0	0.0	0.0	0.0	0.0	0.0	0.0	0.0	0.0	0.0	0.0	0.0
8a403c03c99eab4e9f011d847132082d	0.0	18.0	10.0	19.0	12.0	0.0	10.0	7.0	0.0	0.0	0.0	0.0	0.0	0.0	0.0	0.0	9.0	4.0	3.0	3.0	9.0	9.0	7.0	0.0	0.0	0.0	0.0	0.0	0.0	0.0	0.0	0.0	0.0	0.0	0.0	0.0
bbde3bf56ee1797be44a5ecf4e89d425	0.0	25.0	23.0	48.0	24.0	0.0	0.0	0.0	0.0	0.0	0.0	0.0	0.0	0.0	0.0	0.0	0.0	0.0	0.0	0.0	0.0	0.0	0.0	0.0	0.0	0.0	0.0	0.0	0.0	0.0	0.0	0.0	0.0	0.0	0.0	0.0
dce938caeba8951fbd3f3edc790ca9c2	0.0	0.0	0.0	9.0	7.0	0.0	16.0	17.0	0.0	0.0	0.0	0.0	0.0	0.0	0.0	12.0	0.0	7.0	13.0	0.0	13.0	0.0	10.0	16.0	0.0	0.0	0.0	0.0	0.0	0.0	0.0	0.0	0.0	0.0	0.0	0.0
50171cbf5a2d79492a4711dce35f8b28	0.0	0.0	0.0	6.0	0.0	0.0	0.0	0.0	0.0	0.0	0.0	0.0	0.0	0.0	0.0	0.0	0.0	8.0	12.0	0.0	0.0	0.0	0.0	0.0	75.0	19.0	0.0	0.0	0.0	0.0	0.0	0.0	0.0	0.0	0.0	0.0
c5d831ed80b5de921dd8ff9aafa878f8	0.0	0.0	0.0	0.0	0.0	0.0	0.0	0.0	0.0	29.0	0.0	70.0	0.0	0.0	0.0	21.0	0.0	0.0	0.0	0.0	0.0	0.0	0.0	0.0	0.0	0.0	0.0	0.0	0.0	0.0	0.0	0.0	0.0	0.0	0.0	0.0
b098986f7930c65c88a26829a4486ff8	0.0	0.0	0.0	0.0	0.0	0.0	0.0	0.0	0.0	11.0	0.0	0.0	47.0	18.0	0.0	44.0	0.0	0.0	0.0	0.0	0.0	0.0	0.0	0.0	0.0	0.0	0.0	0.0	0.0	0.0	0.0	0.0	0.0	0.0	0.0	0.0
a243f5ac19ba9f96225569c6364d4cda	32.0	0.0	16.0	0.0	22.0	0.0	0.0	0.0	21.0	0.0	20.0	0.0	0.0	0.0	0.0	8.0	0.0	0.0	0.0	0.0	0.0	0.0	0.0	0.0	0.0	0.0	0.0	0.0	0.0	0.0	0.0	0.0	0.0	0.0	0.0	0.0
4fec89845922123c807ecd165e61d008	0.0	19.0	7.0	23.0	33.0	13.0	9.0	15.0	0.0	0.0	0.0	0.0	0.0	0.0	0.0	0.0	0.0	0.0	0.0	0.0	0.0	0.0	0.0	0.0	0.0	0.0	0.0	0.0	0.0	0.0	0.0	0.0	0.0	0.0	0.0	0.0
745bec60b8e275fff4db2ee6a7998fde	0.0	8.0	0.0	0.0	0.0	0.0	0.0	0.0	0.0	0.0	0.0	0.0	0.0	0.0	0.0	0.0	18.0	10.0	22.0	0.0	0.0	0.0	25.0	0.0	36.0	0.0	0.0	0.0	0.0	0.0	0.0	0.0	0.0	0.0	0.0	0.0
c0cb582e5b1141d228b648026db2a8df	0.0	0.0	0.0	0.0	0.0	0.0	0.0	0.0	8.0	14.0	0.0	22.0	19.0	17.0	26.0	13.0	0.0	0.0	0.0	0.0	0.0	0.0	0.0	0.0	0.0	0.0	0.0	0.0	0.0	0.0	0.0	0.0	0.0	0.0	0.0	0.0
c0d94d2ad7cb31ebe55f10a96fb3662b	0.0	0.0	0.0	0.0	0.0	0.0	0.0	0.0	0.0	42.0	23.0	0.0	0.0	32.0	16.0	6.0	0.0	0.0	0.0	0.0	0.0	0.0	0.0	0.0	0.0	0.0	0.0	0.0	0.0	0.0	0.0	0.0	0.0	0.0	0.0	0.0
6511a5d4ad80220788adfc80bdfc6a62	0.0	0.0	0.0	0.0	0.0	0.0	0.0	0.0	0.0	0.0	0.0	0.0	0.0	0.0	0.0	0.0	0.0	9.0	6.0	0.0	0.0	0.0	65.0	15.0	0.0	24.0	0.0	0.0	0.0	0.0	0.0	0.0	0.0	0.0	0.0	0.0
8ab255f17ad6b9c2c9b12f6d0eab46c8	0.0	0.0	0.0	0.0	0.0	0.0	0.0	0.0	0.0	0.0	0.0	0.0	0.0	0.0	0.0	0.0	0.0	0.0	0.0	0.0	0.0	0.0	0.0	0.0	0.0	87.0	0.0	0.0	0.0	0.0	0.0	0.0	32.0	0.0	0.0	0.0
af852992f784044b70b676754d392c29	0.0	0.0	0.0	0.0	0.0	0.0	0.0	0.0	0.0	0.0	0.0	0.0	0.0	0.0	0.0	0.0	0.0	0.0	0.0	0.0	0.0	0.0	0.0	0.0	0.0	0.0	22.0	19.0	0.0	0.0	25.0	0.0	23.0	19.0	0.0	11.0
9b21c911d77864174162f6be8a017d5f	0.0	0.0	0.0	0.0	0.0	0.0	0.0	0.0	0.0	0.0	0.0	0.0	0.0	0.0	0.0	0.0	0.0	0.0	0.0	0.0	0.0	0.0	0.0	0.0	0.0	0.0	10.0	4.0	27.0	12.0	16.0	11.0	10.0	6.0	13.0	10.0
bfd84734b3a25411e6be10a487937806	0.0	0.0	0.0	0.0	0.0	0.0	0.0	0.0	0.0	0.0	0.0	0.0	0.0	0.0	0.0	0.0	0.0	0.0	0.0	0.0	0.0	0.0	0.0	0.0	0.0	0.0	14.0	0.0	0.0	38.0	0.0	30.0	0.0	20.0	0.0	17.0
c4967a2d16ef4cab19ecb29b903ef3f4	11.0	12.0	0.0	0.0	0.0	0.0	0.0	0.0	0.0	0.0	10.0	10.0	30.0	20.0	15.0	10.0	0.0	0.0	0.0	0.0	0.0	0.0	0.0	0.0	0.0	0.0	0.0	0.0	0.0	0.0	0.0	0.0	0.0	0.0	0.0	0.0
a0c4f055ba444a668081633f80eec5a1	0.0	0.0	12.0	0.0	0.0	0.0	0.0	0.0	0.0	0.0	0.0	0.0	0.0	0.0	0.0	0.0	0.0	25.0	27.0	36.0	0.0	0.0	18.0	0.0	0.0	0.0	0.0	0.0	0.0	0.0	0.0	0.0	0.0	0.0	0.0	0.0
ae4e38699ad362d0ec97614f5bc2f48a	0.0	0.0	0.0	0.0	0.0	0.0	0.0	0.0	3.0	5.0	0.0	0.0	7.0	0.0	103.0	0.0	0.0	0.0	0.0	0.0	0.0	0.0	0.0	0.0	0.0	0.0	0.0	0.0	0.0	0.0	0.0	0.0	0.0	0.0	0.0	0.0
33895e367e23ab47cdaa5380ef0e0c94	0.0	0.0	0.0	0.0	0.0	0.0	0.0	0.0	0.0	33.0	11.0	0.0	15.0	26.0	33.0	0.0	0.0	0.0	0.0	0.0	0.0	0.0	0.0	0.0	0.0	0.0	0.0	0.0	0.0	0.0	0.0	0.0	0.0	0.0	0.0	0.0
317b48baecf25028f9f139bf40295008	0.0	0.0	0.0	0.0	0.0	0.0	0.0	0.0	0.0	26.0	7.0	42.0	0.0	0.0	0.0	43.0	0.0	0.0	0.0	0.0	0.0	0.0	0.0	0.0	0.0	0.0	0.0	0.0	0.0	0.0	0.0	0.0	0.0	0.0	0.0	0.0
51816868d21090eac8195504b9eee4e6	0.0	0.0	0.0	0.0	0.0	0.0	0.0	0.0	0.0	20.0	0.0	52.0	7.0	0.0	17.0	22.0	0.0	0.0	0.0	0.0	0.0	0.0	0.0	0.0	0.0	0.0	0.0	0.0	0.0	0.0	0.0	0.0	0.0	0.0	0.0	0.0
1cb653aeb5848b2dcc92302e3d27d94d	0.0	0.0	0.0	0.0	0.0	0.0	0.0	0.0	0.0	25.0	28.0	13.0	0.0	24.0	28.0	0.0	0.0	0.0	0.0	0.0	0.0	0.0	0.0	0.0	0.0	0.0	0.0	0.0	0.0	0.0	0.0	0.0	0.0	0.0	0.0	0.0
96a8c27bc08a0a530db02b29ce93b271	0.0	0.0	0.0	0.0	0.0	0.0	0.0	0.0	0.0	0.0	13.0	0.0	36.0	36.0	33.0	0.0	0.0	0.0	0.0	0.0	0.0	0.0	0.0	0.0	0.0	0.0	0.0	0.0	0.0	0.0	0.0	0.0	0.0	0.0	0.0	0.0
8bd4146a2b615814bb5a2a4de5264337	0.0	0.0	0.0	0.0	0.0	0.0	0.0	0.0	0.0	0.0	0.0	0.0	0.0	0.0	0.0	0.0	0.0	0.0	0.0	0.0	0.0	0.0	0.0	0.0	23.0	0.0	17.0	0.0	28.0	19.0	16.0	0.0	15.0	0.0	0.0	0.0
2ff5b48442e184056b7b6553e5c9c2ca	0.0	0.0	0.0	0.0	0.0	0.0	0.0	0.0	0.0	0.0	0.0	0.0	0.0	0.0	0.0	0.0	0.0	0.0	0.0	0.0	0.0	0.0	0.0	0.0	0.0	0.0	57.0	23.0	0.0	25.0	5.0	0.0	0.0	8.0	0.0	0.0
6df6e15c5d191e2edd1e1e3e57cb7294	0.0	0.0	0.0	0.0	0.0	0.0	0.0	0.0	0.0	0.0	0.0	0.0	0.0	0.0	0.0	0.0	0.0	0.0	0.0	0.0	0.0	0.0	0.0	0.0	0.0	0.0	26.0	39.0	0.0	10.0	8.0	0.0	26.0	9.0	0.0	0.0
ec7a4cec31bc61e83e46043a5a0aa813	0.0	0.0	0.0	0.0	0.0	0.0	0.0	0.0	0.0	0.0	0.0	0.0	0.0	0.0	0.0	0.0	0.0	0.0	0.0	0.0	0.0	0.0	0.0	0.0	0.0	0.0	12.0	4.0	12.0	14.0	38.0	8.0	20.0	7.0	3.0	0.0
da6ec84d3f1aad43979988db87955fbe	0.0	0.0	0.0	0.0	0.0	0.0	0.0	0.0	0.0	0.0	0.0	0.0	0.0	0.0	0.0	0.0	0.0	0.0	0.0	0.0	0.0	0.0	0.0	0.0	0.0	0.0	0.0	0.0	0.0	0.0	0.0	0.0	114.0	4.0	0.0	0.0
16df0c66fc2607905514a6c3758c0552	9.0	18.0	16.0	46.0	22.0	6.0	0.0	0.0	0.0	0.0	0.0	0.0	0.0	0.0	0.0	0.0	0.0	0.0	0.0	0.0	0.0	0.0	0.0	0.0	0.0	0.0	0.0	0.0	0.0	0.0	0.0	0.0	0.0	0.0	0.0	0.0
7f38c00390e5c0219a276ed66340e19e	0.0	0.0	0.0	4.0	0.0	0.0	4.0	0.0	0.0	0.0	0.0	0.0	0.0	0.0	0.0	0.0	6.0	0.0	0.0	6.0	0.0	15.0	36.0	5.0	31.0	10.0	0.0	0.0	0.0	0.0	0.0	0.0	0.0	0.0	0.0	0.0
1670e197ced543857f1a60b5186ed5b1	0.0	0.0	0.0	0.0	0.0	0.0	0.0	0.0	2.0	6.0	15.0	3.0	24.0	16.0	8.0	43.0	0.0	0.0	0.0	0.0	0.0	0.0	0.0	0.0	0.0	0.0	0.0	0.0	0.0	0.0	0.0	0.0	0.0	0.0	0.0	0.0
9221b1c307c2e4c88745a3904279ad56	0.0	0.0	0.0	0.0	0.0	0.0	0.0	0.0	0.0	14.0	33.0	0.0	10.0	23.0	0.0	37.0	0.0	0.0	0.0	0.0	0.0	0.0	0.0	0.0	0.0	0.0	0.0	0.0	0.0	0.0	0.0	0.0	0.0	0.0	0.0	0.0
8e8ac747e0acd8ba76cdd91659ef8138	0.0	0.0	0.0	0.0	0.0	0.0	0.0	0.0	0.0	0.0	38.0	0.0	27.0	0.0	0.0	52.0	0.0	0.0	0.0	0.0	0.0	0.0	0.0	0.0	0.0	0.0	0.0	0.0	0.0	0.0	0.0	0.0	0.0	0.0	0.0	0.0
866a1269f0d86e8a8ce35dd39700883f	0.0	0.0	0.0	0.0	0.0	0.0	0.0	0.0	0.0	0.0	0.0	0.0	0.0	0.0	0.0	0.0	45.0	46.0	15.0	0.0	0.0	0.0	11.0	0.0	0.0	0.0	0.0	0.0	0.0	0.0	0.0	0.0	0.0	0.0	0.0	0.0
7966168255528bf8152e6dbcf93559c4	0.0	0.0	0.0	0.0	0.0	0.0	0.0	0.0	0.0	0.0	0.0	0.0	0.0	0.0	0.0	0.0	0.0	0.0	0.0	0.0	0.0	0.0	0.0	0.0	0.0	0.0	12.0	0.0	13.0	16.0	18.0	11.0	12.0	14.0	7.0	14.0
3c3b6fbb076dac9e7b3dfe86ca373627	0.0	0.0	0.0	0.0	0.0	0.0	0.0	0.0	0.0	0.0	0.0	0.0	0.0	0.0	0.0	0.0	0.0	0.0	0.0	0.0	0.0	0.0	0.0	0.0	0.0	0.0	0.0	78.0	0.0	0.0	0.0	0.0	0.0	0.0	0.0	39.0
b6559d3da7fef9905a82ccd5d853b345	21.0	17.0	20.0	0.0	0.0	7.0	25.0	26.0	0.0	0.0	0.0	0.0	0.0	0.0	0.0	0.0	0.0	0.0	0.0	0.0	0.0	0.0	0.0	0.0	0.0	0.0	0.0	0.0	0.0	0.0	0.0	0.0	0.0	0.0	0.0	0.0
6f020d4643bf0eb1eb5c4963bf665316	0.0	0.0	0.0	0.0	0.0	0.0	0.0	0.0	0.0	18.0	17.0	0.0	24.0	42.0	15.0	0.0	0.0	0.0	0.0	0.0	0.0	0.0	0.0	0.0	0.0	0.0	0.0	0.0	0.0	0.0	0.0	0.0	0.0	0.0	0.0	0.0
d4adda4ccf1b43ed748c85445fe77ba0	0.0	0.0	0.0	0.0	0.0	0.0	0.0	0.0	0.0	0.0	7.0	0.0	16.0	29.0	7.0	57.0	0.0	0.0	0.0	0.0	0.0	0.0	0.0	0.0	0.0	0.0	0.0	0.0	0.0	0.0	0.0	0.0	0.0	0.0	0.0	0.0
c0bdce6189e0cb255c86cf54760b46e1	0.0	0.0	0.0	0.0	0.0	0.0	0.0	0.0	0.0	0.0	0.0	0.0	0.0	0.0	0.0	0.0	15.0	15.0	10.0	0.0	0.0	0.0	39.0	0.0	17.0	20.0	0.0	0.0	0.0	0.0	0.0	0.0	0.0	0.0	0.0	0.0
3f5b6479b60595d5d98749c41358a22d	0.0	0.0	0.0	0.0	0.0	0.0	0.0	0.0	0.0	0.0	0.0	0.0	0.0	0.0	0.0	0.0	0.0	116.0	0.0	0.0	0.0	0.0	0.0	0.0	0.0	0.0	0.0	0.0	0.0	0.0	0.0	0.0	0.0	0.0	0.0	0.0
0d92558772ae784f60b2cee680a4d3b9	0.0	0.0	0.0	0.0	0.0	0.0	0.0	0.0	0.0	0.0	0.0	0.0	0.0	0.0	0.0	0.0	0.0	27.0	32.0	57.0	0.0	0.0	0.0	0.0	0.0	0.0	0.0	0.0	0.0	0.0	0.0	0.0	0.0	0.0	0.0	0.0
2075b08fd1ea0f4bee829fa82963b0b2	0.0	0.0	0.0	0.0	0.0	0.0	0.0	0.0	0.0	0.0	0.0	0.0	0.0	0.0	0.0	0.0	0.0	12.0	0.0	0.0	0.0	19.0	40.0	14.0	16.0	15.0	0.0	0.0	0.0	0.0	0.0	0.0	0.0	0.0	0.0	0.0
9dda35d3173c30b9a3ff25bbe29acceb	0.0	0.0	0.0	0.0	0.0	0.0	0.0	0.0	0.0	0.0	0.0	0.0	0.0	0.0	0.0	0.0	0.0	0.0	0.0	0.0	8.0	98.0	10.0	0.0	0.0	0.0	0.0	0.0	0.0	0.0	0.0	0.0	0.0	0.0	0.0	0.0
17de295da2c764ff2373143e5049f939	0.0	0.0	0.0	0.0	0.0	0.0	0.0	0.0	0.0	0.0	0.0	0.0	0.0	0.0	0.0	0.0	0.0	0.0	0.0	0.0	0.0	0.0	0.0	0.0	0.0	0.0	15.0	0.0	19.0	6.0	0.0	15.0	23.0	19.0	19.0	0.0
a9ab3dba6fd824906f03e36f89e1fbc2	23.0	21.0	20.0	12.0	17.0	22.0	0.0	0.0	0.0	0.0	0.0	0.0	0.0	0.0	0.0	0.0	0.0	0.0	0.0	0.0	0.0	0.0	0.0	0.0	0.0	0.0	0.0	0.0	0.0	0.0	0.0	0.0	0.0	0.0	0.0	0.0
d620ddd7b2584f872eb1ad4ba7a1ebbc	0.0	0.0	0.0	0.0	0.0	0.0	18.0	0.0	0.0	6.0	0.0	60.0	0.0	0.0	0.0	9.0	0.0	0.0	13.0	9.0	0.0	0.0	0.0	0.0	0.0	0.0	0.0	0.0	0.0	0.0	0.0	0.0	0.0	0.0	0.0	0.0
99684e40c87aec9ab99555eea200679f	0.0	0.0	0.0	0.0	0.0	0.0	0.0	0.0	10.0	7.0	0.0	0.0	35.0	31.0	6.0	26.0	0.0	0.0	0.0	0.0	0.0	0.0	0.0	0.0	0.0	0.0	0.0	0.0	0.0	0.0	0.0	0.0	0.0	0.0	0.0	0.0
6278466d369333a8b964b272266028e8	0.0	0.0	0.0	0.0	0.0	0.0	0.0	0.0	0.0	35.0	0.0	17.0	16.0	10.0	16.0	21.0	0.0	0.0	0.0	0.0	0.0	0.0	0.0	0.0	0.0	0.0	0.0	0.0	0.0	0.0	0.0	0.0	0.0	0.0	0.0	0.0
a1bdcdbe53648cc3cd957781f2e539b9	0.0	0.0	0.0	0.0	0.0	0.0	0.0	0.0	0.0	10.0	21.0	19.0	15.0	10.0	0.0	40.0	0.0	0.0	0.0	0.0	0.0	0.0	0.0	0.0	0.0	0.0	0.0	0.0	0.0	0.0	0.0	0.0	0.0	0.0	0.0	0.0
801ce3275f76ad03af2ba14336e76bbf	0.0	0.0	0.0	0.0	0.0	0.0	0.0	0.0	0.0	0.0	31.0	0.0	17.0	35.0	0.0	32.0	0.0	0.0	0.0	0.0	0.0	0.0	0.0	0.0	0.0	0.0	0.0	0.0	0.0	0.0	0.0	0.0	0.0	0.0	0.0	0.0
7fb65af0650350942afde62520a1bf53	0.0	0.0	0.0	0.0	0.0	0.0	0.0	0.0	0.0	0.0	0.0	0.0	0.0	0.0	0.0	0.0	0.0	6.0	8.0	8.0	19.0	19.0	11.0	12.0	7.0	25.0	0.0	0.0	0.0	0.0	0.0	0.0	0.0	0.0	0.0	0.0
674ca80ad29ab5d891062775c16005b0	0.0	0.0	0.0	0.0	0.0	0.0	0.0	0.0	0.0	0.0	0.0	0.0	0.0	0.0	0.0	0.0	0.0	0.0	35.0	50.0	7.0	3.0	16.0	4.0	0.0	0.0	0.0	0.0	0.0	0.0	0.0	0.0	0.0	0.0	0.0	0.0
146d39d9e3cad638399c2d8e155c49f7	0.0	0.0	0.0	0.0	0.0	0.0	0.0	0.0	0.0	0.0	0.0	0.0	0.0	0.0	0.0	0.0	0.0	0.0	0.0	0.0	0.0	0.0	0.0	0.0	0.0	0.0	13.0	0.0	10.0	0.0	22.0	18.0	41.0	0.0	0.0	11.0
88b87f45035c121df36b13039e2303ed	0.0	0.0	0.0	0.0	0.0	0.0	0.0	0.0	0.0	0.0	0.0	0.0	0.0	0.0	0.0	0.0	0.0	0.0	0.0	0.0	0.0	0.0	0.0	0.0	0.0	0.0	34.0	19.0	0.0	0.0	15.0	0.0	33.0	0.0	14.0	0.0
b9e51cd4f88178f1b0b5d434567412f7	0.0	0.0	0.0	0.0	0.0	0.0	0.0	0.0	0.0	0.0	0.0	0.0	0.0	0.0	0.0	0.0	0.0	0.0	0.0	0.0	0.0	0.0	0.0	0.0	0.0	0.0	23.0	13.0	0.0	0.0	20.0	13.0	24.0	12.0	10.0	0.0
eb1ad7f8798f8aa07fdacba44f60e476	0.0	0.0	0.0	0.0	0.0	0.0	0.0	0.0	0.0	0.0	0.0	0.0	0.0	0.0	0.0	0.0	0.0	0.0	0.0	0.0	0.0	0.0	0.0	0.0	0.0	0.0	0.0	0.0	9.0	0.0	0.0	41.0	65.0	0.0	0.0	0.0
bfc435565af64089cdcd39b93986eea2	0.0	0.0	0.0	0.0	0.0	0.0	0.0	0.0	0.0	0.0	0.0	0.0	0.0	0.0	0.0	0.0	0.0	0.0	0.0	0.0	0.0	0.0	0.0	0.0	0.0	0.0	0.0	0.0	0.0	115.0	0.0	0.0	0.0	0.0	0.0	0.0
eb1b8128844ad4f9ad236498b10b9cf8	0.0	0.0	2.0	0.0	0.0	0.0	0.0	0.0	0.0	0.0	0.0	0.0	0.0	0.0	0.0	0.0	0.0	41.0	18.0	40.0	0.0	4.0	9.0	0.0	0.0	0.0	0.0	0.0	0.0	0.0	0.0	0.0	0.0	0.0	0.0	0.0
e6d4ea8daa11b2bbffabd7750259c7a0	0.0	0.0	0.0	6.0	0.0	102.0	0.0	6.0	0.0	0.0	0.0	0.0	0.0	0.0	0.0	0.0	0.0	0.0	0.0	0.0	0.0	0.0	0.0	0.0	0.0	0.0	0.0	0.0	0.0	0.0	0.0	0.0	0.0	0.0	0.0	0.0
3854833f191baeb82573343e04c18834	0.0	0.0	0.0	0.0	0.0	26.0	14.0	15.0	0.0	0.0	0.0	0.0	0.0	0.0	0.0	0.0	0.0	33.0	0.0	0.0	0.0	0.0	11.0	0.0	0.0	15.0	0.0	0.0	0.0	0.0	0.0	0.0	0.0	0.0	0.0	0.0
cbf4541d057056b82697ef8279d59083	0.0	0.0	0.0	0.0	0.0	0.0	0.0	0.0	21.0	0.0	27.0	18.0	22.0	10.0	16.0	0.0	0.0	0.0	0.0	0.0	0.0	0.0	0.0	0.0	0.0	0.0	0.0	0.0	0.0	0.0	0.0	0.0	0.0	0.0	0.0	0.0
ea67d3e08477c9de139d73728695fccf	0.0	0.0	0.0	0.0	0.0	0.0	0.0	0.0	0.0	0.0	12.0	27.0	29.0	0.0	24.0	22.0	0.0	0.0	0.0	0.0	0.0	0.0	0.0	0.0	0.0	0.0	0.0	0.0	0.0	0.0	0.0	0.0	0.0	0.0	0.0	0.0
00998191013cccfee690edd884fa1232	0.0	0.0	0.0	0.0	0.0	0.0	0.0	0.0	0.0	0.0	0.0	0.0	0.0	0.0	0.0	0.0	0.0	0.0	0.0	0.0	0.0	0.0	0.0	0.0	0.0	0.0	12.0	17.0	12.0	0.0	12.0	7.0	6.0	13.0	23.0	12.0
0a45ba4428b43653fe9e19a5e581356c	0.0	0.0	0.0	0.0	0.0	0.0	0.0	0.0	0.0	0.0	0.0	0.0	0.0	0.0	0.0	0.0	0.0	0.0	0.0	0.0	0.0	0.0	0.0	0.0	0.0	0.0	0.0	0.0	0.0	0.0	0.0	0.0	101.0	0.0	0.0	13.0
10783557b2e224dd4419da3d6e158d2e	33.0	10.0	16.0	12.0	6.0	18.0	14.0	4.0	0.0	0.0	0.0	0.0	0.0	0.0	0.0	0.0	0.0	0.0	0.0	0.0	0.0	0.0	0.0	0.0	0.0	0.0	0.0	0.0	0.0	0.0	0.0	0.0	0.0	0.0	0.0	0.0
72a097a1a7bf2d1d1ac4b6b100807692	32.0	28.0	17.0	20.0	16.0	0.0	0.0	0.0	0.0	0.0	0.0	0.0	0.0	0.0	0.0	0.0	0.0	0.0	0.0	0.0	0.0	0.0	0.0	0.0	0.0	0.0	0.0	0.0	0.0	0.0	0.0	0.0	0.0	0.0	0.0	0.0
a2518c3c389356c3f66902d43a336d4d	0.0	0.0	0.0	0.0	0.0	9.0	0.0	0.0	0.0	0.0	0.0	0.0	0.0	2.0	0.0	0.0	0.0	25.0	10.0	12.0	0.0	0.0	19.0	22.0	0.0	14.0	0.0	0.0	0.0	0.0	0.0	0.0	0.0	0.0	0.0	0.0
e47f9c6dd1439efd4276a8c3f78cb6b0	0.0	0.0	0.0	0.0	0.0	0.0	21.0	0.0	0.0	0.0	6.0	0.0	10.0	0.0	0.0	0.0	0.0	0.0	0.0	0.0	0.0	0.0	17.0	16.0	22.0	21.0	0.0	0.0	0.0	0.0	0.0	0.0	0.0	0.0	0.0	0.0
ab55cb2be3622099656ba969bb8aa4f9	0.0	0.0	0.0	0.0	0.0	0.0	0.0	0.0	0.0	0.0	0.0	0.0	0.0	0.0	9.0	0.0	0.0	104.0	0.0	0.0	0.0	0.0	0.0	0.0	0.0	0.0	0.0	0.0	0.0	0.0	0.0	0.0	0.0	0.0	0.0	0.0
39c26299e0bb260b8d4bdec3cdcd8191	0.0	0.0	0.0	0.0	0.0	0.0	0.0	0.0	0.0	0.0	0.0	0.0	0.0	0.0	0.0	0.0	23.0	12.0	0.0	9.0	17.0	18.0	0.0	10.0	12.0	12.0	0.0	0.0	0.0	0.0	0.0	0.0	0.0	0.0	0.0	0.0
c9ea08269fd9726135c5ed9557f9cd5c	0.0	0.0	0.0	0.0	0.0	0.0	0.0	0.0	0.0	0.0	0.0	0.0	0.0	0.0	0.0	0.0	12.0	0.0	9.0	10.0	24.0	22.0	10.0	26.0	0.0	0.0	0.0	0.0	0.0	0.0	0.0	0.0	0.0	0.0	0.0	0.0
6c12ba996dff6c27a628e61d8d6d76a1	0.0	0.0	0.0	0.0	0.0	0.0	0.0	0.0	0.0	0.0	0.0	0.0	0.0	0.0	0.0	0.0	13.0	8.0	19.0	13.0	13.0	0.0	10.0	0.0	17.0	20.0	0.0	0.0	0.0	0.0	0.0	0.0	0.0	0.0	0.0	0.0
0d3b8babff9d2f58b3d7b87b675bf943	0.0	0.0	0.0	0.0	0.0	0.0	0.0	0.0	0.0	0.0	0.0	0.0	0.0	0.0	0.0	0.0	0.0	0.0	0.0	0.0	0.0	35.0	31.0	13.0	0.0	34.0	0.0	0.0	0.0	0.0	0.0	0.0	0.0	0.0	0.0	0.0
004ac3f2ca27c078d39a356551c6b777	0.0	0.0	0.0	0.0	0.0	0.0	0.0	0.0	0.0	0.0	0.0	0.0	0.0	0.0	0.0	0.0	0.0	0.0	0.0	0.0	0.0	0.0	0.0	0.0	0.0	0.0	16.0	0.0	17.0	0.0	12.0	15.0	13.0	21.0	5.0	14.0
239a9cec6622da5e11efe4e5a13375d7	0.0	0.0	0.0	0.0	0.0	0.0	0.0	0.0	0.0	0.0	0.0	0.0	0.0	0.0	0.0	0.0	0.0	0.0	0.0	0.0	0.0	0.0	0.0	0.0	0.0	0.0	10.0	21.0	20.0	14.0	18.0	0.0	10.0	20.0	0.0	0.0
236db5bdb07b51c49b28694691b38912	0.0	0.0	0.0	0.0	0.0	0.0	0.0	0.0	0.0	0.0	0.0	0.0	0.0	0.0	0.0	0.0	0.0	0.0	0.0	0.0	0.0	0.0	0.0	0.0	0.0	0.0	0.0	20.0	0.0	19.0	0.0	0.0	19.0	32.0	23.0	0.0
dc9dda5fd274aed2e40e1ea9d82a4b60	0.0	0.0	0.0	0.0	0.0	0.0	0.0	0.0	0.0	0.0	0.0	0.0	0.0	0.0	0.0	0.0	0.0	0.0	0.0	0.0	0.0	0.0	0.0	0.0	0.0	0.0	0.0	0.0	0.0	93.0	0.0	0.0	0.0	20.0	0.0	0.0
97497b93a8aa1a4e4b4fdda8118c074a	0.0	0.0	0.0	0.0	0.0	0.0	0.0	0.0	0.0	0.0	0.0	0.0	0.0	0.0	0.0	0.0	0.0	0.0	0.0	0.0	0.0	0.0	0.0	0.0	0.0	0.0	0.0	0.0	0.0	33.0	0.0	0.0	0.0	80.0	0.0	0.0
faffcab9f98b75f789f259e62c235329	16.0	0.0	27.0	7.0	27.0	8.0	27.0	0.0	0.0	0.0	0.0	0.0	0.0	0.0	0.0	0.0	0.0	0.0	0.0	0.0	0.0	0.0	0.0	0.0	0.0	0.0	0.0	0.0	0.0	0.0	0.0	0.0	0.0	0.0	0.0	0.0
4ea631e7d492c2c8a31b49f5efa7d401	24.0	19.0	30.0	0.0	15.0	19.0	0.0	0.0	5.0	0.0	0.0	0.0	0.0	0.0	0.0	0.0	0.0	0.0	0.0	0.0	0.0	0.0	0.0	0.0	0.0	0.0	0.0	0.0	0.0	0.0	0.0	0.0	0.0	0.0	0.0	0.0
4eaf5883cd05275649d473fb3d6523c7	0.0	11.0	0.0	7.0	12.0	6.0	14.0	12.0	0.0	7.0	0.0	17.0	0.0	0.0	0.0	9.0	0.0	0.0	0.0	0.0	0.0	0.0	9.0	0.0	0.0	8.0	0.0	0.0	0.0	0.0	0.0	0.0	0.0	0.0	0.0	0.0
34b2ce2cc0c7c934fd350f68f203977d	0.0	0.0	0.0	6.0	0.0	0.0	5.0	0.0	0.0	5.0	0.0	12.0	38.0	36.0	0.0	0.0	10.0	0.0	0.0	0.0	0.0	0.0	0.0	0.0	0.0	0.0	0.0	0.0	0.0	0.0	0.0	0.0	0.0	0.0	0.0	0.0
3a7bb230d1e1275f2d8747108b87fe2a	0.0	0.0	0.0	0.0	0.0	37.0	32.0	43.0	0.0	0.0	0.0	0.0	0.0	0.0	0.0	0.0	0.0	0.0	0.0	0.0	0.0	0.0	0.0	0.0	0.0	0.0	0.0	0.0	0.0	0.0	0.0	0.0	0.0	0.0	0.0	0.0
bb4fac6a2ef711c96cec7578a2ac9da2	0.0	0.0	0.0	0.0	0.0	0.0	0.0	0.0	0.0	47.0	22.0	0.0	0.0	29.0	0.0	14.0	0.0	0.0	0.0	0.0	0.0	0.0	0.0	0.0	0.0	0.0	0.0	0.0	0.0	0.0	0.0	0.0	0.0	0.0	0.0	0.0
b471a5de8d248953200eeb2928eff574	0.0	0.0	0.0	0.0	0.0	0.0	0.0	0.0	0.0	0.0	0.0	0.0	0.0	0.0	0.0	0.0	14.0	12.0	6.0	7.0	11.0	13.0	21.0	0.0	11.0	17.0	0.0	0.0	0.0	0.0	0.0	0.0	0.0	0.0	0.0	0.0
5aa40486a8107f60418b4dce7f1c0ea4	0.0	0.0	0.0	0.0	0.0	0.0	0.0	0.0	0.0	0.0	0.0	0.0	0.0	0.0	0.0	0.0	0.0	18.0	13.0	19.0	12.0	0.0	18.0	13.0	0.0	19.0	0.0	0.0	0.0	0.0	0.0	0.0	0.0	0.0	0.0	0.0
32f02c0e1ec232e66b7ac64bcb7fefb1	0.0	0.0	0.0	0.0	0.0	0.0	0.0	0.0	0.0	0.0	0.0	0.0	0.0	0.0	0.0	0.0	0.0	0.0	30.0	48.0	0.0	13.0	13.0	0.0	8.0	0.0	0.0	0.0	0.0	0.0	0.0	0.0	0.0	0.0	0.0	0.0
3e978f507b3b1ff43de4690a8df00af0	0.0	0.0	0.0	0.0	0.0	0.0	0.0	0.0	0.0	0.0	0.0	0.0	0.0	0.0	0.0	0.0	0.0	0.0	0.0	0.0	0.0	0.0	0.0	0.0	0.0	0.0	23.0	23.0	0.0	28.0	0.0	0.0	0.0	22.0	16.0	0.0
1b8e124eb4ac400745986fc01161caa0	21.0	0.0	21.0	12.0	14.0	34.0	9.0	0.0	0.0	0.0	0.0	0.0	0.0	0.0	0.0	0.0	0.0	0.0	0.0	0.0	0.0	0.0	0.0	0.0	0.0	0.0	0.0	0.0	0.0	0.0	0.0	0.0	0.0	0.0	0.0	0.0
708337b06a7c69d2aaf1c499d8b00f6c	0.0	34.0	0.0	27.0	17.0	27.0	0.0	0.0	0.0	6.0	0.0	0.0	0.0	0.0	0.0	0.0	0.0	0.0	0.0	0.0	0.0	0.0	0.0	0.0	0.0	0.0	0.0	0.0	0.0	0.0	0.0	0.0	0.0	0.0	0.0	0.0
ca5ec12899bf069600b825dfa8775012	0.0	24.0	13.0	0.0	31.0	0.0	0.0	0.0	0.0	17.0	4.0	15.0	0.0	0.0	0.0	0.0	0.0	7.0	0.0	0.0	0.0	0.0	0.0	0.0	0.0	0.0	0.0	0.0	0.0	0.0	0.0	0.0	0.0	0.0	0.0	0.0
7726ecd37eb508fd37a4a759071ae77f	0.0	0.0	0.0	0.0	0.0	0.0	0.0	0.0	111.0	0.0	0.0	0.0	0.0	0.0	0.0	0.0	0.0	0.0	0.0	0.0	0.0	0.0	0.0	0.0	0.0	0.0	0.0	0.0	0.0	0.0	0.0	0.0	0.0	0.0	0.0	0.0
b8eb7777d822a9bbcd72990766814083	0.0	0.0	0.0	0.0	0.0	0.0	0.0	0.0	4.0	0.0	0.0	99.0	0.0	0.0	8.0	0.0	0.0	0.0	0.0	0.0	0.0	0.0	0.0	0.0	0.0	0.0	0.0	0.0	0.0	0.0	0.0	0.0	0.0	0.0	0.0	0.0
70ac84142fe2b81348adac27b8ecc229	0.0	0.0	0.0	0.0	0.0	0.0	0.0	0.0	0.0	9.0	29.0	0.0	29.0	33.0	11.0	0.0	0.0	0.0	0.0	0.0	0.0	0.0	0.0	0.0	0.0	0.0	0.0	0.0	0.0	0.0	0.0	0.0	0.0	0.0	0.0	0.0
7f685dc101bbcd915442229fa69407ce	0.0	0.0	0.0	0.0	0.0	0.0	0.0	0.0	0.0	0.0	26.0	0.0	14.0	15.0	35.0	21.0	0.0	0.0	0.0	0.0	0.0	0.0	0.0	0.0	0.0	0.0	0.0	0.0	0.0	0.0	0.0	0.0	0.0	0.0	0.0	0.0
9cee2945aff46dcdc011416f16cfcc5d	0.0	0.0	0.0	0.0	0.0	0.0	0.0	0.0	0.0	0.0	13.0	62.0	0.0	0.0	14.0	22.0	0.0	0.0	0.0	0.0	0.0	0.0	0.0	0.0	0.0	0.0	0.0	0.0	0.0	0.0	0.0	0.0	0.0	0.0	0.0	0.0
836a491633929516aab38c4cba64380d	0.0	0.0	0.0	0.0	0.0	0.0	0.0	0.0	0.0	0.0	0.0	26.0	19.0	0.0	29.0	37.0	0.0	0.0	0.0	0.0	0.0	0.0	0.0	0.0	0.0	0.0	0.0	0.0	0.0	0.0	0.0	0.0	0.0	0.0	0.0	0.0
7255604a58dd09e16d9165e83ac6c370	0.0	0.0	0.0	0.0	0.0	0.0	0.0	0.0	0.0	0.0	0.0	0.0	0.0	0.0	0.0	0.0	0.0	12.0	26.0	36.0	0.0	0.0	0.0	0.0	17.0	20.0	0.0	0.0	0.0	0.0	0.0	0.0	0.0	0.0	0.0	0.0
98200de2d668f3ce73864df69f598b4e	0.0	0.0	0.0	0.0	0.0	0.0	0.0	0.0	0.0	0.0	0.0	0.0	0.0	0.0	0.0	0.0	0.0	0.0	0.0	0.0	0.0	0.0	0.0	0.0	0.0	0.0	16.0	5.0	10.0	11.0	12.0	10.0	10.0	18.0	9.0	10.0
0a809adbc3a4fd978359058812b53f77	0.0	0.0	0.0	0.0	0.0	0.0	0.0	0.0	0.0	0.0	0.0	0.0	0.0	0.0	0.0	0.0	0.0	0.0	0.0	0.0	0.0	0.0	0.0	0.0	0.0	0.0	43.0	0.0	0.0	0.0	0.0	0.0	35.0	33.0	0.0	0.0
6e256ce7e73c875ab57deeb867e3c552	0.0	0.0	0.0	0.0	0.0	0.0	0.0	0.0	0.0	0.0	0.0	0.0	0.0	0.0	0.0	0.0	0.0	0.0	0.0	0.0	0.0	0.0	0.0	0.0	0.0	0.0	16.0	12.0	0.0	20.0	30.0	11.0	9.0	13.0	0.0	0.0
765a8d7c7dc96925c951b62fe508c215	0.0	0.0	0.0	0.0	0.0	0.0	0.0	0.0	0.0	0.0	0.0	0.0	0.0	0.0	0.0	0.0	0.0	0.0	0.0	0.0	0.0	0.0	0.0	0.0	0.0	0.0	0.0	0.0	0.0	0.0	0.0	0.0	105.0	0.0	0.0	6.0
dc155448ecc56805b496512e57324898	11.0	6.0	15.0	10.0	9.0	0.0	0.0	8.0	0.0	0.0	0.0	0.0	0.0	0.0	0.0	0.0	0.0	9.0	15.0	11.0	0.0	0.0	8.0	0.0	0.0	8.0	0.0	0.0	0.0	0.0	0.0	0.0	0.0	0.0	0.0	0.0
1995ad1c1f8d7c667066c364e479abca	0.0	3.0	0.0	0.0	0.0	0.0	0.0	0.0	4.0	0.0	0.0	0.0	0.0	0.0	0.0	0.0	8.0	0.0	6.0	5.0	7.0	13.0	19.0	10.0	17.0	18.0	0.0	0.0	0.0	0.0	0.0	0.0	0.0	0.0	0.0	0.0
ad755775120282f2dd943258e7dd3e83	0.0	0.0	23.0	0.0	26.0	0.0	0.0	26.0	0.0	0.0	0.0	0.0	0.0	0.0	0.0	0.0	0.0	0.0	35.0	0.0	0.0	0.0	0.0	0.0	0.0	0.0	0.0	0.0	0.0	0.0	0.0	0.0	0.0	0.0	0.0	0.0
aac4f5efe58609b380925bab36171799	0.0	0.0	0.0	0.0	0.0	9.0	18.0	0.0	0.0	0.0	0.0	0.0	0.0	0.0	0.0	0.0	9.0	17.0	18.0	16.0	13.0	0.0	0.0	10.0	0.0	0.0	0.0	0.0	0.0	0.0	0.0	0.0	0.0	0.0	0.0	0.0
764fa73e71e9dc83b9d0531b8e199f62	0.0	0.0	0.0	0.0	0.0	0.0	4.0	0.0	0.0	0.0	0.0	0.0	0.0	0.0	0.0	0.0	6.0	7.0	0.0	0.0	17.0	16.0	12.0	9.0	8.0	31.0	0.0	0.0	0.0	0.0	0.0	0.0	0.0	0.0	0.0	0.0
d3f0578081484bda40430e995fd722ba	0.0	0.0	0.0	0.0	0.0	0.0	0.0	0.0	14.0	0.0	0.0	0.0	0.0	0.0	96.0	0.0	0.0	0.0	0.0	0.0	0.0	0.0	0.0	0.0	0.0	0.0	0.0	0.0	0.0	0.0	0.0	0.0	0.0	0.0	0.0	0.0
907a63ab1c320f9b188a4d3da2fc3cab	0.0	0.0	0.0	0.0	0.0	0.0	0.0	0.0	3.0	13.0	7.0	23.0	9.0	6.0	26.0	23.0	0.0	0.0	0.0	0.0	0.0	0.0	0.0	0.0	0.0	0.0	0.0	0.0	0.0	0.0	0.0	0.0	0.0	0.0	0.0	0.0
3dab1ac7252f89f68631a7fdc791e916	0.0	0.0	0.0	0.0	0.0	0.0	0.0	0.0	4.0	37.0	19.0	0.0	0.0	0.0	26.0	24.0	0.0	0.0	0.0	0.0	0.0	0.0	0.0	0.0	0.0	0.0	0.0	0.0	0.0	0.0	0.0	0.0	0.0	0.0	0.0	0.0
1e1b751bb5d9563423288352a545491f	0.0	0.0	0.0	0.0	0.0	0.0	0.0	0.0	0.0	0.0	0.0	0.0	0.0	0.0	0.0	0.0	0.0	16.0	21.0	12.0	0.0	7.0	0.0	18.0	28.0	8.0	0.0	0.0	0.0	0.0	0.0	0.0	0.0	0.0	0.0	0.0
c0cf2d5d2ef5d4266bc17107e04f81b1	0.0	0.0	0.0	0.0	0.0	0.0	0.0	0.0	0.0	0.0	0.0	0.0	0.0	0.0	0.0	0.0	0.0	0.0	6.0	0.0	0.0	0.0	17.0	11.0	31.0	45.0	0.0	0.0	0.0	0.0	0.0	0.0	0.0	0.0	0.0	0.0
eff76dd4795acb9231b3e3b3e3c12961	0.0	0.0	0.0	0.0	0.0	0.0	0.0	0.0	0.0	0.0	0.0	0.0	0.0	0.0	0.0	0.0	0.0	0.0	0.0	0.0	0.0	0.0	47.0	63.0	0.0	0.0	0.0	0.0	0.0	0.0	0.0	0.0	0.0	0.0	0.0	0.0
b147d572ccf33493dc87ca9e32b95283	0.0	0.0	0.0	0.0	0.0	0.0	0.0	0.0	0.0	0.0	0.0	0.0	0.0	0.0	0.0	0.0	0.0	0.0	0.0	0.0	0.0	0.0	0.0	0.0	0.0	0.0	12.0	0.0	30.0	0.0	19.0	29.0	0.0	0.0	20.0	0.0
d297928fee483e03e2809d4c404d689c	0.0	24.0	0.0	11.0	11.0	45.0	0.0	18.0	0.0	0.0	0.0	0.0	0.0	0.0	0.0	0.0	0.0	0.0	0.0	0.0	0.0	0.0	0.0	0.0	0.0	0.0	0.0	0.0	0.0	0.0	0.0	0.0	0.0	0.0	0.0	0.0
dfee8d430e0c86f99b594a0f4f6703ab	0.0	0.0	0.0	0.0	0.0	18.0	0.0	0.0	0.0	0.0	0.0	0.0	0.0	0.0	0.0	0.0	0.0	16.0	0.0	11.0	0.0	0.0	21.0	19.0	0.0	24.0	0.0	0.0	0.0	0.0	0.0	0.0	0.0	0.0	0.0	0.0
7dfc066e94647566f9ed9de63c6c4fef	0.0	0.0	0.0	0.0	0.0	0.0	0.0	0.0	5.0	26.0	19.0	15.0	18.0	26.0	0.0	0.0	0.0	0.0	0.0	0.0	0.0	0.0	0.0	0.0	0.0	0.0	0.0	0.0	0.0	0.0	0.0	0.0	0.0	0.0	0.0	0.0
d5731890c208d5aa8b484f7853e3a70b	0.0	0.0	0.0	0.0	0.0	0.0	0.0	0.0	6.0	0.0	0.0	0.0	0.0	0.0	0.0	0.0	0.0	21.0	0.0	0.0	82.0	0.0	0.0	0.0	0.0	0.0	0.0	0.0	0.0	0.0	0.0	0.0	0.0	0.0	0.0	0.0
d2c127b33caeb4465dd819d9ecfd8858	0.0	0.0	0.0	0.0	0.0	0.0	0.0	0.0	2.0	0.0	0.0	13.0	0.0	0.0	0.0	4.0	0.0	4.0	0.0	0.0	0.0	0.0	18.0	31.0	37.0	0.0	0.0	0.0	0.0	0.0	0.0	0.0	0.0	0.0	0.0	0.0
2882eadc538ea7d10d8bfef9481e6570	0.0	0.0	0.0	0.0	0.0	0.0	0.0	0.0	0.0	71.0	27.0	0.0	11.0	0.0	0.0	0.0	0.0	0.0	0.0	0.0	0.0	0.0	0.0	0.0	0.0	0.0	0.0	0.0	0.0	0.0	0.0	0.0	0.0	0.0	0.0	0.0
0548a252205125ad884033e7939618a1	0.0	0.0	0.0	0.0	0.0	0.0	0.0	0.0	0.0	0.0	0.0	14.0	32.0	24.0	0.0	39.0	0.0	0.0	0.0	0.0	0.0	0.0	0.0	0.0	0.0	0.0	0.0	0.0	0.0	0.0	0.0	0.0	0.0	0.0	0.0	0.0
36452b4fab77dc4f42e813584fa5d6c6	0.0	0.0	0.0	0.0	0.0	0.0	0.0	0.0	0.0	0.0	0.0	29.0	37.0	0.0	19.0	24.0	0.0	0.0	0.0	0.0	0.0	0.0	0.0	0.0	0.0	0.0	0.0	0.0	0.0	0.0	0.0	0.0	0.0	0.0	0.0	0.0
d5973558c0253412ce5dbfef4fba36ef	0.0	0.0	0.0	0.0	0.0	0.0	0.0	0.0	0.0	0.0	0.0	0.0	0.0	0.0	0.0	0.0	0.0	29.0	16.0	20.0	0.0	0.0	24.0	20.0	0.0	0.0	0.0	0.0	0.0	0.0	0.0	0.0	0.0	0.0	0.0	0.0
960efd23a722cfb24e11f66f3e733b51	0.0	0.0	0.0	0.0	0.0	0.0	0.0	0.0	0.0	0.0	0.0	0.0	0.0	0.0	0.0	0.0	0.0	109.0	0.0	0.0	0.0	0.0	0.0	0.0	0.0	0.0	0.0	0.0	0.0	0.0	0.0	0.0	0.0	0.0	0.0	0.0
bc53f1537e1b8308112b74587412cb4f	0.0	0.0	0.0	0.0	0.0	0.0	0.0	0.0	0.0	0.0	0.0	0.0	0.0	0.0	0.0	0.0	0.0	0.0	13.0	16.0	26.0	24.0	0.0	14.0	16.0	0.0	0.0	0.0	0.0	0.0	0.0	0.0	0.0	0.0	0.0	0.0
dcd9175b94797298e0237f0239057f67	0.0	0.0	0.0	0.0	0.0	0.0	0.0	0.0	0.0	0.0	0.0	0.0	0.0	0.0	0.0	0.0	0.0	0.0	0.0	0.0	0.0	0.0	0.0	0.0	0.0	0.0	22.0	13.0	0.0	6.0	18.0	19.0	8.0	8.0	15.0	0.0
8e69e4c4e13b8c7488c461c35ece746c	0.0	0.0	0.0	0.0	0.0	0.0	0.0	0.0	0.0	0.0	0.0	0.0	0.0	0.0	0.0	0.0	0.0	0.0	0.0	0.0	0.0	0.0	0.0	0.0	0.0	0.0	21.0	0.0	31.0	26.0	0.0	0.0	31.0	0.0	0.0	0.0
220b812aef01e8385a296e3e41c5fd34	39.0	0.0	39.0	0.0	0.0	30.0	0.0	0.0	0.0	0.0	0.0	0.0	0.0	0.0	0.0	0.0	0.0	0.0	0.0	0.0	0.0	0.0	0.0	0.0	0.0	0.0	0.0	0.0	0.0	0.0	0.0	0.0	0.0	0.0	0.0	0.0
92f1295801bc2ddc1c0a80fa0299e401	0.0	22.0	18.0	19.0	24.0	25.0	0.0	0.0	0.0	0.0	0.0	0.0	0.0	0.0	0.0	0.0	0.0	0.0	0.0	0.0	0.0	0.0	0.0	0.0	0.0	0.0	0.0	0.0	0.0	0.0	0.0	0.0	0.0	0.0	0.0	0.0
da9d00359ee97f8f617e58d2f1f2e35f	0.0	0.0	0.0	0.0	0.0	0.0	0.0	0.0	90.0	0.0	0.0	0.0	9.0	0.0	9.0	0.0	0.0	0.0	0.0	0.0	0.0	0.0	0.0	0.0	0.0	0.0	0.0	0.0	0.0	0.0	0.0	0.0	0.0	0.0	0.0	0.0
4d31436ac254fe73f210186bc97f71d2	0.0	0.0	0.0	0.0	0.0	0.0	0.0	0.0	0.0	19.0	23.0	13.0	7.0	18.0	7.0	21.0	0.0	0.0	0.0	0.0	0.0	0.0	0.0	0.0	0.0	0.0	0.0	0.0	0.0	0.0	0.0	0.0	0.0	0.0	0.0	0.0
0366d78e2013e3cd0c80f686d1b3860f	0.0	0.0	0.0	0.0	0.0	0.0	0.0	0.0	0.0	36.0	0.0	0.0	12.0	37.0	23.0	0.0	0.0	0.0	0.0	0.0	0.0	0.0	0.0	0.0	0.0	0.0	0.0	0.0	0.0	0.0	0.0	0.0	0.0	0.0	0.0	0.0
d4efada6386bfc850633acdcf8060206	0.0	0.0	0.0	0.0	0.0	0.0	0.0	0.0	0.0	0.0	26.0	0.0	40.0	24.0	18.0	0.0	0.0	0.0	0.0	0.0	0.0	0.0	0.0	0.0	0.0	0.0	0.0	0.0	0.0	0.0	0.0	0.0	0.0	0.0	0.0	0.0
a7017035165f691c66f3ffea72855e18	0.0	0.0	0.0	0.0	0.0	0.0	0.0	0.0	0.0	0.0	15.0	0.0	0.0	41.0	41.0	11.0	0.0	0.0	0.0	0.0	0.0	0.0	0.0	0.0	0.0	0.0	0.0	0.0	0.0	0.0	0.0	0.0	0.0	0.0	0.0	0.0
02ef0dc5f62eba96b072108fb35f9326	0.0	0.0	0.0	0.0	0.0	0.0	0.0	0.0	0.0	0.0	0.0	0.0	0.0	0.0	0.0	0.0	0.0	0.0	0.0	0.0	0.0	0.0	0.0	0.0	0.0	0.0	13.0	7.0	32.0	12.0	0.0	0.0	0.0	13.0	17.0	14.0
5ab6f4b5380df98a4f6a01d983019ffa	0.0	0.0	0.0	0.0	0.0	0.0	0.0	0.0	0.0	0.0	0.0	0.0	0.0	0.0	0.0	0.0	0.0	0.0	0.0	0.0	0.0	0.0	0.0	0.0	0.0	0.0	25.0	0.0	0.0	0.0	35.0	0.0	0.0	48.0	0.0	0.0
ee8f325ea4db2a9ed2d3165902a2d338	0.0	0.0	0.0	0.0	0.0	0.0	0.0	0.0	0.0	0.0	0.0	0.0	0.0	0.0	0.0	0.0	0.0	0.0	0.0	0.0	0.0	0.0	0.0	0.0	0.0	0.0	0.0	3.0	8.0	0.0	22.0	19.0	14.0	37.0	0.0	5.0
24bafacb9f7e1a77df6409c6df27e7e2	0.0	0.0	0.0	0.0	0.0	0.0	0.0	0.0	0.0	0.0	0.0	0.0	0.0	0.0	0.0	0.0	0.0	0.0	0.0	0.0	0.0	0.0	0.0	0.0	0.0	0.0	0.0	17.0	0.0	0.0	18.0	13.0	22.0	26.0	12.0	0.0
f0615cb1e3884bfe673a3bb176ef8f87	15.0	14.0	10.0	4.0	13.0	12.0	10.0	0.0	0.0	0.0	0.0	0.0	0.0	0.0	0.0	0.0	8.0	7.0	8.0	6.0	0.0	0.0	0.0	0.0	0.0	0.0	0.0	0.0	0.0	0.0	0.0	0.0	0.0	0.0	0.0	0.0
13b05dbfce5c81eee4be009cdcb288af	0.0	38.0	10.0	21.0	14.0	0.0	9.0	15.0	0.0	0.0	0.0	0.0	0.0	0.0	0.0	0.0	0.0	0.0	0.0	0.0	0.0	0.0	0.0	0.0	0.0	0.0	0.0	0.0	0.0	0.0	0.0	0.0	0.0	0.0	0.0	0.0
8235a560c7c776c1c43afd63988165fd	0.0	7.0	0.0	0.0	0.0	0.0	0.0	0.0	0.0	0.0	0.0	0.0	0.0	0.0	0.0	0.0	0.0	0.0	0.0	0.0	0.0	0.0	0.0	0.0	0.0	0.0	23.0	30.0	0.0	32.0	0.0	15.0	0.0	0.0	0.0	0.0
94117ecb91da8c1ffe7fef173541d68d	0.0	0.0	11.0	0.0	19.0	0.0	0.0	0.0	0.0	0.0	0.0	0.0	0.0	0.0	0.0	0.0	23.0	0.0	9.0	0.0	0.0	0.0	21.0	0.0	0.0	24.0	0.0	0.0	0.0	0.0	0.0	0.0	0.0	0.0	0.0	0.0
4a2c1ed1d0b23c8f466b3e4f7b8f612f	0.0	0.0	0.0	0.0	0.0	0.0	0.0	0.0	6.0	0.0	0.0	27.0	2.0	0.0	0.0	2.0	0.0	10.0	7.0	6.0	19.0	28.0	0.0	0.0	0.0	0.0	0.0	0.0	0.0	0.0	0.0	0.0	0.0	0.0	0.0	0.0
6f0d3862c9a258eb91dcf439f176ff7c	0.0	0.0	0.0	0.0	0.0	0.0	0.0	0.0	0.0	21.0	23.0	36.0	5.0	0.0	22.0	0.0	0.0	0.0	0.0	0.0	0.0	0.0	0.0	0.0	0.0	0.0	0.0	0.0	0.0	0.0	0.0	0.0	0.0	0.0	0.0	0.0
4b13611ba25c6fd8e0464a4cb1dfd754	0.0	0.0	0.0	0.0	0.0	0.0	0.0	0.0	0.0	0.0	6.0	0.0	25.0	32.0	44.0	0.0	0.0	0.0	0.0	0.0	0.0	0.0	0.0	0.0	0.0	0.0	0.0	0.0	0.0	0.0	0.0	0.0	0.0	0.0	0.0	0.0
732c30c8b0840922d34971fd93dccffe	0.0	0.0	0.0	0.0	0.0	0.0	0.0	0.0	0.0	0.0	0.0	0.0	0.0	0.0	0.0	0.0	0.0	5.0	24.0	34.0	0.0	0.0	0.0	5.0	39.0	0.0	0.0	0.0	0.0	0.0	0.0	0.0	0.0	0.0	0.0	0.0
6261061d906931aeafb978f0a20954b5	0.0	0.0	0.0	0.0	0.0	0.0	0.0	0.0	0.0	0.0	0.0	0.0	0.0	0.0	0.0	0.0	0.0	4.0	0.0	0.0	11.0	6.0	18.0	18.0	23.0	27.0	0.0	0.0	0.0	0.0	0.0	0.0	0.0	0.0	0.0	0.0
fd2ae54a07bac49cad7a89288d4805be	0.0	0.0	0.0	0.0	0.0	0.0	0.0	0.0	0.0	0.0	0.0	0.0	0.0	0.0	0.0	0.0	0.0	0.0	18.0	0.0	37.0	20.0	24.0	0.0	8.0	0.0	0.0	0.0	0.0	0.0	0.0	0.0	0.0	0.0	0.0	0.0
8f6185a6b05548b92cc9c2606948e8a5	0.0	0.0	0.0	0.0	0.0	0.0	0.0	0.0	0.0	0.0	0.0	0.0	0.0	0.0	0.0	0.0	0.0	0.0	0.0	0.0	0.0	0.0	0.0	0.0	0.0	0.0	14.0	8.0	7.0	20.0	6.0	4.0	19.0	14.0	11.0	4.0
4e441ee3b5ed15d14f600f5dda614fb8	0.0	0.0	0.0	0.0	0.0	0.0	0.0	0.0	0.0	0.0	0.0	0.0	0.0	0.0	0.0	0.0	0.0	0.0	0.0	0.0	0.0	0.0	0.0	0.0	0.0	0.0	29.0	0.0	0.0	0.0	45.0	0.0	0.0	0.0	0.0	33.0
86b99a6df8b2b65df933a9fd96b5ebbb	9.0	0.0	0.0	0.0	5.0	0.0	0.0	0.0	0.0	0.0	0.0	0.0	0.0	0.0	0.0	0.0	0.0	14.0	17.0	32.0	0.0	20.0	0.0	0.0	0.0	9.0	0.0	0.0	0.0	0.0	0.0	0.0	0.0	0.0	0.0	0.0
8ec0d9c1d5a1d6a3efe5c72408d504f4	0.0	14.0	15.0	13.0	9.0	26.0	16.0	13.0	0.0	0.0	0.0	0.0	0.0	0.0	0.0	0.0	0.0	0.0	0.0	0.0	0.0	0.0	0.0	0.0	0.0	0.0	0.0	0.0	0.0	0.0	0.0	0.0	0.0	0.0	0.0	0.0
8ffd66f8281411c129873dbedb1a9872	0.0	0.0	13.0	0.0	14.0	0.0	0.0	0.0	0.0	8.0	0.0	27.0	31.0	0.0	13.0	0.0	0.0	0.0	0.0	0.0	0.0	0.0	0.0	0.0	0.0	0.0	0.0	0.0	0.0	0.0	0.0	0.0	0.0	0.0	0.0	0.0
e5420f82b5c157b0922e42cf5f3294f0	0.0	0.0	0.0	0.0	0.0	0.0	0.0	0.0	80.0	0.0	0.0	0.0	0.0	0.0	26.0	0.0	0.0	0.0	0.0	0.0	0.0	0.0	0.0	0.0	0.0	0.0	0.0	0.0	0.0	0.0	0.0	0.0	0.0	0.0	0.0	0.0
f352c38129197b7d6ec858af6b821449	0.0	0.0	0.0	0.0	0.0	0.0	0.0	0.0	51.0	0.0	0.0	0.0	0.0	0.0	55.0	0.0	0.0	0.0	0.0	0.0	0.0	0.0	0.0	0.0	0.0	0.0	0.0	0.0	0.0	0.0	0.0	0.0	0.0	0.0	0.0	0.0
f060ca43456e777d99296d63d294e1fc	0.0	0.0	0.0	0.0	0.0	0.0	0.0	0.0	0.0	21.0	12.0	15.0	34.0	24.0	0.0	0.0	0.0	0.0	0.0	0.0	0.0	0.0	0.0	0.0	0.0	0.0	0.0	0.0	0.0	0.0	0.0	0.0	0.0	0.0	0.0	0.0
5e9ee76faf52981f2b745690ecbcfb6b	0.0	0.0	0.0	0.0	0.0	0.0	0.0	0.0	0.0	6.0	14.0	21.0	0.0	0.0	25.0	40.0	0.0	0.0	0.0	0.0	0.0	0.0	0.0	0.0	0.0	0.0	0.0	0.0	0.0	0.0	0.0	0.0	0.0	0.0	0.0	0.0
53fd5a8f8c422ba444b421685a2b4943	0.0	0.0	0.0	0.0	0.0	0.0	0.0	0.0	0.0	0.0	0.0	25.0	19.0	17.0	13.0	32.0	0.0	0.0	0.0	0.0	0.0	0.0	0.0	0.0	0.0	0.0	0.0	0.0	0.0	0.0	0.0	0.0	0.0	0.0	0.0	0.0
846e51bfa6c482760fa816742a92fdb4	0.0	0.0	0.0	0.0	0.0	0.0	0.0	0.0	0.0	0.0	0.0	0.0	61.0	43.0	0.0	2.0	0.0	0.0	0.0	0.0	0.0	0.0	0.0	0.0	0.0	0.0	0.0	0.0	0.0	0.0	0.0	0.0	0.0	0.0	0.0	0.0
777626dd5da18c57cb140b20bce0a14e	0.0	0.0	0.0	0.0	0.0	0.0	0.0	0.0	0.0	0.0	0.0	0.0	20.0	70.0	16.0	0.0	0.0	0.0	0.0	0.0	0.0	0.0	0.0	0.0	0.0	0.0	0.0	0.0	0.0	0.0	0.0	0.0	0.0	0.0	0.0	0.0
14d732b556843b39c9114b4fda5f8a6a	0.0	0.0	0.0	0.0	0.0	0.0	0.0	0.0	0.0	0.0	0.0	0.0	0.0	0.0	0.0	0.0	16.0	11.0	0.0	0.0	24.0	0.0	30.0	0.0	9.0	16.0	0.0	0.0	0.0	0.0	0.0	0.0	0.0	0.0	0.0	0.0
c36aa849b1d4337b93f306956991d119	0.0	0.0	0.0	0.0	0.0	0.0	0.0	0.0	0.0	0.0	0.0	0.0	0.0	0.0	0.0	0.0	0.0	0.0	106.0	0.0	0.0	0.0	0.0	0.0	0.0	0.0	0.0	0.0	0.0	0.0	0.0	0.0	0.0	0.0	0.0	0.0
8f148df563317c740571c0db0e07c597	0.0	0.0	0.0	0.0	0.0	0.0	0.0	0.0	0.0	0.0	0.0	0.0	0.0	0.0	0.0	0.0	0.0	0.0	0.0	0.0	0.0	0.0	0.0	0.0	0.0	0.0	33.0	0.0	0.0	0.0	26.0	0.0	22.0	25.0	0.0	0.0
feaa50b86854c663fb9779972433db00	6.0	10.0	12.0	13.0	14.0	12.0	13.0	5.0	0.0	0.0	0.0	0.0	0.0	0.0	0.0	0.0	0.0	0.0	0.0	0.0	0.0	0.0	0.0	0.0	0.0	0.0	9.0	0.0	0.0	4.0	0.0	0.0	0.0	7.0	0.0	0.0
fd25c1353b29978a8d03a529eeb2ba7f	0.0	17.0	12.0	29.0	9.0	18.0	20.0	0.0	0.0	0.0	0.0	0.0	0.0	0.0	0.0	0.0	0.0	0.0	0.0	0.0	0.0	0.0	0.0	0.0	0.0	0.0	0.0	0.0	0.0	0.0	0.0	0.0	0.0	0.0	0.0	0.0
4eeea64881b4eb7f54da0e6a07cd1d3c	0.0	11.0	14.0	14.0	17.0	0.0	0.0	11.0	0.0	0.0	0.0	0.0	0.0	0.0	0.0	0.0	0.0	14.0	0.0	10.0	0.0	0.0	0.0	0.0	6.0	8.0	0.0	0.0	0.0	0.0	0.0	0.0	0.0	0.0	0.0	0.0
2e0f81cbe5658fae69e429477dde1973	0.0	0.0	0.0	0.0	0.0	0.0	0.0	0.0	0.0	36.0	16.0	0.0	24.0	13.0	16.0	0.0	0.0	0.0	0.0	0.0	0.0	0.0	0.0	0.0	0.0	0.0	0.0	0.0	0.0	0.0	0.0	0.0	0.0	0.0	0.0	0.0
1cb96e8adeacdfacec5fc257b6acae7b	0.0	0.0	0.0	0.0	0.0	0.0	0.0	0.0	0.0	31.0	16.0	0.0	25.0	17.0	8.0	8.0	0.0	0.0	0.0	0.0	0.0	0.0	0.0	0.0	0.0	0.0	0.0	0.0	0.0	0.0	0.0	0.0	0.0	0.0	0.0	0.0
1c86106da2cbde99ba569805788285ae	0.0	0.0	0.0	0.0	0.0	0.0	0.0	0.0	0.0	105.0	0.0	0.0	0.0	0.0	0.0	0.0	0.0	0.0	0.0	0.0	0.0	0.0	0.0	0.0	0.0	0.0	0.0	0.0	0.0	0.0	0.0	0.0	0.0	0.0	0.0	0.0
76f6816d86238963399d8b287efe7bcf	0.0	0.0	0.0	0.0	0.0	0.0	0.0	0.0	0.0	0.0	22.0	0.0	3.0	71.0	9.0	0.0	0.0	0.0	0.0	0.0	0.0	0.0	0.0	0.0	0.0	0.0	0.0	0.0	0.0	0.0	0.0	0.0	0.0	0.0	0.0	0.0
93c711e514bd80d3d8da9792f4a5b49e	0.0	0.0	0.0	0.0	0.0	0.0	0.0	0.0	0.0	0.0	0.0	91.0	0.0	0.0	3.0	11.0	0.0	0.0	0.0	0.0	0.0	0.0	0.0	0.0	0.0	0.0	0.0	0.0	0.0	0.0	0.0	0.0	0.0	0.0	0.0	0.0
42c264bffad29fa1d72e6c4c829e06b1	0.0	0.0	0.0	0.0	0.0	0.0	0.0	0.0	0.0	0.0	0.0	0.0	0.0	0.0	0.0	0.0	17.0	11.0	0.0	0.0	13.0	17.0	17.0	18.0	0.0	12.0	0.0	0.0	0.0	0.0	0.0	0.0	0.0	0.0	0.0	0.0
a5821b853fca8c1bf8adc7bc6be97ba5	0.0	0.0	0.0	0.0	0.0	0.0	0.0	0.0	0.0	0.0	0.0	0.0	0.0	0.0	0.0	0.0	7.0	0.0	12.0	6.0	13.0	22.0	27.0	0.0	6.0	12.0	0.0	0.0	0.0	0.0	0.0	0.0	0.0	0.0	0.0	0.0
a3d61d7c1d325da3794793e2aa714a6a	0.0	0.0	0.0	0.0	0.0	0.0	0.0	0.0	0.0	0.0	0.0	0.0	0.0	0.0	0.0	0.0	0.0	0.0	0.0	0.0	0.0	0.0	36.0	0.0	0.0	0.0	0.0	0.0	20.0	0.0	49.0	0.0	0.0	0.0	0.0	0.0
e05fbf769ae4b89fd47d7d5439ca40b3	0.0	0.0	0.0	0.0	0.0	0.0	0.0	0.0	0.0	0.0	0.0	0.0	0.0	0.0	0.0	0.0	0.0	0.0	0.0	0.0	0.0	0.0	0.0	0.0	0.0	0.0	18.0	0.0	16.0	25.0	0.0	0.0	13.0	15.0	0.0	18.0
7a274b63309f9a64c9fb787e2c8f1c81	0.0	0.0	0.0	0.0	0.0	0.0	0.0	0.0	0.0	0.0	0.0	0.0	0.0	0.0	0.0	0.0	0.0	0.0	0.0	0.0	0.0	0.0	0.0	0.0	0.0	0.0	22.0	0.0	0.0	0.0	26.0	57.0	0.0	0.0	0.0	0.0
9596055f2c7d2f9dad164f5f592894f4	0.0	0.0	0.0	0.0	0.0	0.0	0.0	0.0	0.0	0.0	0.0	0.0	0.0	0.0	0.0	0.0	0.0	0.0	0.0	0.0	0.0	0.0	0.0	0.0	0.0	0.0	0.0	0.0	52.0	23.0	0.0	0.0	18.0	0.0	12.0	0.0
cae480833a842ee5c509e6735a3fd08e	104.0	0.0	0.0	0.0	0.0	0.0	0.0	0.0	0.0	0.0	0.0	0.0	0.0	0.0	0.0	0.0	0.0	0.0	0.0	0.0	0.0	0.0	0.0	0.0	0.0	0.0	0.0	0.0	0.0	0.0	0.0	0.0	0.0	0.0	0.0	0.0
32e8ee65c5c1c55d473ffe70394de5c3	0.0	25.0	0.0	0.0	0.0	0.0	0.0	0.0	0.0	0.0	0.0	0.0	0.0	0.0	0.0	0.0	0.0	52.0	0.0	27.0	0.0	0.0	0.0	0.0	0.0	0.0	0.0	0.0	0.0	0.0	0.0	0.0	0.0	0.0	0.0	0.0
88274ca7a4a4b1b8c3b1ca12e363d375	0.0	0.0	0.0	68.0	0.0	18.0	18.0	0.0	0.0	0.0	0.0	0.0	0.0	0.0	0.0	0.0	0.0	0.0	0.0	0.0	0.0	0.0	0.0	0.0	0.0	0.0	0.0	0.0	0.0	0.0	0.0	0.0	0.0	0.0	0.0	0.0
3bdd39bcdbb5bc03a61f65e3d57721a7	0.0	0.0	0.0	0.0	0.0	0.0	0.0	0.0	0.0	0.0	0.0	104.0	0.0	0.0	0.0	0.0	0.0	0.0	0.0	0.0	0.0	0.0	0.0	0.0	0.0	0.0	0.0	0.0	0.0	0.0	0.0	0.0	0.0	0.0	0.0	0.0
10346b7f1631e20a8c4d29ce11c3b596	0.0	0.0	0.0	0.0	0.0	0.0	0.0	0.0	0.0	0.0	0.0	0.0	0.0	0.0	0.0	0.0	11.0	10.0	0.0	5.0	16.0	17.0	6.0	0.0	8.0	31.0	0.0	0.0	0.0	0.0	0.0	0.0	0.0	0.0	0.0	0.0
2746a91464ad8b41d18e0a6d821c2986	0.0	0.0	0.0	0.0	0.0	0.0	0.0	0.0	0.0	0.0	0.0	0.0	0.0	0.0	0.0	0.0	0.0	19.0	0.0	16.0	0.0	23.0	14.0	0.0	0.0	32.0	0.0	0.0	0.0	0.0	0.0	0.0	0.0	0.0	0.0	0.0
d1cc957ccc07228de23a162b2a99d782	0.0	0.0	0.0	0.0	0.0	0.0	0.0	0.0	0.0	0.0	0.0	0.0	0.0	0.0	0.0	0.0	0.0	18.0	23.0	14.0	0.0	0.0	11.0	19.0	0.0	19.0	0.0	0.0	0.0	0.0	0.0	0.0	0.0	0.0	0.0	0.0
8740819acb41fada3514eb5b4db43b81	0.0	0.0	0.0	0.0	0.0	0.0	0.0	0.0	0.0	0.0	0.0	0.0	0.0	0.0	0.0	0.0	0.0	0.0	0.0	21.0	0.0	0.0	6.0	20.0	26.0	31.0	0.0	0.0	0.0	0.0	0.0	0.0	0.0	0.0	0.0	0.0
fe175bfe4ba35d4a16098c2e4aeb15ac	0.0	0.0	0.0	0.0	0.0	0.0	0.0	0.0	0.0	0.0	0.0	0.0	0.0	0.0	0.0	0.0	0.0	0.0	0.0	0.0	0.0	0.0	0.0	0.0	0.0	0.0	30.0	61.0	0.0	0.0	0.0	13.0	0.0	0.0	0.0	0.0
69347074bf0d2678ffb3fb12ecd2315b	0.0	0.0	0.0	0.0	0.0	0.0	0.0	0.0	0.0	0.0	0.0	0.0	0.0	0.0	0.0	0.0	0.0	0.0	0.0	0.0	0.0	0.0	0.0	0.0	0.0	0.0	5.0	5.0	0.0	7.0	14.0	9.0	13.0	35.0	14.0	2.0
699b86c11b790051857d2ef2d610799b	0.0	0.0	0.0	0.0	0.0	0.0	0.0	0.0	0.0	0.0	0.0	0.0	0.0	0.0	0.0	0.0	0.0	0.0	0.0	0.0	0.0	0.0	0.0	0.0	0.0	0.0	0.0	60.0	0.0	44.0	0.0	0.0	0.0	0.0	0.0	0.0
10d62d5571b56518795055dfe5305ccd	0.0	0.0	0.0	0.0	0.0	0.0	0.0	0.0	0.0	0.0	0.0	0.0	0.0	0.0	0.0	0.0	0.0	0.0	0.0	0.0	0.0	0.0	0.0	0.0	0.0	0.0	0.0	0.0	22.0	23.0	0.0	0.0	25.0	14.0	12.0	8.0
8799ffddbcbe1175dae7efb02fa0798b	0.0	58.0	0.0	0.0	0.0	0.0	0.0	45.0	0.0	0.0	0.0	0.0	0.0	0.0	0.0	0.0	0.0	0.0	0.0	0.0	0.0	0.0	0.0	0.0	0.0	0.0	0.0	0.0	0.0	0.0	0.0	0.0	0.0	0.0	0.0	0.0
0c8226ada53d9ce7fa14e001b6f049a4	0.0	0.0	0.0	0.0	0.0	0.0	0.0	0.0	0.0	0.0	0.0	87.0	16.0	0.0	0.0	0.0	0.0	0.0	0.0	0.0	0.0	0.0	0.0	0.0	0.0	0.0	0.0	0.0	0.0	0.0	0.0	0.0	0.0	0.0	0.0	0.0
d596709c325a1ad911fefa1227a7f431	0.0	0.0	0.0	0.0	0.0	0.0	0.0	0.0	0.0	0.0	0.0	0.0	0.0	0.0	0.0	103.0	0.0	0.0	0.0	0.0	0.0	0.0	0.0	0.0	0.0	0.0	0.0	0.0	0.0	0.0	0.0	0.0	0.0	0.0	0.0	0.0
1b41ffca4a99ca7d46124b82a95d5b0f	0.0	0.0	0.0	0.0	0.0	0.0	0.0	0.0	0.0	0.0	0.0	0.0	0.0	0.0	0.0	0.0	10.0	12.0	0.0	4.0	12.0	7.0	15.0	15.0	9.0	12.0	0.0	0.0	0.0	0.0	0.0	0.0	0.0	7.0	0.0	0.0
f52eb25df2c18174f4b65b0fcdd0a142	0.0	0.0	0.0	0.0	0.0	0.0	0.0	0.0	0.0	0.0	0.0	0.0	0.0	0.0	0.0	0.0	13.0	0.0	0.0	12.0	0.0	0.0	13.0	7.0	41.0	17.0	0.0	0.0	0.0	0.0	0.0	0.0	0.0	0.0	0.0	0.0
d2871df1b907c4fe31bd15e64d1834cb	0.0	0.0	0.0	0.0	0.0	0.0	0.0	0.0	0.0	0.0	0.0	0.0	0.0	0.0	0.0	0.0	0.0	0.0	0.0	0.0	40.0	0.0	20.0	0.0	19.0	24.0	0.0	0.0	0.0	0.0	0.0	0.0	0.0	0.0	0.0	0.0
fad974ad6c7a7e1633f91374b2a06118	0.0	0.0	0.0	0.0	0.0	0.0	0.0	0.0	0.0	0.0	0.0	0.0	0.0	0.0	0.0	0.0	0.0	0.0	0.0	0.0	0.0	0.0	0.0	0.0	0.0	0.0	37.0	0.0	0.0	37.0	0.0	29.0	0.0	0.0	0.0	0.0
979c0cb06693e70c46a4dddb71a1949c	0.0	0.0	0.0	0.0	0.0	0.0	0.0	0.0	0.0	0.0	0.0	0.0	0.0	0.0	0.0	0.0	0.0	0.0	0.0	0.0	0.0	0.0	0.0	0.0	0.0	0.0	0.0	0.0	21.0	0.0	0.0	0.0	0.0	0.0	0.0	82.0
4492bbc295a25e384929024c483f71cd	6.0	0.0	0.0	0.0	0.0	0.0	0.0	0.0	0.0	30.0	10.0	0.0	10.0	0.0	11.0	35.0	0.0	0.0	0.0	0.0	0.0	0.0	0.0	0.0	0.0	0.0	0.0	0.0	0.0	0.0	0.0	0.0	0.0	0.0	0.0	0.0
494c714dace1d365f70d0a5a39a634a9	0.0	15.0	0.0	0.0	0.0	0.0	0.0	0.0	0.0	0.0	0.0	0.0	0.0	0.0	0.0	0.0	24.0	8.0	0.0	16.0	10.0	17.0	0.0	0.0	0.0	12.0	0.0	0.0	0.0	0.0	0.0	0.0	0.0	0.0	0.0	0.0
cb112f010d6c622dc8b68ea452df6a3c	0.0	0.0	0.0	0.0	0.0	0.0	0.0	0.0	10.0	29.0	0.0	0.0	22.0	19.0	0.0	22.0	0.0	0.0	0.0	0.0	0.0	0.0	0.0	0.0	0.0	0.0	0.0	0.0	0.0	0.0	0.0	0.0	0.0	0.0	0.0	0.0
a2bc615a220be48431e9d252893e5504	0.0	0.0	0.0	0.0	0.0	0.0	0.0	0.0	11.0	0.0	44.0	0.0	28.0	19.0	0.0	0.0	0.0	0.0	0.0	0.0	0.0	0.0	0.0	0.0	0.0	0.0	0.0	0.0	0.0	0.0	0.0	0.0	0.0	0.0	0.0	0.0
b5f0b1d768f1ebc756c3d1c4a364da80	0.0	0.0	0.0	0.0	0.0	0.0	0.0	0.0	0.0	0.0	102.0	0.0	0.0	0.0	0.0	0.0	0.0	0.0	0.0	0.0	0.0	0.0	0.0	0.0	0.0	0.0	0.0	0.0	0.0	0.0	0.0	0.0	0.0	0.0	0.0	0.0
cb45cad5ebf0aa1282fcf4dac05001ca	0.0	0.0	0.0	0.0	0.0	0.0	0.0	0.0	0.0	0.0	0.0	0.0	0.0	0.0	0.0	0.0	19.0	30.0	0.0	10.0	24.0	19.0	0.0	0.0	0.0	0.0	0.0	0.0	0.0	0.0	0.0	0.0	0.0	0.0	0.0	0.0
4056bfc2a2506aef6aff67edcc96b7ee	0.0	0.0	0.0	0.0	0.0	0.0	0.0	0.0	0.0	0.0	0.0	0.0	0.0	0.0	0.0	0.0	5.0	17.0	0.0	0.0	0.0	0.0	0.0	55.0	0.0	25.0	0.0	0.0	0.0	0.0	0.0	0.0	0.0	0.0	0.0	0.0
4fde209b6240b4df0f63b1c6d02054b5	0.0	0.0	0.0	0.0	0.0	0.0	0.0	0.0	0.0	0.0	0.0	0.0	0.0	0.0	0.0	0.0	0.0	0.0	0.0	0.0	0.0	0.0	0.0	0.0	0.0	0.0	18.0	0.0	0.0	0.0	22.0	11.0	15.0	0.0	0.0	36.0
bf8d3bebeada16cacda78935e61c4968	0.0	0.0	0.0	0.0	0.0	101.0	0.0	0.0	0.0	0.0	0.0	0.0	0.0	0.0	0.0	0.0	0.0	0.0	0.0	0.0	0.0	0.0	0.0	0.0	0.0	0.0	0.0	0.0	0.0	0.0	0.0	0.0	0.0	0.0	0.0	0.0
ae9c88cc6d9ca39a36796dea8956cd60	0.0	0.0	0.0	0.0	0.0	0.0	0.0	0.0	0.0	0.0	13.0	0.0	15.0	46.0	23.0	4.0	0.0	0.0	0.0	0.0	0.0	0.0	0.0	0.0	0.0	0.0	0.0	0.0	0.0	0.0	0.0	0.0	0.0	0.0	0.0	0.0
2ac5f7b94f665eabda8213beb6f0d3bd	0.0	0.0	0.0	0.0	0.0	0.0	0.0	0.0	0.0	0.0	0.0	0.0	0.0	0.0	0.0	0.0	31.0	16.0	0.0	0.0	20.0	0.0	12.0	22.0	0.0	0.0	0.0	0.0	0.0	0.0	0.0	0.0	0.0	0.0	0.0	0.0
4fc91241a068082d2260a3dd88481fdc	0.0	0.0	0.0	0.0	0.0	0.0	0.0	0.0	0.0	0.0	0.0	0.0	0.0	0.0	0.0	0.0	0.0	19.0	35.0	47.0	0.0	0.0	0.0	0.0	0.0	0.0	0.0	0.0	0.0	0.0	0.0	0.0	0.0	0.0	0.0	0.0
257e38780da57530b9ec377f7a475efd	0.0	0.0	0.0	0.0	0.0	0.0	0.0	0.0	0.0	0.0	0.0	0.0	0.0	0.0	0.0	0.0	0.0	29.0	0.0	0.0	0.0	33.0	0.0	39.0	0.0	0.0	0.0	0.0	0.0	0.0	0.0	0.0	0.0	0.0	0.0	0.0
83cdb77aefc632603dc34f8a40d2ef00	0.0	0.0	0.0	0.0	0.0	0.0	0.0	0.0	0.0	0.0	0.0	0.0	0.0	0.0	0.0	0.0	0.0	0.0	0.0	0.0	0.0	0.0	0.0	0.0	0.0	0.0	13.0	11.0	16.0	17.0	11.0	14.0	11.0	8.0	0.0	0.0
40f98bab52d7d7858451f0aabe87f23c	0.0	0.0	0.0	0.0	0.0	0.0	0.0	0.0	0.0	0.0	0.0	0.0	0.0	0.0	0.0	0.0	0.0	0.0	0.0	0.0	0.0	0.0	0.0	0.0	0.0	0.0	22.0	11.0	0.0	27.0	22.0	0.0	19.0	0.0	0.0	0.0
24fd1b26ed11c85b6a41cf9ccc7583c6	0.0	0.0	0.0	0.0	0.0	0.0	0.0	0.0	0.0	0.0	0.0	0.0	0.0	0.0	0.0	0.0	0.0	0.0	0.0	0.0	0.0	0.0	0.0	0.0	0.0	0.0	0.0	19.0	40.0	0.0	0.0	0.0	17.0	0.0	25.0	0.0
872fe879f44763f72b14f6a1ea33f9f2	0.0	0.0	0.0	0.0	0.0	0.0	0.0	0.0	0.0	0.0	0.0	0.0	0.0	0.0	0.0	0.0	0.0	0.0	0.0	0.0	0.0	0.0	0.0	0.0	0.0	0.0	0.0	0.0	30.0	6.0	0.0	44.0	21.0	0.0	0.0	0.0
b6bd3c9c8eca771dc5707797cbb47bf3	17.0	0.0	0.0	0.0	25.0	29.0	24.0	0.0	0.0	0.0	0.0	0.0	0.0	5.0	0.0	0.0	0.0	0.0	0.0	0.0	0.0	0.0	0.0	0.0	0.0	0.0	0.0	0.0	0.0	0.0	0.0	0.0	0.0	0.0	0.0	0.0
1e5faca39c2263f60b6eda61eb3a0ac5	0.0	16.0	0.0	0.0	0.0	37.0	32.0	15.0	0.0	0.0	0.0	0.0	0.0	0.0	0.0	0.0	0.0	0.0	0.0	0.0	0.0	0.0	0.0	0.0	0.0	0.0	0.0	0.0	0.0	0.0	0.0	0.0	0.0	0.0	0.0	0.0
b74009ee162d508bac3435a12b73b0cd	0.0	0.0	0.0	46.0	0.0	0.0	0.0	0.0	0.0	0.0	0.0	0.0	11.0	43.0	0.0	0.0	0.0	0.0	0.0	0.0	0.0	0.0	0.0	0.0	0.0	0.0	0.0	0.0	0.0	0.0	0.0	0.0	0.0	0.0	0.0	0.0
4bf45ae2caaf30533bad6a28fd14e1d7	0.0	0.0	0.0	0.0	0.0	0.0	0.0	0.0	0.0	0.0	3.0	0.0	28.0	47.0	22.0	0.0	0.0	0.0	0.0	0.0	0.0	0.0	0.0	0.0	0.0	0.0	0.0	0.0	0.0	0.0	0.0	0.0	0.0	0.0	0.0	0.0
ddcba6b1430a117c53d0e659616d36f0	0.0	0.0	0.0	0.0	0.0	0.0	0.0	0.0	0.0	0.0	0.0	0.0	0.0	0.0	4.0	0.0	0.0	16.0	11.0	0.0	7.0	7.0	15.0	13.0	17.0	10.0	0.0	0.0	0.0	0.0	0.0	0.0	0.0	0.0	0.0	0.0
e61452a97b27a245319364f8bc3ba142	0.0	0.0	0.0	0.0	0.0	0.0	0.0	0.0	0.0	0.0	0.0	0.0	0.0	0.0	0.0	0.0	0.0	0.0	14.0	25.0	0.0	26.0	24.0	0.0	11.0	0.0	0.0	0.0	0.0	0.0	0.0	0.0	0.0	0.0	0.0	0.0
81be1fd8876813a72d65e35bed7730d9	0.0	0.0	0.0	0.0	0.0	0.0	0.0	0.0	0.0	0.0	0.0	0.0	0.0	0.0	0.0	0.0	0.0	0.0	0.0	35.0	0.0	0.0	0.0	0.0	25.0	40.0	0.0	0.0	0.0	0.0	0.0	0.0	0.0	0.0	0.0	0.0
c4330fa093c8576d73b7abfc91ef6c36	0.0	0.0	0.0	0.0	0.0	0.0	0.0	0.0	0.0	0.0	0.0	0.0	0.0	0.0	0.0	0.0	0.0	0.0	0.0	0.0	0.0	0.0	0.0	0.0	0.0	0.0	0.0	12.0	15.0	16.0	19.0	0.0	0.0	13.0	12.0	13.0
28620a65f3c692046a73467869e4f7b2	24.0	0.0	8.0	0.0	0.0	13.0	0.0	0.0	3.0	0.0	0.0	0.0	0.0	0.0	0.0	0.0	0.0	0.0	19.0	22.0	0.0	10.0	0.0	0.0	0.0	0.0	0.0	0.0	0.0	0.0	0.0	0.0	0.0	0.0	0.0	0.0
6601ee5d3185950366efba1013fbb202	11.0	22.0	0.0	23.0	8.0	0.0	18.0	17.0	0.0	0.0	0.0	0.0	0.0	0.0	0.0	0.0	0.0	0.0	0.0	0.0	0.0	0.0	0.0	0.0	0.0	0.0	0.0	0.0	0.0	0.0	0.0	0.0	0.0	0.0	0.0	0.0
941fdc63362625e68e0f463195861b7f	0.0	0.0	0.0	0.0	0.0	0.0	0.0	0.0	0.0	0.0	0.0	0.0	0.0	0.0	0.0	0.0	0.0	0.0	0.0	0.0	0.0	0.0	0.0	0.0	0.0	0.0	11.0	11.0	0.0	21.0	20.0	0.0	16.0	11.0	9.0	0.0
69428bb02b587c59d639e1acde6dcd43	0.0	0.0	0.0	0.0	0.0	0.0	0.0	0.0	0.0	0.0	0.0	0.0	0.0	0.0	0.0	0.0	0.0	0.0	0.0	0.0	0.0	0.0	0.0	0.0	0.0	0.0	23.0	38.0	0.0	38.0	0.0	0.0	0.0	0.0	0.0	0.0
7faa4f6b7b9a5fc4fb228b8e6ce73b33	0.0	0.0	0.0	0.0	0.0	0.0	0.0	0.0	0.0	0.0	0.0	0.0	0.0	0.0	0.0	0.0	0.0	0.0	0.0	0.0	0.0	0.0	0.0	0.0	0.0	0.0	25.0	0.0	0.0	0.0	31.0	27.0	16.0	0.0	0.0	0.0
fb5bf2303ac73139ce37d2f66c697e8e	0.0	0.0	0.0	0.0	0.0	0.0	0.0	0.0	0.0	0.0	0.0	0.0	0.0	0.0	0.0	0.0	0.0	0.0	0.0	0.0	0.0	0.0	0.0	0.0	0.0	0.0	14.0	17.0	5.0	15.0	0.0	11.0	16.0	0.0	0.0	21.0
c550bbf34bf818b9c689030081b849aa	0.0	0.0	0.0	0.0	0.0	0.0	0.0	0.0	0.0	0.0	0.0	0.0	0.0	0.0	0.0	0.0	0.0	0.0	0.0	0.0	0.0	0.0	0.0	0.0	0.0	0.0	0.0	40.0	0.0	0.0	0.0	0.0	0.0	59.0	0.0	0.0
2d36f658ef83d090541a144ba80a7d3b	21.0	0.0	27.0	0.0	7.0	12.0	0.0	31.0	0.0	0.0	0.0	0.0	0.0	0.0	0.0	0.0	0.0	0.0	0.0	0.0	0.0	0.0	0.0	0.0	0.0	0.0	0.0	0.0	0.0	0.0	0.0	0.0	0.0	0.0	0.0	0.0
47dad53afb0131d8f2be2843e4872670	13.0	4.0	0.0	16.0	0.0	0.0	4.0	15.0	0.0	0.0	0.0	11.0	0.0	0.0	0.0	0.0	0.0	26.0	9.0	0.0	0.0	0.0	0.0	0.0	0.0	0.0	0.0	0.0	0.0	0.0	0.0	0.0	0.0	0.0	0.0	0.0
195cc22b2aa0b038a4aba3d04f5c6c4a	7.0	15.0	0.0	9.0	10.0	0.0	15.0	14.0	0.0	0.0	0.0	0.0	0.0	0.0	0.0	0.0	0.0	0.0	14.0	14.0	0.0	0.0	0.0	0.0	0.0	0.0	0.0	0.0	0.0	0.0	0.0	0.0	0.0	0.0	0.0	0.0
0be275e4182258627137298c45c36c8a	0.0	0.0	0.0	0.0	0.0	0.0	0.0	0.0	0.0	16.0	0.0	25.0	0.0	0.0	16.0	41.0	0.0	0.0	0.0	0.0	0.0	0.0	0.0	0.0	0.0	0.0	0.0	0.0	0.0	0.0	0.0	0.0	0.0	0.0	0.0	0.0
1cdbc8b225c13234741ee58f19b0d7fa	0.0	0.0	0.0	0.0	0.0	0.0	0.0	0.0	0.0	5.0	0.0	0.0	23.0	0.0	15.0	55.0	0.0	0.0	0.0	0.0	0.0	0.0	0.0	0.0	0.0	0.0	0.0	0.0	0.0	0.0	0.0	0.0	0.0	0.0	0.0	0.0
b690aac351be05b2c099e2db58e9f639	0.0	0.0	0.0	0.0	0.0	0.0	0.0	0.0	0.0	0.0	0.0	0.0	0.0	0.0	0.0	0.0	0.0	22.0	0.0	7.0	11.0	11.0	14.0	19.0	7.0	7.0	0.0	0.0	0.0	0.0	0.0	0.0	0.0	0.0	0.0	0.0
451d229c93665c61600fec45d2f533f2	0.0	0.0	0.0	0.0	0.0	0.0	0.0	0.0	0.0	0.0	0.0	0.0	0.0	0.0	0.0	0.0	0.0	0.0	0.0	0.0	0.0	0.0	0.0	0.0	0.0	0.0	72.0	0.0	0.0	0.0	0.0	0.0	0.0	26.0	0.0	0.0
a8d37c1112af8e40dc21c97fa25d41e5	0.0	0.0	0.0	0.0	0.0	0.0	0.0	0.0	0.0	0.0	0.0	0.0	0.0	0.0	0.0	0.0	0.0	0.0	0.0	0.0	0.0	0.0	0.0	0.0	0.0	0.0	8.0	4.0	13.0	6.0	22.0	9.0	16.0	14.0	0.0	6.0
a6b9eef68c67e627a9d4db9c52c41577	0.0	0.0	0.0	0.0	0.0	0.0	0.0	0.0	0.0	0.0	0.0	0.0	0.0	0.0	0.0	0.0	0.0	0.0	0.0	0.0	0.0	0.0	0.0	0.0	0.0	0.0	9.0	0.0	23.0	0.0	23.0	16.0	13.0	0.0	0.0	14.0
b34a5129f137fc40cc09c7e11c2fd1a6	0.0	0.0	0.0	0.0	0.0	0.0	0.0	0.0	0.0	0.0	0.0	0.0	0.0	0.0	0.0	0.0	0.0	0.0	0.0	0.0	0.0	0.0	0.0	0.0	0.0	0.0	8.0	11.0	16.0	0.0	11.0	0.0	21.0	0.0	15.0	16.0
ee863ef8f71c5262a3f74cd91593484c	0.0	26.0	0.0	23.0	0.0	0.0	0.0	26.0	0.0	0.0	0.0	0.0	0.0	0.0	0.0	0.0	0.0	22.0	0.0	0.0	0.0	0.0	0.0	0.0	0.0	0.0	0.0	0.0	0.0	0.0	0.0	0.0	0.0	0.0	0.0	0.0
9b29085c331ea94f45c38256fdece63f	0.0	0.0	0.0	0.0	0.0	0.0	5.0	0.0	0.0	0.0	0.0	0.0	0.0	0.0	0.0	0.0	7.0	6.0	13.0	8.0	9.0	7.0	6.0	14.0	7.0	15.0	0.0	0.0	0.0	0.0	0.0	0.0	0.0	0.0	0.0	0.0
55e46d27403cfa516bd1235fc051087e	0.0	0.0	0.0	0.0	0.0	0.0	0.0	31.0	0.0	0.0	0.0	0.0	0.0	0.0	0.0	0.0	0.0	0.0	0.0	0.0	0.0	0.0	0.0	0.0	0.0	0.0	28.0	38.0	0.0	0.0	0.0	0.0	0.0	0.0	0.0	0.0
ba69e3089fc2cf4d6daa456d90602582	0.0	0.0	0.0	0.0	0.0	0.0	0.0	0.0	6.0	12.0	0.0	26.0	0.0	19.0	24.0	10.0	0.0	0.0	0.0	0.0	0.0	0.0	0.0	0.0	0.0	0.0	0.0	0.0	0.0	0.0	0.0	0.0	0.0	0.0	0.0	0.0
e87dc1fe0b3afcc314fab3d03284911b	0.0	0.0	0.0	0.0	0.0	0.0	0.0	0.0	0.0	15.0	6.0	0.0	25.0	36.0	7.0	8.0	0.0	0.0	0.0	0.0	0.0	0.0	0.0	0.0	0.0	0.0	0.0	0.0	0.0	0.0	0.0	0.0	0.0	0.0	0.0	0.0
2ba25f93e532b400d442c8f228847dc2	0.0	0.0	0.0	0.0	0.0	0.0	0.0	0.0	0.0	0.0	0.0	0.0	0.0	0.0	0.0	0.0	0.0	97.0	0.0	0.0	0.0	0.0	0.0	0.0	0.0	0.0	0.0	0.0	0.0	0.0	0.0	0.0	0.0	0.0	0.0	0.0
286a556f299fda10198cd9335a79f437	0.0	0.0	0.0	0.0	0.0	0.0	0.0	0.0	0.0	0.0	0.0	0.0	0.0	0.0	0.0	0.0	0.0	42.0	0.0	0.0	16.0	0.0	13.0	0.0	26.0	0.0	0.0	0.0	0.0	0.0	0.0	0.0	0.0	0.0	0.0	0.0
44285897cb7b785f163183fbfd25ff9e	0.0	0.0	0.0	0.0	0.0	0.0	0.0	0.0	0.0	0.0	0.0	0.0	0.0	0.0	0.0	0.0	0.0	0.0	0.0	0.0	0.0	0.0	0.0	0.0	0.0	0.0	15.0	8.0	0.0	13.0	9.0	10.0	20.0	9.0	13.0	0.0
92dea3653dd3c626af0aba2cff62b8c0	0.0	0.0	0.0	0.0	0.0	0.0	0.0	0.0	0.0	0.0	0.0	0.0	0.0	0.0	0.0	0.0	0.0	0.0	0.0	0.0	0.0	0.0	0.0	0.0	0.0	0.0	23.0	0.0	0.0	0.0	0.0	0.0	31.0	0.0	43.0	0.0
a03bfcd49b75a46058871ff6a8016ac7	0.0	0.0	0.0	0.0	0.0	0.0	0.0	0.0	0.0	0.0	0.0	0.0	0.0	0.0	0.0	0.0	0.0	0.0	0.0	0.0	0.0	0.0	0.0	0.0	0.0	0.0	0.0	4.0	24.0	0.0	0.0	23.0	26.0	0.0	15.0	5.0
5ab2a3f990173513bd665fcf67c21074	0.0	0.0	0.0	0.0	0.0	0.0	0.0	0.0	0.0	41.0	0.0	0.0	9.0	22.0	16.0	8.0	0.0	0.0	0.0	0.0	0.0	0.0	0.0	0.0	0.0	0.0	0.0	0.0	0.0	0.0	0.0	0.0	0.0	0.0	0.0	0.0
b3cd9180b0d9d3222c0342c6ee03280d	0.0	0.0	0.0	0.0	0.0	0.0	0.0	0.0	0.0	0.0	25.0	0.0	0.0	0.0	42.0	11.0	0.0	0.0	0.0	18.0	0.0	0.0	0.0	0.0	0.0	0.0	0.0	0.0	0.0	0.0	0.0	0.0	0.0	0.0	0.0	0.0
85957915b2e47a90dac90aa7ff1784a7	0.0	0.0	0.0	0.0	0.0	0.0	0.0	0.0	0.0	0.0	0.0	14.0	0.0	0.0	0.0	82.0	0.0	0.0	0.0	0.0	0.0	0.0	0.0	0.0	0.0	0.0	0.0	0.0	0.0	0.0	0.0	0.0	0.0	0.0	0.0	0.0
7850011a5c39a49fb92376600969d4f9	0.0	0.0	0.0	0.0	0.0	0.0	0.0	0.0	0.0	0.0	0.0	0.0	0.0	0.0	0.0	0.0	5.0	3.0	17.0	19.0	5.0	3.0	5.0	0.0	18.0	21.0	0.0	0.0	0.0	0.0	0.0	0.0	0.0	0.0	0.0	0.0
ff383b28dd2dfe3d5a642ab651668dcb	0.0	0.0	0.0	0.0	0.0	0.0	0.0	0.0	0.0	0.0	0.0	0.0	0.0	0.0	0.0	0.0	0.0	9.0	13.0	7.0	14.0	11.0	8.0	11.0	12.0	11.0	0.0	0.0	0.0	0.0	0.0	0.0	0.0	0.0	0.0	0.0
6f749508e7998cb3a8e1ec9b0ca15361	0.0	0.0	0.0	0.0	0.0	0.0	0.0	0.0	0.0	0.0	0.0	0.0	0.0	0.0	0.0	0.0	0.0	0.0	0.0	0.0	0.0	0.0	0.0	0.0	0.0	0.0	28.0	10.0	0.0	0.0	13.0	0.0	10.0	23.0	6.0	6.0
3ae6b1e2d61d6f1eaa4ade8a35a0fe01	0.0	0.0	0.0	0.0	0.0	0.0	0.0	0.0	0.0	0.0	0.0	0.0	0.0	0.0	0.0	0.0	0.0	0.0	0.0	0.0	0.0	0.0	0.0	0.0	0.0	0.0	0.0	0.0	22.0	0.0	53.0	0.0	0.0	0.0	21.0	0.0
2cd72b78e842d6532e687f63e814429d	5.0	5.0	0.0	11.0	0.0	4.0	4.0	10.0	0.0	0.0	0.0	0.0	0.0	0.0	0.0	0.0	5.0	8.0	7.0	9.0	7.0	3.0	0.0	7.0	0.0	10.0	0.0	0.0	0.0	0.0	0.0	0.0	0.0	0.0	0.0	0.0
a87734386b1f503ce489f8c680fdb4bb	11.0	0.0	0.0	0.0	0.0	0.0	0.0	0.0	0.0	0.0	0.0	0.0	35.0	10.0	0.0	39.0	0.0	0.0	0.0	0.0	0.0	0.0	0.0	0.0	0.0	0.0	0.0	0.0	0.0	0.0	0.0	0.0	0.0	0.0	0.0	0.0
e5680fa8b6285b53b01b37801ed4cceb	0.0	19.0	0.0	9.0	20.0	23.0	24.0	0.0	0.0	0.0	0.0	0.0	0.0	0.0	0.0	0.0	0.0	0.0	0.0	0.0	0.0	0.0	0.0	0.0	0.0	0.0	0.0	0.0	0.0	0.0	0.0	0.0	0.0	0.0	0.0	0.0
a0f73d6ce2c873374213d5de48720842	0.0	6.0	12.0	10.0	26.0	10.0	13.0	18.0	0.0	0.0	0.0	0.0	0.0	0.0	0.0	0.0	0.0	0.0	0.0	0.0	0.0	0.0	0.0	0.0	0.0	0.0	0.0	0.0	0.0	0.0	0.0	0.0	0.0	0.0	0.0	0.0
84f662bc572b3d7fb6c2c6da662cf348	0.0	0.0	14.0	13.0	0.0	14.0	0.0	14.0	0.0	0.0	0.0	0.0	0.0	0.0	0.0	0.0	0.0	18.0	0.0	22.0	0.0	0.0	0.0	0.0	0.0	0.0	0.0	0.0	0.0	0.0	0.0	0.0	0.0	0.0	0.0	0.0
af958ee443e8e707c1430a51845f1127	0.0	0.0	0.0	0.0	0.0	0.0	0.0	0.0	6.0	0.0	36.0	20.0	0.0	14.0	8.0	11.0	0.0	0.0	0.0	0.0	0.0	0.0	0.0	0.0	0.0	0.0	0.0	0.0	0.0	0.0	0.0	0.0	0.0	0.0	0.0	0.0
59a40f56caf688837589e305e1eef329	0.0	0.0	0.0	0.0	0.0	0.0	0.0	0.0	0.0	4.0	18.0	21.0	14.0	20.0	18.0	0.0	0.0	0.0	0.0	0.0	0.0	0.0	0.0	0.0	0.0	0.0	0.0	0.0	0.0	0.0	0.0	0.0	0.0	0.0	0.0	0.0
afad95c7dfd1dfd4c6a2fb75a6733d2c	0.0	0.0	0.0	0.0	0.0	0.0	0.0	0.0	0.0	0.0	0.0	0.0	0.0	0.0	0.0	0.0	0.0	0.0	0.0	37.0	0.0	0.0	58.0	0.0	0.0	0.0	0.0	0.0	0.0	0.0	0.0	0.0	0.0	0.0	0.0	0.0
97b242541255df942a62151fcb4b6f08	0.0	0.0	0.0	0.0	0.0	0.0	0.0	0.0	0.0	0.0	0.0	0.0	0.0	0.0	0.0	0.0	0.0	0.0	0.0	0.0	0.0	0.0	0.0	16.0	41.0	38.0	0.0	0.0	0.0	0.0	0.0	0.0	0.0	0.0	0.0	0.0
d20d4bd5c355d805c8aca3b80ae884dd	0.0	0.0	0.0	0.0	0.0	0.0	0.0	0.0	0.0	0.0	0.0	0.0	0.0	0.0	0.0	0.0	0.0	0.0	0.0	0.0	0.0	0.0	0.0	0.0	0.0	95.0	0.0	0.0	0.0	0.0	0.0	0.0	0.0	0.0	0.0	0.0
a4579dc4ed7bd605a567551d3dcadf69	0.0	0.0	0.0	0.0	0.0	0.0	0.0	0.0	0.0	0.0	0.0	0.0	0.0	0.0	0.0	0.0	0.0	0.0	0.0	0.0	0.0	0.0	0.0	0.0	0.0	0.0	24.0	22.0	0.0	13.0	0.0	0.0	0.0	28.0	0.0	8.0
b9ca364aa566a65098e6280f8f847195	0.0	0.0	0.0	0.0	0.0	0.0	0.0	0.0	0.0	0.0	0.0	0.0	0.0	0.0	0.0	0.0	0.0	0.0	0.0	0.0	0.0	0.0	0.0	0.0	0.0	0.0	17.0	0.0	14.0	0.0	29.0	8.0	9.0	11.0	7.0	0.0
3e0fbcd35debea002efaf4555cdffb04	0.0	0.0	0.0	0.0	0.0	0.0	0.0	0.0	0.0	0.0	0.0	0.0	0.0	0.0	0.0	0.0	0.0	0.0	0.0	0.0	0.0	0.0	0.0	0.0	0.0	0.0	26.0	0.0	0.0	22.0	21.0	0.0	0.0	26.0	0.0	0.0
038b987c1a73c3c8b32a86fb29a999c8	0.0	0.0	0.0	0.0	0.0	0.0	0.0	0.0	0.0	0.0	0.0	0.0	0.0	0.0	0.0	0.0	0.0	0.0	0.0	0.0	0.0	0.0	0.0	0.0	0.0	0.0	0.0	0.0	0.0	0.0	0.0	52.0	43.0	0.0	0.0	0.0
3f0e6d1a6a0871e8b358217de7e324fd	22.0	0.0	10.0	0.0	0.0	0.0	23.0	12.0	0.0	0.0	0.0	0.0	0.0	0.0	0.0	0.0	0.0	0.0	0.0	27.0	0.0	0.0	0.0	0.0	0.0	0.0	0.0	0.0	0.0	0.0	0.0	0.0	0.0	0.0	0.0	0.0
77083c0b627ac3e15ce8751f5a27a341	10.0	0.0	14.0	43.0	18.0	0.0	0.0	9.0	0.0	0.0	0.0	0.0	0.0	0.0	0.0	0.0	0.0	0.0	0.0	0.0	0.0	0.0	0.0	0.0	0.0	0.0	0.0	0.0	0.0	0.0	0.0	0.0	0.0	0.0	0.0	0.0
b6e9cc24104e0c12be4f0ea012526044	0.0	0.0	0.0	18.0	27.0	17.0	21.0	11.0	0.0	0.0	0.0	0.0	0.0	0.0	0.0	0.0	0.0	0.0	0.0	0.0	0.0	0.0	0.0	0.0	0.0	0.0	0.0	0.0	0.0	0.0	0.0	0.0	0.0	0.0	0.0	0.0
6bf9fe5df6aedd2595580e442ba53e56	0.0	0.0	0.0	0.0	0.0	5.0	0.0	0.0	0.0	0.0	0.0	0.0	0.0	0.0	0.0	0.0	17.0	21.0	11.0	10.0	0.0	6.0	13.0	6.0	0.0	5.0	0.0	0.0	0.0	0.0	0.0	0.0	0.0	0.0	0.0	0.0
4d6a461835e12e253e17663f332250ce	0.0	0.0	0.0	0.0	0.0	0.0	0.0	0.0	7.0	0.0	4.0	48.0	5.0	12.0	7.0	0.0	0.0	0.0	0.0	0.0	0.0	0.0	0.0	0.0	0.0	11.0	0.0	0.0	0.0	0.0	0.0	0.0	0.0	0.0	0.0	0.0
51012aeb31b961a5bccbac77799d68a3	0.0	0.0	0.0	0.0	0.0	0.0	0.0	0.0	6.0	0.0	34.0	10.0	0.0	9.0	0.0	35.0	0.0	0.0	0.0	0.0	0.0	0.0	0.0	0.0	0.0	0.0	0.0	0.0	0.0	0.0	0.0	0.0	0.0	0.0	0.0	0.0
6f5da556607b5161a1d762b5c4078d8f	0.0	0.0	0.0	0.0	0.0	0.0	0.0	0.0	0.0	22.0	7.0	0.0	35.0	20.0	10.0	0.0	0.0	0.0	0.0	0.0	0.0	0.0	0.0	0.0	0.0	0.0	0.0	0.0	0.0	0.0	0.0	0.0	0.0	0.0	0.0	0.0
20a9841fff62fead89e20a2ed7580e03	0.0	0.0	0.0	0.0	0.0	0.0	0.0	0.0	0.0	18.0	60.0	0.0	0.0	16.0	0.0	0.0	0.0	0.0	0.0	0.0	0.0	0.0	0.0	0.0	0.0	0.0	0.0	0.0	0.0	0.0	0.0	0.0	0.0	0.0	0.0	0.0
045371f0fee488dadb1d6464405dc0c3	0.0	0.0	0.0	0.0	0.0	0.0	0.0	0.0	0.0	0.0	0.0	0.0	0.0	0.0	0.0	0.0	23.0	11.0	0.0	0.0	16.0	17.0	14.0	0.0	0.0	13.0	0.0	0.0	0.0	0.0	0.0	0.0	0.0	0.0	0.0	0.0
5479c0deee68762c16eb5f2ac1ae0514	0.0	0.0	0.0	0.0	0.0	0.0	0.0	0.0	0.0	0.0	0.0	0.0	0.0	0.0	0.0	0.0	0.0	0.0	0.0	0.0	0.0	0.0	0.0	0.0	0.0	0.0	16.0	11.0	0.0	10.0	8.0	9.0	13.0	19.0	8.0	0.0
72f5fff176a4cd806c8adb7026a2c73e	0.0	0.0	0.0	0.0	0.0	0.0	0.0	0.0	0.0	0.0	0.0	0.0	0.0	0.0	0.0	0.0	0.0	0.0	0.0	0.0	0.0	0.0	0.0	0.0	0.0	0.0	29.0	18.0	0.0	23.0	0.0	0.0	0.0	24.0	0.0	0.0
0a98b135d8e3ed1158383f0c7f81ffd4	0.0	0.0	0.0	0.0	0.0	0.0	0.0	0.0	0.0	0.0	0.0	0.0	0.0	0.0	0.0	0.0	0.0	0.0	0.0	0.0	0.0	0.0	0.0	0.0	0.0	0.0	0.0	0.0	22.0	12.0	26.0	0.0	14.0	20.0	0.0	0.0
08fb00728f5e86dbe3678175fe9a1341	0.0	0.0	0.0	0.0	0.0	0.0	0.0	0.0	0.0	0.0	0.0	0.0	0.0	0.0	0.0	0.0	0.0	0.0	0.0	0.0	0.0	0.0	0.0	0.0	0.0	0.0	0.0	0.0	50.0	0.0	0.0	0.0	0.0	0.0	0.0	44.0
210875fab894d1d83f9f3b11093d1c33	18.0	12.0	0.0	0.0	0.0	14.0	45.0	4.0	0.0	0.0	0.0	0.0	0.0	0.0	0.0	0.0	0.0	0.0	0.0	0.0	0.0	0.0	0.0	0.0	0.0	0.0	0.0	0.0	0.0	0.0	0.0	0.0	0.0	0.0	0.0	0.0
450aec9e82c35a42f9ce4ca70250ecd1	22.0	15.0	10.0	0.0	0.0	21.0	0.0	25.0	0.0	0.0	0.0	0.0	0.0	0.0	0.0	0.0	0.0	0.0	0.0	0.0	0.0	0.0	0.0	0.0	0.0	0.0	0.0	0.0	0.0	0.0	0.0	0.0	0.0	0.0	0.0	0.0
8887f7363c5f12b7e2677a6d2adb8ef3	0.0	21.0	16.0	12.0	22.0	9.0	0.0	13.0	0.0	0.0	0.0	0.0	0.0	0.0	0.0	0.0	0.0	0.0	0.0	0.0	0.0	0.0	0.0	0.0	0.0	0.0	0.0	0.0	0.0	0.0	0.0	0.0	0.0	0.0	0.0	0.0
404184e7cb904a27b0d1b55fe7fe9204	0.0	0.0	0.0	0.0	0.0	0.0	0.0	0.0	0.0	64.0	0.0	0.0	22.0	7.0	0.0	0.0	0.0	0.0	0.0	0.0	0.0	0.0	0.0	0.0	0.0	0.0	0.0	0.0	0.0	0.0	0.0	0.0	0.0	0.0	0.0	0.0
f7eb385f5e19c9adccadb8cfaa94804a	0.0	0.0	0.0	0.0	0.0	0.0	0.0	0.0	0.0	8.0	29.0	0.0	18.0	15.0	12.0	11.0	0.0	0.0	0.0	0.0	0.0	0.0	0.0	0.0	0.0	0.0	0.0	0.0	0.0	0.0	0.0	0.0	0.0	0.0	0.0	0.0
08741fb6be992de5676f5f95268bb937	0.0	0.0	0.0	0.0	0.0	0.0	0.0	0.0	0.0	45.0	0.0	22.0	26.0	0.0	0.0	0.0	0.0	0.0	0.0	0.0	0.0	0.0	0.0	0.0	0.0	0.0	0.0	0.0	0.0	0.0	0.0	0.0	0.0	0.0	0.0	0.0
696cff529707a86ef879030daa26f628	0.0	0.0	0.0	0.0	0.0	0.0	0.0	0.0	0.0	0.0	0.0	0.0	0.0	0.0	0.0	0.0	0.0	0.0	14.0	28.0	0.0	9.0	15.0	0.0	0.0	27.0	0.0	0.0	0.0	0.0	0.0	0.0	0.0	0.0	0.0	0.0
0d2e35db66d1bcb606410c7291b8f621	0.0	0.0	0.0	0.0	0.0	0.0	0.0	0.0	0.0	0.0	0.0	0.0	0.0	0.0	0.0	0.0	0.0	0.0	0.0	0.0	0.0	0.0	0.0	0.0	0.0	0.0	81.0	0.0	0.0	0.0	7.0	0.0	0.0	0.0	0.0	5.0
bd50b32d4a8caac8a34027b493068a5a	0.0	0.0	0.0	0.0	0.0	0.0	0.0	0.0	0.0	0.0	0.0	0.0	0.0	0.0	0.0	0.0	0.0	0.0	0.0	0.0	0.0	0.0	0.0	0.0	0.0	0.0	32.0	0.0	0.0	0.0	0.0	0.0	41.0	0.0	0.0	20.0
107968a295ac565a007747a7e65d52d6	0.0	0.0	0.0	0.0	0.0	0.0	0.0	0.0	0.0	0.0	0.0	0.0	0.0	0.0	0.0	0.0	0.0	0.0	0.0	0.0	0.0	0.0	0.0	0.0	0.0	0.0	12.0	11.0	0.0	0.0	20.0	11.0	12.0	18.0	9.0	0.0
57ceca6aa15758a0570dbed87b6f3360	0.0	0.0	0.0	0.0	0.0	0.0	0.0	0.0	0.0	0.0	0.0	0.0	0.0	0.0	0.0	0.0	0.0	0.0	0.0	0.0	0.0	0.0	0.0	0.0	0.0	0.0	31.0	0.0	0.0	0.0	29.0	0.0	33.0	0.0	0.0	0.0
3812c16b9a8b281e86245146e34e28a9	0.0	0.0	0.0	0.0	0.0	0.0	0.0	0.0	0.0	0.0	0.0	0.0	0.0	0.0	0.0	0.0	0.0	0.0	0.0	0.0	0.0	0.0	0.0	0.0	0.0	0.0	7.0	0.0	11.0	12.0	10.0	8.0	21.0	0.0	17.0	7.0
8f7139d2ff374bddcd43d4ba33c5e171	0.0	0.0	0.0	0.0	0.0	0.0	0.0	0.0	0.0	0.0	0.0	0.0	0.0	0.0	0.0	0.0	0.0	0.0	0.0	0.0	0.0	0.0	0.0	0.0	0.0	0.0	45.0	0.0	0.0	0.0	48.0	0.0	0.0	0.0	0.0	0.0
dbe7225c3a7137be924dbc4d1f27a639	0.0	0.0	0.0	0.0	0.0	0.0	0.0	0.0	0.0	0.0	0.0	0.0	0.0	0.0	0.0	0.0	0.0	0.0	0.0	0.0	0.0	0.0	0.0	0.0	0.0	0.0	13.0	0.0	0.0	13.0	0.0	30.0	12.0	0.0	0.0	25.0
59396255dbbceada01dacb95b6b2944d	0.0	0.0	0.0	0.0	0.0	0.0	0.0	0.0	0.0	0.0	0.0	0.0	0.0	0.0	0.0	0.0	0.0	0.0	0.0	0.0	0.0	0.0	0.0	0.0	0.0	0.0	0.0	0.0	0.0	41.0	0.0	0.0	0.0	19.0	0.0	33.0
041299e7a4a1d58bc5c0a1a595d3ee26	0.0	7.0	0.0	0.0	6.0	0.0	4.0	0.0	0.0	0.0	0.0	0.0	0.0	0.0	0.0	0.0	0.0	0.0	9.0	21.0	7.0	6.0	5.0	4.0	3.0	20.0	0.0	0.0	0.0	0.0	0.0	0.0	0.0	0.0	0.0	0.0
930cbe30882a0242b96dffecd9939aad	0.0	17.0	0.0	0.0	0.0	50.0	17.0	0.0	0.0	0.0	0.0	0.0	0.0	0.0	0.0	8.0	0.0	0.0	0.0	0.0	0.0	0.0	0.0	0.0	0.0	0.0	0.0	0.0	0.0	0.0	0.0	0.0	0.0	0.0	0.0	0.0
30b7dce45a1440feda9032647bc9fff7	0.0	0.0	28.0	64.0	0.0	0.0	0.0	0.0	0.0	0.0	0.0	0.0	0.0	0.0	0.0	0.0	0.0	0.0	0.0	0.0	0.0	0.0	0.0	0.0	0.0	0.0	0.0	0.0	0.0	0.0	0.0	0.0	0.0	0.0	0.0	0.0
3ffb064acf7241e74899885c35c3091d	0.0	0.0	0.0	0.0	0.0	0.0	0.0	0.0	2.0	6.0	0.0	0.0	17.0	11.0	43.0	13.0	0.0	0.0	0.0	0.0	0.0	0.0	0.0	0.0	0.0	0.0	0.0	0.0	0.0	0.0	0.0	0.0	0.0	0.0	0.0	0.0
dab6f45f68671bd691599d5d2437bf76	0.0	0.0	0.0	0.0	0.0	0.0	0.0	0.0	0.0	0.0	0.0	0.0	0.0	0.0	0.0	0.0	0.0	0.0	0.0	0.0	92.0	0.0	0.0	0.0	0.0	0.0	0.0	0.0	0.0	0.0	0.0	0.0	0.0	0.0	0.0	0.0
3bd3d9f45b398f561d88246b97c1d39f	0.0	0.0	0.0	0.0	0.0	0.0	0.0	0.0	0.0	0.0	0.0	0.0	0.0	0.0	0.0	0.0	0.0	0.0	0.0	0.0	0.0	0.0	0.0	0.0	0.0	0.0	35.0	31.0	0.0	0.0	0.0	0.0	0.0	26.0	0.0	0.0
7becf00c9e7de49ba4c96ad0e4ce3b47	0.0	0.0	0.0	0.0	0.0	0.0	0.0	0.0	0.0	0.0	0.0	0.0	0.0	0.0	0.0	0.0	0.0	0.0	0.0	0.0	0.0	0.0	0.0	0.0	0.0	0.0	0.0	0.0	58.0	11.0	0.0	0.0	8.0	15.0	0.0	0.0
bb46d99f46ce7ca6fce0a23e4ac103d1	0.0	0.0	0.0	0.0	0.0	0.0	0.0	0.0	0.0	0.0	0.0	0.0	0.0	0.0	0.0	0.0	0.0	0.0	0.0	0.0	0.0	0.0	0.0	0.0	0.0	0.0	0.0	0.0	41.0	26.0	0.0	0.0	0.0	25.0	0.0	0.0
82e9e4e57ec60c5b16287381a07a6ddc	0.0	0.0	0.0	0.0	0.0	0.0	0.0	0.0	0.0	0.0	0.0	0.0	0.0	0.0	0.0	0.0	0.0	0.0	0.0	0.0	0.0	0.0	0.0	0.0	0.0	0.0	0.0	0.0	0.0	0.0	17.0	8.0	0.0	30.0	16.0	21.0
46919965e92503df3c06692f8abb3ec3	0.0	0.0	7.0	0.0	0.0	3.0	0.0	0.0	0.0	0.0	0.0	0.0	0.0	0.0	0.0	0.0	0.0	4.0	0.0	0.0	0.0	0.0	0.0	0.0	0.0	0.0	0.0	0.0	0.0	0.0	0.0	0.0	11.0	0.0	66.0	0.0
1d44b77e64d317b8effddaf8f4c649bd	0.0	0.0	8.0	0.0	13.0	28.0	23.0	12.0	0.0	0.0	0.0	0.0	0.0	0.0	0.0	0.0	0.0	0.0	0.0	0.0	0.0	0.0	0.0	0.0	7.0	0.0	0.0	0.0	0.0	0.0	0.0	0.0	0.0	0.0	0.0	0.0
f37fddaad557422dcd15f1f7ec53ae4b	0.0	0.0	0.0	0.0	0.0	0.0	0.0	0.0	0.0	9.0	15.0	9.0	24.0	8.0	0.0	26.0	0.0	0.0	0.0	0.0	0.0	0.0	0.0	0.0	0.0	0.0	0.0	0.0	0.0	0.0	0.0	0.0	0.0	0.0	0.0	0.0
1641aad01c5dff69b92fe6330f85f683	0.0	0.0	0.0	0.0	0.0	0.0	0.0	0.0	0.0	0.0	0.0	0.0	0.0	6.0	0.0	0.0	11.0	6.0	0.0	15.0	17.0	0.0	19.0	10.0	7.0	0.0	0.0	0.0	0.0	0.0	0.0	0.0	0.0	0.0	0.0	0.0
9610310e3a5d6deb7300fd79e6fbcf63	0.0	0.0	0.0	0.0	0.0	0.0	0.0	0.0	0.0	0.0	0.0	0.0	0.0	0.0	0.0	91.0	0.0	0.0	0.0	0.0	0.0	0.0	0.0	0.0	0.0	0.0	0.0	0.0	0.0	0.0	0.0	0.0	0.0	0.0	0.0	0.0
43cad21bea6660e981bf971a0a0c8fa0	0.0	0.0	0.0	0.0	0.0	0.0	0.0	0.0	0.0	0.0	0.0	0.0	0.0	0.0	0.0	0.0	34.0	15.0	20.0	0.0	0.0	0.0	15.0	7.0	0.0	0.0	0.0	0.0	0.0	0.0	0.0	0.0	0.0	0.0	0.0	0.0
7a8260ee8d58a10b74efda051349ce5c	0.0	0.0	0.0	0.0	0.0	0.0	0.0	0.0	0.0	0.0	0.0	0.0	0.0	0.0	0.0	0.0	4.0	19.0	12.0	35.0	0.0	0.0	0.0	7.0	0.0	14.0	0.0	0.0	0.0	0.0	0.0	0.0	0.0	0.0	0.0	0.0
fca520c723080ea03e465c6aa26cb2bd	0.0	0.0	0.0	0.0	0.0	0.0	0.0	0.0	0.0	0.0	0.0	0.0	0.0	0.0	0.0	0.0	0.0	91.0	0.0	0.0	0.0	0.0	0.0	0.0	0.0	0.0	0.0	0.0	0.0	0.0	0.0	0.0	0.0	0.0	0.0	0.0
ce90fb516196162852ed9b9ef924a572	0.0	0.0	0.0	0.0	0.0	0.0	0.0	0.0	0.0	0.0	0.0	0.0	0.0	0.0	0.0	0.0	0.0	13.0	5.0	13.0	0.0	0.0	24.0	15.0	10.0	11.0	0.0	0.0	0.0	0.0	0.0	0.0	0.0	0.0	0.0	0.0
ebd62a364db9acb3a2270e7cc20cfd5d	0.0	0.0	0.0	0.0	0.0	0.0	0.0	0.0	0.0	0.0	0.0	0.0	0.0	0.0	0.0	0.0	0.0	18.0	0.0	0.0	0.0	41.0	15.0	17.0	0.0	0.0	0.0	0.0	0.0	0.0	0.0	0.0	0.0	0.0	0.0	0.0
488327f8ad73aa627986f9e3a9fc6d99	0.0	0.0	0.0	0.0	0.0	0.0	0.0	0.0	0.0	0.0	0.0	0.0	0.0	0.0	0.0	0.0	0.0	0.0	14.0	13.0	0.0	8.0	14.0	8.0	15.0	19.0	0.0	0.0	0.0	0.0	0.0	0.0	0.0	0.0	0.0	0.0
8ea4cf02d014bc22155e32a1f80ca974	0.0	0.0	0.0	0.0	0.0	0.0	0.0	0.0	0.0	0.0	0.0	0.0	0.0	0.0	0.0	0.0	0.0	0.0	0.0	0.0	0.0	0.0	0.0	0.0	0.0	0.0	23.0	22.0	0.0	9.0	10.0	0.0	12.0	15.0	0.0	0.0
54af5a149e9c3814024eddca3acd3ba6	0.0	0.0	0.0	0.0	0.0	0.0	0.0	0.0	0.0	0.0	0.0	0.0	0.0	0.0	0.0	0.0	0.0	0.0	0.0	0.0	0.0	0.0	0.0	0.0	0.0	0.0	30.0	0.0	0.0	0.0	0.0	0.0	0.0	30.0	0.0	31.0
3c044b4d9aaeb279fa57b50acb6b199d	0.0	0.0	0.0	0.0	0.0	0.0	0.0	0.0	0.0	0.0	0.0	0.0	0.0	0.0	0.0	0.0	0.0	0.0	0.0	0.0	0.0	0.0	0.0	0.0	0.0	0.0	27.0	0.0	27.0	0.0	0.0	0.0	24.0	13.0	0.0	0.0
cbf837e25e0ed67968c63824b6698f9b	51.0	0.0	5.0	10.0	10.0	0.0	0.0	0.0	0.0	0.0	0.0	0.0	0.0	0.0	0.0	0.0	0.0	14.0	0.0	0.0	0.0	0.0	0.0	0.0	0.0	0.0	0.0	0.0	0.0	0.0	0.0	0.0	0.0	0.0	0.0	0.0
274aee93f7307610c37edd9c5e844c73	17.0	16.0	26.0	21.0	0.0	10.0	0.0	0.0	0.0	0.0	0.0	0.0	0.0	0.0	0.0	0.0	0.0	0.0	0.0	0.0	0.0	0.0	0.0	0.0	0.0	0.0	0.0	0.0	0.0	0.0	0.0	0.0	0.0	0.0	0.0	0.0
3e024aba263a495dd58bbab204ced8b0	16.0	9.0	0.0	6.0	0.0	30.0	17.0	12.0	0.0	0.0	0.0	0.0	0.0	0.0	0.0	0.0	0.0	0.0	0.0	0.0	0.0	0.0	0.0	0.0	0.0	0.0	0.0	0.0	0.0	0.0	0.0	0.0	0.0	0.0	0.0	0.0
d8355b94cd4524f90d8c61660c731394	0.0	0.0	0.0	0.0	0.0	0.0	0.0	6.0	0.0	0.0	0.0	0.0	0.0	0.0	0.0	0.0	0.0	25.0	17.0	9.0	14.0	0.0	10.0	9.0	0.0	0.0	0.0	0.0	0.0	0.0	0.0	0.0	0.0	0.0	0.0	0.0
b8fbe6a448b84221735d099798d4d365	0.0	0.0	0.0	0.0	0.0	0.0	0.0	0.0	0.0	19.0	9.0	0.0	17.0	12.0	26.0	7.0	0.0	0.0	0.0	0.0	0.0	0.0	0.0	0.0	0.0	0.0	0.0	0.0	0.0	0.0	0.0	0.0	0.0	0.0	0.0	0.0
fa5bbcb11863fca5243417cbe9984f14	0.0	0.0	0.0	0.0	0.0	0.0	0.0	0.0	0.0	0.0	8.0	73.0	0.0	0.0	9.0	0.0	0.0	0.0	0.0	0.0	0.0	0.0	0.0	0.0	0.0	0.0	0.0	0.0	0.0	0.0	0.0	0.0	0.0	0.0	0.0	0.0
8f5c8f48e9eb4fa3b2f2f6200f16ecf8	0.0	0.0	0.0	0.0	0.0	0.0	0.0	0.0	0.0	0.0	0.0	0.0	0.0	0.0	0.0	0.0	6.0	17.0	17.0	24.0	17.0	9.0	0.0	0.0	0.0	0.0	0.0	0.0	0.0	0.0	0.0	0.0	0.0	0.0	0.0	0.0
fa48a958b0ee24254d5dd89dc9219ab4	0.0	0.0	0.0	0.0	0.0	0.0	0.0	0.0	0.0	0.0	0.0	0.0	0.0	0.0	0.0	0.0	36.0	0.0	0.0	0.0	0.0	0.0	23.0	31.0	0.0	0.0	0.0	0.0	0.0	0.0	0.0	0.0	0.0	0.0	0.0	0.0
b0e042ab50adf011374e7ffae7246411	0.0	0.0	0.0	0.0	0.0	0.0	0.0	0.0	0.0	0.0	0.0	0.0	0.0	0.0	0.0	0.0	0.0	0.0	0.0	0.0	0.0	0.0	0.0	0.0	0.0	0.0	21.0	11.0	0.0	8.0	5.0	0.0	30.0	9.0	6.0	0.0
9545f1d03601399adbdf5144a6b343f8	0.0	0.0	0.0	0.0	0.0	0.0	0.0	0.0	0.0	0.0	0.0	0.0	0.0	0.0	0.0	0.0	0.0	0.0	0.0	0.0	0.0	0.0	0.0	0.0	0.0	0.0	23.0	25.0	0.0	0.0	0.0	0.0	0.0	0.0	0.0	42.0
c630f71674204aac7a123337e708a889	0.0	0.0	0.0	0.0	0.0	0.0	0.0	0.0	0.0	0.0	0.0	0.0	0.0	0.0	0.0	0.0	0.0	0.0	0.0	0.0	0.0	0.0	0.0	0.0	0.0	0.0	0.0	0.0	0.0	29.0	0.0	15.0	0.0	21.0	0.0	25.0
83159bfa2bb9283e155006cd434ec4bf	22.0	17.0	8.0	7.0	12.0	5.0	9.0	9.0	0.0	0.0	0.0	0.0	0.0	0.0	0.0	0.0	0.0	0.0	0.0	0.0	0.0	0.0	0.0	0.0	0.0	0.0	0.0	0.0	0.0	0.0	0.0	0.0	0.0	0.0	0.0	0.0
e1a5b5395a20917d97589437d0f02e7e	0.0	25.0	0.0	0.0	0.0	0.0	0.0	0.0	0.0	0.0	0.0	0.0	0.0	0.0	0.0	0.0	0.0	0.0	0.0	0.0	0.0	0.0	11.0	0.0	53.0	0.0	0.0	0.0	0.0	0.0	0.0	0.0	0.0	0.0	0.0	0.0
7e7ff7d2f7760e4fd7133eb5deba8fbb	0.0	17.0	13.0	12.0	18.0	18.0	11.0	0.0	0.0	0.0	0.0	0.0	0.0	0.0	0.0	0.0	0.0	0.0	0.0	0.0	0.0	0.0	0.0	0.0	0.0	0.0	0.0	0.0	0.0	0.0	0.0	0.0	0.0	0.0	0.0	0.0
be64c7075e62aa1f1aa120d091eac9c6	0.0	7.0	4.0	12.0	2.0	0.0	20.0	16.0	0.0	0.0	0.0	0.0	0.0	0.0	0.0	0.0	0.0	14.0	14.0	0.0	0.0	0.0	0.0	0.0	0.0	0.0	0.0	0.0	0.0	0.0	0.0	0.0	0.0	0.0	0.0	0.0
7958c251ae18dd35f71035e32601e268	0.0	0.0	0.0	0.0	0.0	0.0	0.0	0.0	16.0	47.0	19.0	0.0	7.0	0.0	0.0	0.0	0.0	0.0	0.0	0.0	0.0	0.0	0.0	0.0	0.0	0.0	0.0	0.0	0.0	0.0	0.0	0.0	0.0	0.0	0.0	0.0
6cc4aeceea88b38f2d898e8f6eeb4b98	0.0	0.0	0.0	0.0	0.0	0.0	0.0	0.0	0.0	17.0	27.0	0.0	20.0	7.0	18.0	0.0	0.0	0.0	0.0	0.0	0.0	0.0	0.0	0.0	0.0	0.0	0.0	0.0	0.0	0.0	0.0	0.0	0.0	0.0	0.0	0.0
a119b0fb1e4ee4f5ccce985cb03811ca	0.0	0.0	0.0	0.0	0.0	0.0	0.0	0.0	0.0	5.0	12.0	8.0	26.0	17.0	5.0	16.0	0.0	0.0	0.0	0.0	0.0	0.0	0.0	0.0	0.0	0.0	0.0	0.0	0.0	0.0	0.0	0.0	0.0	0.0	0.0	0.0
fe529759c384e701872bb9634fdb6a41	0.0	0.0	0.0	0.0	0.0	0.0	0.0	0.0	0.0	0.0	13.0	35.0	10.0	0.0	26.0	5.0	0.0	0.0	0.0	0.0	0.0	0.0	0.0	0.0	0.0	0.0	0.0	0.0	0.0	0.0	0.0	0.0	0.0	0.0	0.0	0.0
bda4512d16067bfadd5f1ab4cb17d4e8	0.0	0.0	0.0	0.0	0.0	0.0	0.0	0.0	0.0	0.0	0.0	0.0	0.0	0.0	0.0	0.0	0.0	27.0	20.0	11.0	0.0	0.0	11.0	0.0	0.0	20.0	0.0	0.0	0.0	0.0	0.0	0.0	0.0	0.0	0.0	0.0
dfb04c148054e6b1ff91ef597657a822	0.0	0.0	0.0	0.0	0.0	0.0	0.0	0.0	0.0	0.0	0.0	0.0	0.0	0.0	0.0	0.0	0.0	0.0	42.0	24.0	0.0	0.0	23.0	0.0	0.0	0.0	0.0	0.0	0.0	0.0	0.0	0.0	0.0	0.0	0.0	0.0
095193edce91c7fa9ef1d4a09e69113c	0.0	0.0	0.0	0.0	0.0	0.0	0.0	0.0	0.0	0.0	0.0	0.0	0.0	0.0	0.0	0.0	0.0	0.0	0.0	0.0	0.0	0.0	29.0	0.0	37.0	23.0	0.0	0.0	0.0	0.0	0.0	0.0	0.0	0.0	0.0	0.0
7e9fb478a24d6453eac381bc9b64831c	0.0	0.0	0.0	0.0	0.0	0.0	0.0	0.0	0.0	0.0	0.0	0.0	0.0	0.0	0.0	0.0	0.0	0.0	0.0	0.0	0.0	0.0	0.0	0.0	0.0	0.0	24.0	20.0	0.0	0.0	11.0	0.0	15.0	10.0	7.0	2.0
067ee963e2612484ae28c80d637ebc70	0.0	0.0	0.0	0.0	0.0	0.0	0.0	0.0	0.0	0.0	0.0	0.0	0.0	0.0	0.0	0.0	0.0	0.0	0.0	0.0	0.0	0.0	0.0	0.0	0.0	0.0	21.0	0.0	0.0	21.0	19.0	0.0	28.0	0.0	0.0	0.0
944d89501d230a1f9addf5a88de40359	0.0	0.0	0.0	0.0	0.0	0.0	0.0	0.0	0.0	0.0	0.0	0.0	0.0	0.0	0.0	0.0	0.0	0.0	0.0	0.0	0.0	0.0	0.0	0.0	0.0	0.0	8.0	0.0	31.0	14.0	0.0	0.0	19.0	0.0	9.0	8.0
b7ec37dde52fa393025769bd6c46d1ec	0.0	0.0	0.0	0.0	0.0	0.0	0.0	0.0	0.0	0.0	0.0	0.0	0.0	0.0	0.0	0.0	0.0	0.0	0.0	0.0	0.0	0.0	0.0	0.0	0.0	0.0	0.0	7.0	13.0	0.0	12.0	7.0	8.0	9.0	28.0	5.0
17ce031ffbe1c06eae4235f56e6e248b	0.0	0.0	0.0	0.0	0.0	0.0	0.0	0.0	0.0	0.0	0.0	0.0	0.0	0.0	0.0	0.0	0.0	0.0	0.0	0.0	0.0	0.0	0.0	0.0	0.0	0.0	0.0	11.0	0.0	21.0	22.0	0.0	0.0	18.0	0.0	17.0
4c322f93a89ed9398d9cb8f2ac3e064e	0.0	0.0	0.0	0.0	0.0	0.0	0.0	0.0	0.0	0.0	0.0	0.0	0.0	0.0	0.0	0.0	0.0	0.0	0.0	0.0	0.0	0.0	0.0	0.0	0.0	0.0	0.0	11.0	22.0	5.0	20.0	12.0	19.0	0.0	0.0	0.0
ac16125df158bf046402b8938067727d	0.0	0.0	0.0	0.0	0.0	0.0	0.0	0.0	0.0	0.0	0.0	0.0	0.0	0.0	0.0	0.0	0.0	0.0	0.0	0.0	0.0	0.0	0.0	0.0	0.0	0.0	0.0	0.0	0.0	0.0	65.0	0.0	0.0	24.0	0.0	0.0
2f904886c00d41d25ea74d5abc2f00b7	63.0	0.0	0.0	25.0	0.0	0.0	0.0	0.0	0.0	0.0	0.0	0.0	0.0	0.0	0.0	0.0	0.0	0.0	0.0	0.0	0.0	0.0	0.0	0.0	0.0	0.0	0.0	0.0	0.0	0.0	0.0	0.0	0.0	0.0	0.0	0.0
27300dcf5e9264bfc8ba0e4b2fe4bf23	7.0	6.0	3.0	50.0	10.0	0.0	12.0	0.0	0.0	0.0	0.0	0.0	0.0	0.0	0.0	0.0	0.0	0.0	0.0	0.0	0.0	0.0	0.0	0.0	0.0	0.0	0.0	0.0	0.0	0.0	0.0	0.0	0.0	0.0	0.0	0.0
d80c74b1ef9304efdb1b2ee909162b48	15.0	0.0	0.0	0.0	16.0	14.0	17.0	19.0	0.0	0.0	0.0	0.0	0.0	7.0	0.0	0.0	0.0	0.0	0.0	0.0	0.0	0.0	0.0	0.0	0.0	0.0	0.0	0.0	0.0	0.0	0.0	0.0	0.0	0.0	0.0	0.0
c038b3cb414f58bbbbe302eafb66406e	0.0	26.0	19.0	16.0	0.0	0.0	17.0	10.0	0.0	0.0	0.0	0.0	0.0	0.0	0.0	0.0	0.0	0.0	0.0	0.0	0.0	0.0	0.0	0.0	0.0	0.0	0.0	0.0	0.0	0.0	0.0	0.0	0.0	0.0	0.0	0.0
9475022655fe0af7b1b31c43443294f4	0.0	17.0	7.0	15.0	18.0	0.0	20.0	11.0	0.0	0.0	0.0	0.0	0.0	0.0	0.0	0.0	0.0	0.0	0.0	0.0	0.0	0.0	0.0	0.0	0.0	0.0	0.0	0.0	0.0	0.0	0.0	0.0	0.0	0.0	0.0	0.0
0bacd784b903d173d67773f602583ba4	0.0	0.0	0.0	16.0	0.0	0.0	0.0	0.0	0.0	0.0	0.0	0.0	0.0	0.0	0.0	0.0	0.0	27.0	30.0	0.0	0.0	0.0	0.0	0.0	10.0	0.0	0.0	5.0	0.0	0.0	0.0	0.0	0.0	0.0	0.0	0.0
f343ae8e5ac2574562c05d7eeb7e73a9	0.0	0.0	0.0	0.0	12.0	0.0	0.0	0.0	0.0	0.0	0.0	0.0	0.0	0.0	0.0	0.0	0.0	0.0	0.0	0.0	18.0	14.0	0.0	19.0	0.0	25.0	0.0	0.0	0.0	0.0	0.0	0.0	0.0	0.0	0.0	0.0
0100147460d2189639aa795087fc2731	0.0	0.0	0.0	0.0	0.0	0.0	0.0	0.0	5.0	0.0	13.0	4.0	17.0	6.0	0.0	43.0	0.0	0.0	0.0	0.0	0.0	0.0	0.0	0.0	0.0	0.0	0.0	0.0	0.0	0.0	0.0	0.0	0.0	0.0	0.0	0.0
d5e18daf6a620bb78da82c575fbba78d	0.0	0.0	0.0	0.0	0.0	0.0	0.0	0.0	0.0	14.0	10.0	9.0	8.0	9.0	30.0	8.0	0.0	0.0	0.0	0.0	0.0	0.0	0.0	0.0	0.0	0.0	0.0	0.0	0.0	0.0	0.0	0.0	0.0	0.0	0.0	0.0
f9f86fb293eac1a71b47763c801ac580	0.0	0.0	0.0	0.0	0.0	0.0	0.0	0.0	0.0	0.0	0.0	0.0	0.0	0.0	0.0	0.0	9.0	0.0	0.0	0.0	13.0	16.0	11.0	13.0	6.0	20.0	0.0	0.0	0.0	0.0	0.0	0.0	0.0	0.0	0.0	0.0
dde8ca30bebba928b585cef1445e2789	0.0	0.0	0.0	0.0	0.0	0.0	0.0	0.0	0.0	0.0	0.0	0.0	0.0	0.0	0.0	0.0	0.0	13.0	7.0	16.0	7.0	11.0	12.0	7.0	11.0	4.0	0.0	0.0	0.0	0.0	0.0	0.0	0.0	0.0	0.0	0.0
44fc5d9a484576434a312533476f4a15	0.0	0.0	0.0	0.0	0.0	0.0	0.0	0.0	0.0	0.0	0.0	0.0	0.0	0.0	0.0	0.0	0.0	0.0	27.0	0.0	19.0	0.0	0.0	16.0	26.0	0.0	0.0	0.0	0.0	0.0	0.0	0.0	0.0	0.0	0.0	0.0
8947d4ff343f7cc042b71bba01479484	0.0	0.0	0.0	0.0	0.0	0.0	0.0	0.0	0.0	0.0	0.0	0.0	0.0	0.0	0.0	0.0	0.0	0.0	0.0	0.0	0.0	0.0	0.0	0.0	0.0	0.0	20.0	0.0	0.0	0.0	19.0	20.0	0.0	13.0	0.0	16.0
b685e52922f72140cb0ef02b17fad5db	0.0	0.0	0.0	0.0	0.0	0.0	0.0	0.0	0.0	0.0	0.0	0.0	0.0	0.0	0.0	0.0	0.0	0.0	0.0	0.0	0.0	0.0	0.0	0.0	0.0	0.0	19.0	0.0	0.0	7.0	17.0	11.0	17.0	10.0	7.0	0.0
7dd758e75b668564b155685224678aa4	0.0	0.0	0.0	0.0	0.0	0.0	0.0	0.0	0.0	0.0	0.0	0.0	0.0	0.0	0.0	0.0	0.0	0.0	0.0	0.0	0.0	0.0	0.0	0.0	0.0	0.0	22.0	21.0	0.0	0.0	0.0	45.0	0.0	0.0	0.0	0.0
fd9afbcd2a9914c01258a2b33ae71ff5	0.0	0.0	0.0	0.0	0.0	0.0	0.0	0.0	0.0	0.0	0.0	0.0	0.0	0.0	0.0	0.0	0.0	0.0	0.0	0.0	0.0	0.0	0.0	0.0	0.0	0.0	0.0	0.0	0.0	0.0	0.0	23.0	0.0	51.0	0.0	14.0
860d07a8c52b9c29c508edf758bbb2ef	18.0	0.0	19.0	33.0	17.0	0.0	0.0	0.0	0.0	0.0	0.0	0.0	0.0	0.0	0.0	0.0	0.0	0.0	0.0	0.0	0.0	0.0	0.0	0.0	0.0	0.0	0.0	0.0	0.0	0.0	0.0	0.0	0.0	0.0	0.0	0.0
b4eec2fa15edd8eb83678d1764030cc0	16.0	19.0	0.0	14.0	25.0	13.0	0.0	0.0	0.0	0.0	0.0	0.0	0.0	0.0	0.0	0.0	0.0	0.0	0.0	0.0	0.0	0.0	0.0	0.0	0.0	0.0	0.0	0.0	0.0	0.0	0.0	0.0	0.0	0.0	0.0	0.0
d75e08c6f1c36d7bb05f4ccd08b945df	19.0	23.0	0.0	0.0	0.0	10.0	0.0	24.0	0.0	0.0	0.0	0.0	0.0	0.0	0.0	0.0	0.0	0.0	0.0	0.0	0.0	0.0	0.0	0.0	11.0	0.0	0.0	0.0	0.0	0.0	0.0	0.0	0.0	0.0	0.0	0.0
5b116d697abbe0baa898a7d164b42871	6.0	11.0	0.0	8.0	17.0	11.0	12.0	9.0	0.0	0.0	0.0	0.0	0.0	0.0	0.0	0.0	0.0	0.0	6.0	7.0	0.0	0.0	0.0	0.0	0.0	0.0	0.0	0.0	0.0	0.0	0.0	0.0	0.0	0.0	0.0	0.0
bc3adcb8bef1cdb05f08df694b79b869	40.0	0.0	0.0	0.0	0.0	0.0	0.0	0.0	0.0	0.0	0.0	21.0	0.0	0.0	0.0	26.0	0.0	0.0	0.0	0.0	0.0	0.0	0.0	0.0	0.0	0.0	0.0	0.0	0.0	0.0	0.0	0.0	0.0	0.0	0.0	0.0
087525e66811b3a72ff7b059314c0c73	0.0	10.0	5.0	0.0	0.0	0.0	6.0	10.0	0.0	0.0	0.0	0.0	0.0	0.0	0.0	0.0	0.0	0.0	13.0	10.0	0.0	0.0	17.0	5.0	11.0	0.0	0.0	0.0	0.0	0.0	0.0	0.0	0.0	0.0	0.0	0.0
2fd735728dba703342d12620549a4c2b	0.0	0.0	0.0	0.0	0.0	0.0	0.0	0.0	0.0	0.0	36.0	9.0	15.0	8.0	5.0	10.0	0.0	0.0	0.0	4.0	0.0	0.0	0.0	0.0	0.0	0.0	0.0	0.0	0.0	0.0	0.0	0.0	0.0	0.0	0.0	0.0
8d4c2a22d2a5b2d8341bfdc4ba462f37	0.0	0.0	0.0	0.0	0.0	0.0	0.0	0.0	0.0	0.0	26.0	61.0	0.0	0.0	0.0	0.0	0.0	0.0	0.0	0.0	0.0	0.0	0.0	0.0	0.0	0.0	0.0	0.0	0.0	0.0	0.0	0.0	0.0	0.0	0.0	0.0
82dc1d09798b03d89d9d9f3e6485946c	0.0	0.0	0.0	0.0	0.0	0.0	0.0	0.0	0.0	0.0	0.0	37.0	25.0	25.0	0.0	0.0	0.0	0.0	0.0	0.0	0.0	0.0	0.0	0.0	0.0	0.0	0.0	0.0	0.0	0.0	0.0	0.0	0.0	0.0	0.0	0.0
ed2126a0bd5f66d79c5b7aad82d2b86a	0.0	0.0	0.0	0.0	0.0	0.0	0.0	0.0	0.0	0.0	0.0	0.0	0.0	0.0	0.0	0.0	0.0	21.0	0.0	0.0	17.0	25.0	13.0	0.0	11.0	0.0	0.0	0.0	0.0	0.0	0.0	0.0	0.0	0.0	0.0	0.0
7e46dd74ddd08e2279ba49f2ec95dfd2	0.0	0.0	0.0	0.0	0.0	0.0	0.0	0.0	0.0	0.0	0.0	0.0	0.0	0.0	0.0	0.0	0.0	13.0	23.0	0.0	14.0	0.0	22.0	0.0	0.0	15.0	0.0	0.0	0.0	0.0	0.0	0.0	0.0	0.0	0.0	0.0
cc91234b0adf4236e170b0a1b1987527	0.0	0.0	0.0	0.0	0.0	0.0	0.0	0.0	0.0	0.0	0.0	0.0	0.0	0.0	0.0	0.0	0.0	15.0	0.0	13.0	13.0	0.0	29.0	0.0	17.0	0.0	0.0	0.0	0.0	0.0	0.0	0.0	0.0	0.0	0.0	0.0
94401dfe1c5a3c856c3dd8a7b41dfb85	0.0	0.0	0.0	0.0	0.0	0.0	0.0	0.0	0.0	0.0	0.0	0.0	0.0	0.0	0.0	0.0	0.0	0.0	0.0	0.0	0.0	0.0	0.0	0.0	0.0	0.0	19.0	0.0	17.0	7.0	0.0	5.0	25.0	7.0	4.0	3.0
f8a3ab45e4d51f9af2bef1557ce6261f	0.0	0.0	0.0	0.0	0.0	0.0	0.0	0.0	0.0	0.0	0.0	0.0	0.0	0.0	0.0	0.0	0.0	0.0	0.0	0.0	0.0	0.0	0.0	0.0	0.0	0.0	15.0	0.0	0.0	17.0	34.0	0.0	0.0	21.0	0.0	0.0
533f6e4a81f6d2a0118a3ad73a2f3c7e	0.0	0.0	0.0	0.0	0.0	0.0	0.0	0.0	0.0	0.0	0.0	0.0	0.0	0.0	0.0	0.0	0.0	0.0	0.0	0.0	0.0	0.0	0.0	0.0	0.0	0.0	20.0	0.0	10.0	13.0	0.0	16.0	12.0	16.0	0.0	0.0
ecbd454ebf372d74d54ee5c222650ded	0.0	0.0	0.0	0.0	0.0	0.0	0.0	0.0	0.0	0.0	0.0	0.0	0.0	0.0	0.0	0.0	0.0	0.0	0.0	0.0	0.0	0.0	0.0	0.0	0.0	0.0	13.0	18.0	8.0	0.0	10.0	8.0	17.0	13.0	0.0	0.0
2da85d52c59a59ea6794b211360369a6	0.0	0.0	0.0	0.0	0.0	0.0	0.0	0.0	0.0	0.0	0.0	0.0	0.0	0.0	0.0	0.0	0.0	0.0	0.0	0.0	0.0	0.0	0.0	0.0	0.0	0.0	20.0	43.0	0.0	0.0	24.0	0.0	0.0	0.0	0.0	0.0
dbdb4522d81021bd1811aa6229e56fba	0.0	0.0	0.0	0.0	0.0	0.0	0.0	0.0	0.0	0.0	0.0	0.0	0.0	0.0	0.0	0.0	0.0	0.0	0.0	0.0	0.0	0.0	0.0	0.0	0.0	0.0	20.0	0.0	0.0	34.0	14.0	19.0	0.0	0.0	0.0	0.0
f0e3103fed868e5adf6f7858015f0f47	22.0	13.0	20.0	0.0	10.0	16.0	0.0	0.0	0.0	0.0	0.0	0.0	0.0	0.0	0.0	0.0	0.0	5.0	0.0	0.0	0.0	0.0	0.0	0.0	0.0	0.0	0.0	0.0	0.0	0.0	0.0	0.0	0.0	0.0	0.0	0.0
9c9593b2efdd541496bb619cae51edd1	16.0	9.0	14.0	0.0	10.0	0.0	11.0	15.0	0.0	0.0	0.0	0.0	0.0	0.0	0.0	0.0	0.0	0.0	0.0	11.0	0.0	0.0	0.0	0.0	0.0	0.0	0.0	0.0	0.0	0.0	0.0	0.0	0.0	0.0	0.0	0.0
9a6ade523672211af058722b31c41372	0.0	0.0	0.0	0.0	0.0	0.0	2.0	15.0	0.0	0.0	0.0	0.0	0.0	0.0	0.0	0.0	0.0	0.0	52.0	17.0	0.0	0.0	0.0	0.0	0.0	0.0	0.0	0.0	0.0	0.0	0.0	0.0	0.0	0.0	0.0	0.0
1609a271ff9215040f1727fc72b7c040	0.0	0.0	0.0	0.0	0.0	0.0	0.0	0.0	18.0	0.0	0.0	0.0	0.0	21.0	0.0	47.0	0.0	0.0	0.0	0.0	0.0	0.0	0.0	0.0	0.0	0.0	0.0	0.0	0.0	0.0	0.0	0.0	0.0	0.0	0.0	0.0
9483ac1d527f5fc7178c60a00dbe9954	0.0	0.0	0.0	0.0	0.0	0.0	0.0	0.0	0.0	0.0	22.0	0.0	0.0	11.0	0.0	53.0	0.0	0.0	0.0	0.0	0.0	0.0	0.0	0.0	0.0	0.0	0.0	0.0	0.0	0.0	0.0	0.0	0.0	0.0	0.0	0.0
e2069f378cae525dd18391ecde58c6d4	0.0	0.0	0.0	0.0	0.0	0.0	0.0	0.0	0.0	0.0	11.0	9.0	17.0	14.0	8.0	27.0	0.0	0.0	0.0	0.0	0.0	0.0	0.0	0.0	0.0	0.0	0.0	0.0	0.0	0.0	0.0	0.0	0.0	0.0	0.0	0.0
e06eee8ec44adf95cdb9147a5c840133	0.0	0.0	0.0	0.0	0.0	0.0	0.0	0.0	0.0	0.0	0.0	17.0	21.0	0.0	11.0	37.0	0.0	0.0	0.0	0.0	0.0	0.0	0.0	0.0	0.0	0.0	0.0	0.0	0.0	0.0	0.0	0.0	0.0	0.0	0.0	0.0
f3ae38db983d9e916b5400bcc2ef7bbd	0.0	0.0	0.0	0.0	0.0	0.0	0.0	0.0	0.0	0.0	0.0	0.0	0.0	0.0	0.0	0.0	8.0	0.0	0.0	11.0	0.0	11.0	15.0	0.0	22.0	19.0	0.0	0.0	0.0	0.0	0.0	0.0	0.0	0.0	0.0	0.0
29407940c39d6ad9714eefbb062590d5	0.0	0.0	0.0	0.0	0.0	0.0	0.0	0.0	0.0	0.0	0.0	0.0	0.0	0.0	0.0	0.0	0.0	16.0	0.0	0.0	0.0	17.0	0.0	13.0	17.0	23.0	0.0	0.0	0.0	0.0	0.0	0.0	0.0	0.0	0.0	0.0
c002552d845956640220cffaee0634f0	0.0	0.0	0.0	0.0	0.0	0.0	0.0	0.0	0.0	0.0	0.0	0.0	0.0	0.0	0.0	0.0	0.0	0.0	0.0	0.0	0.0	0.0	0.0	0.0	0.0	0.0	17.0	13.0	0.0	9.0	7.0	17.0	15.0	0.0	0.0	8.0
abedf393096b2c6653883637bdd7636c	0.0	0.0	0.0	0.0	0.0	0.0	0.0	0.0	0.0	0.0	0.0	0.0	0.0	0.0	0.0	0.0	0.0	0.0	0.0	0.0	0.0	0.0	0.0	0.0	0.0	0.0	8.0	3.0	14.0	11.0	11.0	11.0	9.0	6.0	13.0	0.0
1f02b6cbe86526e7cade8ea4dca96e5f	0.0	0.0	0.0	0.0	0.0	0.0	0.0	0.0	0.0	0.0	0.0	0.0	0.0	0.0	0.0	0.0	0.0	0.0	0.0	0.0	0.0	0.0	0.0	0.0	0.0	0.0	16.0	0.0	18.0	9.0	12.0	9.0	16.0	6.0	0.0	0.0
bafb363e5b45222850fca673342afcac	0.0	0.0	0.0	0.0	0.0	0.0	0.0	0.0	0.0	0.0	0.0	0.0	0.0	0.0	0.0	0.0	0.0	0.0	0.0	0.0	0.0	0.0	0.0	0.0	0.0	0.0	0.0	0.0	0.0	0.0	0.0	0.0	12.0	0.0	51.0	23.0
b235a82ac1dd2dfd84baaae6b2b272ab	20.0	9.0	33.0	4.0	19.0	0.0	0.0	0.0	0.0	0.0	0.0	0.0	0.0	0.0	0.0	0.0	0.0	0.0	0.0	0.0	0.0	0.0	0.0	0.0	0.0	0.0	0.0	0.0	0.0	0.0	0.0	0.0	0.0	0.0	0.0	0.0
ccc5da0733dd35d1fa39058c31b5897b	0.0	0.0	0.0	0.0	0.0	0.0	85.0	0.0	0.0	0.0	0.0	0.0	0.0	0.0	0.0	0.0	0.0	0.0	0.0	0.0	0.0	0.0	0.0	0.0	0.0	0.0	0.0	0.0	0.0	0.0	0.0	0.0	0.0	0.0	0.0	0.0
40bfa4060b58540097efd6b6d520f4bc	0.0	0.0	0.0	0.0	0.0	0.0	0.0	0.0	8.0	16.0	11.0	8.0	17.0	0.0	10.0	15.0	0.0	0.0	0.0	0.0	0.0	0.0	0.0	0.0	0.0	0.0	0.0	0.0	0.0	0.0	0.0	0.0	0.0	0.0	0.0	0.0
effd0c13501a653b405d78429c068234	0.0	0.0	0.0	0.0	0.0	0.0	0.0	0.0	8.0	11.0	17.0	35.0	9.0	5.0	0.0	0.0	0.0	0.0	0.0	0.0	0.0	0.0	0.0	0.0	0.0	0.0	0.0	0.0	0.0	0.0	0.0	0.0	0.0	0.0	0.0	0.0
115ca1360e66a82919b33d7469866bd9	0.0	0.0	0.0	0.0	0.0	0.0	0.0	0.0	5.0	29.0	5.0	16.0	0.0	9.0	21.0	0.0	0.0	0.0	0.0	0.0	0.0	0.0	0.0	0.0	0.0	0.0	0.0	0.0	0.0	0.0	0.0	0.0	0.0	0.0	0.0	0.0
2cc39c1fab9f6df9ff6154efa70097f8	0.0	0.0	0.0	0.0	0.0	0.0	0.0	0.0	0.0	0.0	0.0	59.0	0.0	12.0	0.0	14.0	0.0	0.0	0.0	0.0	0.0	0.0	0.0	0.0	0.0	0.0	0.0	0.0	0.0	0.0	0.0	0.0	0.0	0.0	0.0	0.0
70b6674d84922123f41d8e2209da7a4f	0.0	0.0	0.0	0.0	0.0	0.0	0.0	0.0	0.0	0.0	0.0	0.0	0.0	0.0	0.0	0.0	0.0	9.0	16.0	18.0	14.0	10.0	0.0	6.0	0.0	12.0	0.0	0.0	0.0	0.0	0.0	0.0	0.0	0.0	0.0	0.0
740cf508a8598a50f4b0792419d62444	0.0	0.0	0.0	0.0	0.0	0.0	0.0	0.0	0.0	0.0	0.0	0.0	0.0	0.0	0.0	0.0	0.0	0.0	0.0	0.0	0.0	0.0	0.0	0.0	0.0	0.0	16.0	0.0	0.0	17.0	20.0	0.0	19.0	13.0	0.0	0.0
213622471b2e8f6c127fd57abc683b30	0.0	0.0	0.0	0.0	0.0	0.0	0.0	0.0	0.0	0.0	0.0	0.0	0.0	0.0	0.0	0.0	0.0	0.0	0.0	0.0	0.0	0.0	0.0	0.0	0.0	0.0	11.0	0.0	4.0	27.0	0.0	4.0	15.0	17.0	7.0	0.0
e2f8498f8cbddaa2667a93c0391eb275	0.0	0.0	0.0	0.0	0.0	0.0	0.0	0.0	0.0	0.0	0.0	0.0	0.0	0.0	0.0	0.0	0.0	0.0	0.0	0.0	0.0	0.0	0.0	0.0	0.0	0.0	13.0	20.0	52.0	0.0	0.0	0.0	0.0	0.0	0.0	0.0
7508a1dc32885c40d0f7421d60b4b199	0.0	0.0	0.0	0.0	0.0	0.0	0.0	0.0	0.0	0.0	0.0	0.0	0.0	0.0	0.0	0.0	0.0	0.0	0.0	0.0	0.0	0.0	0.0	0.0	0.0	0.0	0.0	0.0	20.0	0.0	18.0	0.0	14.0	14.0	19.0	0.0
bdb7cafc549165005c910b70afe5c1b6	0.0	0.0	0.0	0.0	0.0	0.0	0.0	0.0	0.0	0.0	0.0	0.0	0.0	0.0	0.0	0.0	0.0	0.0	0.0	0.0	0.0	0.0	0.0	0.0	0.0	0.0	0.0	0.0	0.0	0.0	0.0	59.0	0.0	26.0	0.0	0.0
3049e8427596789d093c06aa6ffdebd8	0.0	0.0	0.0	0.0	0.0	0.0	0.0	0.0	0.0	0.0	0.0	0.0	0.0	0.0	0.0	0.0	0.0	0.0	0.0	0.0	0.0	0.0	0.0	0.0	0.0	0.0	0.0	0.0	0.0	0.0	0.0	0.0	85.0	0.0	0.0	0.0
b01daaa10a470437d17b217bfaae27f5	28.0	25.0	0.0	9.0	22.0	0.0	0.0	0.0	0.0	0.0	0.0	0.0	0.0	0.0	0.0	0.0	0.0	0.0	0.0	0.0	0.0	0.0	0.0	0.0	0.0	0.0	0.0	0.0	0.0	0.0	0.0	0.0	0.0	0.0	0.0	0.0
7ae74cff5cf43715e8468198d4db3034	65.0	0.0	0.0	0.0	0.0	0.0	0.0	0.0	0.0	0.0	0.0	6.0	0.0	0.0	0.0	13.0	0.0	0.0	0.0	0.0	0.0	0.0	0.0	0.0	0.0	0.0	0.0	0.0	0.0	0.0	0.0	0.0	0.0	0.0	0.0	0.0
5e70c98d2241c18231710ecaa6ab22f0	3.0	0.0	0.0	0.0	0.0	0.0	0.0	0.0	9.0	0.0	0.0	5.0	8.0	8.0	14.0	37.0	0.0	0.0	0.0	0.0	0.0	0.0	0.0	0.0	0.0	0.0	0.0	0.0	0.0	0.0	0.0	0.0	0.0	0.0	0.0	0.0
7e1d9c110c1a1f332a7f5b0fe18310f6	0.0	0.0	10.0	8.0	20.0	0.0	5.0	3.0	0.0	0.0	0.0	0.0	0.0	0.0	0.0	0.0	0.0	0.0	15.0	0.0	0.0	9.0	0.0	0.0	0.0	14.0	0.0	0.0	0.0	0.0	0.0	0.0	0.0	0.0	0.0	0.0
24d3c0b88ca44ca31d78dfe2079739ff	0.0	0.0	29.0	15.0	0.0	14.0	26.0	0.0	0.0	0.0	0.0	0.0	0.0	0.0	0.0	0.0	0.0	0.0	0.0	0.0	0.0	0.0	0.0	0.0	0.0	0.0	0.0	0.0	0.0	0.0	0.0	0.0	0.0	0.0	0.0	0.0
567f775a89aad40675a670aa502f501c	0.0	0.0	9.0	10.0	8.0	4.0	5.0	15.0	0.0	5.0	0.0	0.0	0.0	0.0	0.0	0.0	0.0	5.0	8.0	8.0	0.0	0.0	7.0	0.0	0.0	0.0	0.0	0.0	0.0	0.0	0.0	0.0	0.0	0.0	0.0	0.0
4cdc08e51c3d89ead3bf1f975a9f303e	0.0	0.0	0.0	0.0	7.0	0.0	0.0	0.0	0.0	6.0	0.0	0.0	0.0	0.0	0.0	0.0	0.0	0.0	0.0	0.0	0.0	7.0	21.0	0.0	17.0	26.0	0.0	0.0	0.0	0.0	0.0	0.0	0.0	0.0	0.0	0.0
434d162f9cd068cb18f0c12416a0a6f8	0.0	0.0	0.0	0.0	0.0	0.0	0.0	0.0	33.0	0.0	0.0	9.0	14.0	0.0	23.0	0.0	0.0	0.0	0.0	0.0	0.0	0.0	5.0	0.0	0.0	0.0	0.0	0.0	0.0	0.0	0.0	0.0	0.0	0.0	0.0	0.0
210708c469d8088c68653e42d2b0eef1	0.0	0.0	0.0	0.0	0.0	0.0	0.0	0.0	0.0	46.0	3.0	0.0	0.0	18.0	6.0	11.0	0.0	0.0	0.0	0.0	0.0	0.0	0.0	0.0	0.0	0.0	0.0	0.0	0.0	0.0	0.0	0.0	0.0	0.0	0.0	0.0
32cafefbf05d6676b14769d5e78f2a89	0.0	0.0	0.0	0.0	0.0	0.0	0.0	0.0	0.0	15.0	12.0	18.0	6.0	22.0	11.0	0.0	0.0	0.0	0.0	0.0	0.0	0.0	0.0	0.0	0.0	0.0	0.0	0.0	0.0	0.0	0.0	0.0	0.0	0.0	0.0	0.0
7a796923a1e6ba20853b666c539fefcb	0.0	0.0	0.0	0.0	0.0	0.0	0.0	0.0	0.0	14.0	0.0	0.0	20.0	19.0	25.0	6.0	0.0	0.0	0.0	0.0	0.0	0.0	0.0	0.0	0.0	0.0	0.0	0.0	0.0	0.0	0.0	0.0	0.0	0.0	0.0	0.0
df5a9a1b8ad92661af6b14c8da1bf852	0.0	0.0	0.0	0.0	0.0	0.0	0.0	0.0	0.0	7.0	0.0	36.0	15.0	0.0	7.0	19.0	0.0	0.0	0.0	0.0	0.0	0.0	0.0	0.0	0.0	0.0	0.0	0.0	0.0	0.0	0.0	0.0	0.0	0.0	0.0	0.0
7fe3d5c1ae8dfacbd0b78a2f69648669	0.0	0.0	0.0	0.0	0.0	0.0	0.0	0.0	0.0	0.0	31.0	0.0	25.0	7.0	14.0	7.0	0.0	0.0	0.0	0.0	0.0	0.0	0.0	0.0	0.0	0.0	0.0	0.0	0.0	0.0	0.0	0.0	0.0	0.0	0.0	0.0
ac1935345b2635907797b2587ba7fb34	0.0	0.0	0.0	0.0	0.0	0.0	0.0	0.0	0.0	0.0	0.0	0.0	0.0	0.0	0.0	0.0	84.0	0.0	0.0	0.0	0.0	0.0	0.0	0.0	0.0	0.0	0.0	0.0	0.0	0.0	0.0	0.0	0.0	0.0	0.0	0.0
01310e387ca71ead2a1a1269add6ebcf	0.0	0.0	0.0	0.0	0.0	0.0	0.0	0.0	0.0	0.0	0.0	0.0	0.0	0.0	0.0	0.0	29.0	0.0	0.0	0.0	0.0	0.0	0.0	55.0	0.0	0.0	0.0	0.0	0.0	0.0	0.0	0.0	0.0	0.0	0.0	0.0
397dff71fdc486471042e92daefffd09	0.0	0.0	0.0	0.0	0.0	0.0	0.0	0.0	0.0	0.0	0.0	0.0	0.0	0.0	0.0	0.0	0.0	37.0	10.0	0.0	0.0	0.0	0.0	12.0	25.0	0.0	0.0	0.0	0.0	0.0	0.0	0.0	0.0	0.0	0.0	0.0
6abecaacb2bfccc7a9e512b5e508a04a	0.0	0.0	0.0	0.0	0.0	0.0	0.0	0.0	0.0	0.0	0.0	0.0	0.0	0.0	0.0	0.0	0.0	18.0	0.0	18.0	0.0	23.0	0.0	13.0	12.0	0.0	0.0	0.0	0.0	0.0	0.0	0.0	0.0	0.0	0.0	0.0
a35ce5dac7f84d717bbe3dd7386e5ad7	0.0	0.0	0.0	0.0	0.0	0.0	0.0	0.0	0.0	0.0	0.0	0.0	0.0	0.0	0.0	0.0	0.0	0.0	0.0	10.0	0.0	0.0	52.0	0.0	22.0	0.0	0.0	0.0	0.0	0.0	0.0	0.0	0.0	0.0	0.0	0.0
e76b1351439dde8cd4f302b85afcf1db	0.0	0.0	0.0	0.0	0.0	0.0	0.0	0.0	0.0	0.0	0.0	0.0	0.0	0.0	0.0	0.0	0.0	0.0	0.0	0.0	0.0	0.0	0.0	0.0	0.0	0.0	0.0	0.0	84.0	0.0	0.0	0.0	0.0	0.0	0.0	0.0
e2413703279c73bffdc024c2905c86c8	0.0	0.0	0.0	0.0	0.0	0.0	0.0	0.0	0.0	0.0	0.0	0.0	0.0	0.0	0.0	0.0	0.0	0.0	0.0	0.0	0.0	0.0	0.0	0.0	0.0	0.0	0.0	0.0	0.0	0.0	13.0	0.0	18.0	8.0	45.0	0.0
038641c3d6a05fb2ff224554119832fb	27.0	15.0	0.0	0.0	12.0	0.0	0.0	0.0	0.0	0.0	0.0	0.0	0.0	0.0	0.0	0.0	0.0	10.0	0.0	0.0	0.0	0.0	0.0	0.0	19.0	0.0	0.0	0.0	0.0	0.0	0.0	0.0	0.0	0.0	0.0	0.0
2d40974123fb1ea8f969b29c6373f253	3.0	18.0	0.0	2.0	49.0	0.0	9.0	2.0	0.0	0.0	0.0	0.0	0.0	0.0	0.0	0.0	0.0	0.0	0.0	0.0	0.0	0.0	0.0	0.0	0.0	0.0	0.0	0.0	0.0	0.0	0.0	0.0	0.0	0.0	0.0	0.0
413fd584c8461f30ccd24e87c3be884f	13.0	21.0	6.0	0.0	19.0	14.0	0.0	0.0	0.0	0.0	0.0	0.0	0.0	0.0	0.0	0.0	0.0	0.0	0.0	0.0	0.0	0.0	0.0	0.0	10.0	0.0	0.0	0.0	0.0	0.0	0.0	0.0	0.0	0.0	0.0	0.0
f85e637a41316f7850d24288d0e337dc	0.0	2.0	0.0	0.0	0.0	0.0	0.0	0.0	0.0	0.0	0.0	0.0	0.0	0.0	0.0	0.0	4.0	4.0	36.0	11.0	7.0	6.0	0.0	0.0	4.0	9.0	0.0	0.0	0.0	0.0	0.0	0.0	0.0	0.0	0.0	0.0
022e67b71906370a8cae0aaccc791f10	0.0	0.0	0.0	0.0	0.0	0.0	0.0	0.0	0.0	25.0	0.0	15.0	9.0	15.0	11.0	8.0	0.0	0.0	0.0	0.0	0.0	0.0	0.0	0.0	0.0	0.0	0.0	0.0	0.0	0.0	0.0	0.0	0.0	0.0	0.0	0.0
124fb5b9bde350a816cc38d3bc278681	0.0	0.0	0.0	0.0	0.0	0.0	0.0	0.0	0.0	30.0	0.0	53.0	0.0	0.0	0.0	0.0	0.0	0.0	0.0	0.0	0.0	0.0	0.0	0.0	0.0	0.0	0.0	0.0	0.0	0.0	0.0	0.0	0.0	0.0	0.0	0.0
ec9b19121198155b801bf35512c88dd8	0.0	0.0	0.0	0.0	0.0	0.0	0.0	0.0	0.0	6.0	0.0	52.0	0.0	0.0	5.0	20.0	0.0	0.0	0.0	0.0	0.0	0.0	0.0	0.0	0.0	0.0	0.0	0.0	0.0	0.0	0.0	0.0	0.0	0.0	0.0	0.0
c4dec97a6f82030e72d2a3ac65f1bcbf	0.0	0.0	0.0	0.0	0.0	0.0	0.0	0.0	0.0	0.0	0.0	0.0	49.0	18.0	16.0	0.0	0.0	0.0	0.0	0.0	0.0	0.0	0.0	0.0	0.0	0.0	0.0	0.0	0.0	0.0	0.0	0.0	0.0	0.0	0.0	0.0
ce82e31942039b4ed07d9de5591d16cd	0.0	0.0	0.0	0.0	0.0	0.0	0.0	0.0	0.0	0.0	0.0	0.0	0.0	0.0	0.0	0.0	16.0	10.0	12.0	35.0	0.0	0.0	0.0	10.0	0.0	0.0	0.0	0.0	0.0	0.0	0.0	0.0	0.0	0.0	0.0	0.0
22c40ca5e5909d1a73d225fb4d8b5d47	0.0	0.0	0.0	0.0	0.0	0.0	0.0	0.0	0.0	0.0	0.0	0.0	0.0	0.0	0.0	0.0	0.0	10.0	0.0	0.0	0.0	0.0	22.0	14.0	13.0	24.0	0.0	0.0	0.0	0.0	0.0	0.0	0.0	0.0	0.0	0.0
c23bcc84115849d4469adc3f55903de2	0.0	0.0	0.0	0.0	0.0	0.0	0.0	0.0	0.0	0.0	0.0	0.0	0.0	0.0	0.0	0.0	0.0	0.0	0.0	46.0	0.0	0.0	0.0	0.0	0.0	37.0	0.0	0.0	0.0	0.0	0.0	0.0	0.0	0.0	0.0	0.0
6fdaa6c5c6f2c5db27b94ba5ad2d5c37	0.0	0.0	0.0	0.0	0.0	0.0	0.0	0.0	0.0	0.0	0.0	0.0	0.0	0.0	0.0	0.0	0.0	0.0	0.0	0.0	0.0	0.0	0.0	0.0	0.0	0.0	17.0	16.0	24.0	0.0	0.0	0.0	26.0	0.0	0.0	0.0
bc0875ff06ed78e7fa6792b1688aff4e	0.0	0.0	0.0	0.0	0.0	0.0	0.0	0.0	0.0	0.0	0.0	0.0	0.0	0.0	0.0	0.0	0.0	0.0	0.0	0.0	0.0	0.0	0.0	0.0	0.0	0.0	12.0	0.0	0.0	0.0	0.0	13.0	8.0	6.0	13.0	31.0
32b03202ba6ba5cf76ebe70f52d50427	0.0	0.0	0.0	0.0	0.0	0.0	0.0	0.0	0.0	0.0	0.0	0.0	0.0	0.0	0.0	0.0	0.0	0.0	0.0	0.0	0.0	0.0	0.0	0.0	0.0	0.0	16.0	0.0	0.0	0.0	0.0	0.0	0.0	41.0	26.0	0.0
4ca2d52686dc3021c4784354abd9465d	0.0	0.0	0.0	0.0	0.0	0.0	0.0	0.0	0.0	0.0	0.0	0.0	0.0	0.0	0.0	0.0	0.0	0.0	0.0	0.0	0.0	0.0	0.0	0.0	0.0	0.0	0.0	0.0	0.0	25.0	58.0	0.0	0.0	0.0	0.0	0.0
382ebdd672f8eac70855796f525db282	32.0	0.0	10.0	0.0	30.0	10.0	0.0	0.0	0.0	0.0	0.0	0.0	0.0	0.0	0.0	0.0	0.0	0.0	0.0	0.0	0.0	0.0	0.0	0.0	0.0	0.0	0.0	0.0	0.0	0.0	0.0	0.0	0.0	0.0	0.0	0.0
1215f0a38775fc551478e8017df01269	11.0	12.0	0.0	12.0	15.0	24.0	0.0	0.0	0.0	0.0	0.0	0.0	0.0	0.0	0.0	0.0	0.0	0.0	0.0	0.0	0.0	0.0	0.0	0.0	0.0	8.0	0.0	0.0	0.0	0.0	0.0	0.0	0.0	0.0	0.0	0.0
83151825ab2d044a6176486356cf7563	0.0	23.0	0.0	0.0	11.0	0.0	0.0	0.0	0.0	0.0	0.0	0.0	0.0	0.0	0.0	0.0	0.0	0.0	0.0	0.0	0.0	0.0	16.0	0.0	10.0	22.0	0.0	0.0	0.0	0.0	0.0	0.0	0.0	0.0	0.0	0.0
a5930ae2b5b7a573f7dc6aadd381c9f1	0.0	37.0	24.0	0.0	15.0	6.0	0.0	0.0	0.0	0.0	0.0	0.0	0.0	0.0	0.0	0.0	0.0	0.0	0.0	0.0	0.0	0.0	0.0	0.0	0.0	0.0	0.0	0.0	0.0	0.0	0.0	0.0	0.0	0.0	0.0	0.0
27b714cfd170018c94b89651e20d17aa	0.0	22.0	12.0	13.0	11.0	13.0	0.0	11.0	0.0	0.0	0.0	0.0	0.0	0.0	0.0	0.0	0.0	0.0	0.0	0.0	0.0	0.0	0.0	0.0	0.0	0.0	0.0	0.0	0.0	0.0	0.0	0.0	0.0	0.0	0.0	0.0
b668bc18ade85cba7ea97ecc9530a901	0.0	0.0	24.0	25.0	17.0	0.0	16.0	0.0	0.0	0.0	0.0	0.0	0.0	0.0	0.0	0.0	0.0	0.0	0.0	0.0	0.0	0.0	0.0	0.0	0.0	0.0	0.0	0.0	0.0	0.0	0.0	0.0	0.0	0.0	0.0	0.0
c8b76116ea5e40f89df3515584a0cff5	0.0	0.0	0.0	16.0	0.0	31.0	0.0	35.0	0.0	0.0	0.0	0.0	0.0	0.0	0.0	0.0	0.0	0.0	0.0	0.0	0.0	0.0	0.0	0.0	0.0	0.0	0.0	0.0	0.0	0.0	0.0	0.0	0.0	0.0	0.0	0.0
42cbe4f424c81654affd9a6b6da5f971	0.0	0.0	0.0	0.0	0.0	0.0	0.0	0.0	38.0	0.0	0.0	0.0	6.0	0.0	38.0	0.0	0.0	0.0	0.0	0.0	0.0	0.0	0.0	0.0	0.0	0.0	0.0	0.0	0.0	0.0	0.0	0.0	0.0	0.0	0.0	0.0
d55f94e07c41767086e150c9b0a316b8	0.0	0.0	0.0	0.0	0.0	0.0	0.0	0.0	0.0	19.0	16.0	0.0	0.0	16.0	19.0	12.0	0.0	0.0	0.0	0.0	0.0	0.0	0.0	0.0	0.0	0.0	0.0	0.0	0.0	0.0	0.0	0.0	0.0	0.0	0.0	0.0
34e210e7629b9d9dc757df97eb7f21d1	0.0	0.0	0.0	0.0	0.0	0.0	0.0	0.0	0.0	0.0	0.0	0.0	0.0	0.0	0.0	0.0	12.0	16.0	0.0	14.0	0.0	0.0	12.0	4.0	10.0	14.0	0.0	0.0	0.0	0.0	0.0	0.0	0.0	0.0	0.0	0.0
0be378378cc0f9e263ecaff0ce113823	0.0	0.0	0.0	0.0	0.0	0.0	0.0	0.0	0.0	0.0	0.0	0.0	0.0	0.0	0.0	0.0	82.0	0.0	0.0	0.0	0.0	0.0	0.0	0.0	0.0	0.0	0.0	0.0	0.0	0.0	0.0	0.0	0.0	0.0	0.0	0.0
d771b5f2416b762c3dc801b726a40fb3	0.0	0.0	0.0	0.0	0.0	0.0	0.0	0.0	0.0	0.0	0.0	0.0	0.0	0.0	0.0	0.0	0.0	18.0	0.0	0.0	7.0	0.0	17.0	0.0	0.0	40.0	0.0	0.0	0.0	0.0	0.0	0.0	0.0	0.0	0.0	0.0
d2f4172fe142abf06c11664dd7a58029	0.0	0.0	0.0	0.0	0.0	0.0	0.0	0.0	0.0	0.0	0.0	0.0	0.0	0.0	0.0	0.0	0.0	43.0	22.0	17.0	0.0	0.0	0.0	0.0	0.0	0.0	0.0	0.0	0.0	0.0	0.0	0.0	0.0	0.0	0.0	0.0
3379f273db7195a6b3b21ffa44788460	0.0	0.0	0.0	0.0	0.0	0.0	0.0	0.0	0.0	0.0	0.0	0.0	0.0	0.0	0.0	0.0	0.0	0.0	0.0	14.0	15.0	14.0	17.0	5.0	0.0	17.0	0.0	0.0	0.0	0.0	0.0	0.0	0.0	0.0	0.0	0.0
5efbece90bf5117c4399c22f5f6252d0	0.0	0.0	0.0	0.0	0.0	0.0	0.0	0.0	0.0	0.0	0.0	0.0	0.0	0.0	0.0	0.0	0.0	0.0	0.0	0.0	0.0	0.0	0.0	0.0	0.0	0.0	18.0	11.0	0.0	14.0	0.0	0.0	5.0	15.0	10.0	9.0
47ff55ca05015ad4acf7c7a4b085e261	0.0	0.0	0.0	0.0	0.0	0.0	0.0	0.0	0.0	0.0	0.0	0.0	0.0	0.0	0.0	0.0	0.0	0.0	0.0	0.0	0.0	0.0	0.0	0.0	0.0	0.0	13.0	19.0	0.0	16.0	0.0	0.0	17.0	17.0	0.0	0.0
adeed01e97788f045a56f20ba71ceb0c	0.0	0.0	0.0	0.0	0.0	0.0	0.0	0.0	0.0	0.0	0.0	0.0	0.0	0.0	0.0	0.0	0.0	0.0	0.0	0.0	0.0	0.0	0.0	0.0	0.0	0.0	0.0	0.0	21.0	29.0	0.0	0.0	12.0	0.0	20.0	0.0
a64729c994da144fa41d90c46358468d	0.0	0.0	0.0	0.0	0.0	0.0	0.0	0.0	0.0	0.0	0.0	0.0	0.0	0.0	0.0	0.0	0.0	0.0	0.0	0.0	0.0	0.0	0.0	0.0	0.0	0.0	0.0	0.0	25.0	14.0	24.0	19.0	0.0	0.0	0.0	0.0
3b04052ceb17b3b180ac7912c3fa4384	0.0	0.0	0.0	0.0	0.0	0.0	0.0	0.0	0.0	0.0	0.0	0.0	0.0	0.0	0.0	0.0	0.0	0.0	0.0	0.0	0.0	0.0	0.0	0.0	0.0	0.0	0.0	0.0	0.0	0.0	0.0	0.0	0.0	0.0	0.0	82.0
6846dc03592ad26abd638e130550c70a	0.0	21.0	15.0	8.0	22.0	15.0	0.0	0.0	0.0	0.0	0.0	0.0	0.0	0.0	0.0	0.0	0.0	0.0	0.0	0.0	0.0	0.0	0.0	0.0	0.0	0.0	0.0	0.0	0.0	0.0	0.0	0.0	0.0	0.0	0.0	0.0
934fec9a98855aa163f435b7c3efdcd8	0.0	12.0	0.0	17.0	36.0	0.0	9.0	7.0	0.0	0.0	0.0	0.0	0.0	0.0	0.0	0.0	0.0	0.0	0.0	0.0	0.0	0.0	0.0	0.0	0.0	0.0	0.0	0.0	0.0	0.0	0.0	0.0	0.0	0.0	0.0	0.0
d394a913ae086dc777704a4766ce7972	0.0	11.0	7.0	17.0	0.0	0.0	0.0	9.0	0.0	0.0	0.0	0.0	0.0	0.0	0.0	0.0	0.0	6.0	20.0	0.0	0.0	0.0	0.0	0.0	11.0	0.0	0.0	0.0	0.0	0.0	0.0	0.0	0.0	0.0	0.0	0.0
1d92d65047d5a5598f5325c92b4c7e0c	0.0	9.0	0.0	13.0	9.0	0.0	23.0	27.0	0.0	0.0	0.0	0.0	0.0	0.0	0.0	0.0	0.0	0.0	0.0	0.0	0.0	0.0	0.0	0.0	0.0	0.0	0.0	0.0	0.0	0.0	0.0	0.0	0.0	0.0	0.0	0.0
81fafc58f44bfa12ad231697f85ef32f	0.0	0.0	7.0	0.0	0.0	0.0	0.0	0.0	0.0	0.0	0.0	0.0	0.0	0.0	0.0	0.0	0.0	0.0	0.0	0.0	0.0	0.0	0.0	0.0	0.0	0.0	0.0	0.0	0.0	31.0	0.0	0.0	30.0	0.0	13.0	0.0
6c89d59835e426bcd51be4a9586a5b0d	0.0	0.0	17.0	20.0	15.0	0.0	0.0	0.0	0.0	0.0	12.0	0.0	8.0	9.0	0.0	0.0	0.0	0.0	0.0	0.0	0.0	0.0	0.0	0.0	0.0	0.0	0.0	0.0	0.0	0.0	0.0	0.0	0.0	0.0	0.0	0.0
030c382f98cb30d7b6b8abda35c781d5	0.0	0.0	0.0	0.0	0.0	0.0	0.0	0.0	16.0	5.0	6.0	7.0	13.0	9.0	3.0	22.0	0.0	0.0	0.0	0.0	0.0	0.0	0.0	0.0	0.0	0.0	0.0	0.0	0.0	0.0	0.0	0.0	0.0	0.0	0.0	0.0
9bcb011671bdea9097d3a940691105d1	0.0	0.0	0.0	0.0	0.0	0.0	0.0	0.0	16.0	0.0	0.0	6.0	0.0	0.0	59.0	0.0	0.0	0.0	0.0	0.0	0.0	0.0	0.0	0.0	0.0	0.0	0.0	0.0	0.0	0.0	0.0	0.0	0.0	0.0	0.0	0.0
3f0c803eb46a8396d308a9c3bcabd13e	0.0	0.0	0.0	0.0	0.0	0.0	0.0	0.0	0.0	32.0	0.0	15.0	14.0	20.0	0.0	0.0	0.0	0.0	0.0	0.0	0.0	0.0	0.0	0.0	0.0	0.0	0.0	0.0	0.0	0.0	0.0	0.0	0.0	0.0	0.0	0.0
c597122e8c44f0ccb580a40b5467b69d	0.0	0.0	0.0	0.0	0.0	0.0	0.0	0.0	0.0	15.0	8.0	21.0	0.0	16.0	0.0	0.0	0.0	0.0	0.0	21.0	0.0	0.0	0.0	0.0	0.0	0.0	0.0	0.0	0.0	0.0	0.0	0.0	0.0	0.0	0.0	0.0
4254ec073e544f7cdcb2138c842fad17	0.0	0.0	0.0	0.0	0.0	0.0	0.0	0.0	0.0	0.0	6.0	43.0	12.0	20.0	0.0	0.0	0.0	0.0	0.0	0.0	0.0	0.0	0.0	0.0	0.0	0.0	0.0	0.0	0.0	0.0	0.0	0.0	0.0	0.0	0.0	0.0
67c1211232ae40d94f87d22fc9313e48	0.0	0.0	0.0	0.0	0.0	0.0	0.0	0.0	0.0	0.0	0.0	63.0	0.0	18.0	0.0	0.0	0.0	0.0	0.0	0.0	0.0	0.0	0.0	0.0	0.0	0.0	0.0	0.0	0.0	0.0	0.0	0.0	0.0	0.0	0.0	0.0
2078912c2cce9cb48e8c791662310319	0.0	0.0	0.0	0.0	0.0	0.0	0.0	0.0	0.0	0.0	0.0	6.0	0.0	0.0	0.0	0.0	13.0	10.0	7.0	12.0	0.0	0.0	11.0	10.0	0.0	12.0	0.0	0.0	0.0	0.0	0.0	0.0	0.0	0.0	0.0	0.0
f670efeb16735fa9702d700172937180	0.0	0.0	0.0	0.0	0.0	0.0	0.0	0.0	0.0	0.0	0.0	17.0	17.0	27.0	20.0	0.0	0.0	0.0	0.0	0.0	0.0	0.0	0.0	0.0	0.0	0.0	0.0	0.0	0.0	0.0	0.0	0.0	0.0	0.0	0.0	0.0
1467e3a4ace96084b6ff22f9f0b7d356	0.0	0.0	0.0	0.0	0.0	0.0	0.0	0.0	0.0	0.0	0.0	0.0	0.0	0.0	0.0	3.0	8.0	6.0	16.0	0.0	13.0	8.0	0.0	0.0	27.0	0.0	0.0	0.0	0.0	0.0	0.0	0.0	0.0	0.0	0.0	0.0
eda785551da519deca2601a0b1257ae1	0.0	0.0	0.0	0.0	0.0	0.0	0.0	0.0	0.0	0.0	0.0	0.0	0.0	0.0	0.0	4.0	0.0	0.0	0.0	0.0	0.0	0.0	0.0	0.0	0.0	0.0	14.0	10.0	0.0	12.0	8.0	19.0	6.0	8.0	0.0	0.0
2e01945ac9c9b8a48d4b431f1548cdf5	0.0	0.0	0.0	0.0	0.0	0.0	0.0	0.0	0.0	0.0	0.0	0.0	0.0	0.0	0.0	0.0	0.0	32.0	0.0	19.0	0.0	0.0	0.0	30.0	0.0	0.0	0.0	0.0	0.0	0.0	0.0	0.0	0.0	0.0	0.0	0.0
06c0f4995a4b77b91062c62397357fb4	0.0	0.0	0.0	0.0	0.0	0.0	0.0	0.0	0.0	0.0	0.0	0.0	0.0	0.0	0.0	0.0	0.0	15.0	9.0	13.0	7.0	0.0	9.0	13.0	15.0	0.0	0.0	0.0	0.0	0.0	0.0	0.0	0.0	0.0	0.0	0.0
7b5f2d4b95192672ebca827e979b0e59	0.0	0.0	0.0	0.0	0.0	0.0	0.0	0.0	0.0	0.0	0.0	0.0	0.0	0.0	0.0	0.0	0.0	7.0	0.0	19.0	14.0	0.0	8.0	17.0	16.0	0.0	0.0	0.0	0.0	0.0	0.0	0.0	0.0	0.0	0.0	0.0
4ed0077dfaf3dccc17da3d3cc3dec4fa	0.0	0.0	0.0	0.0	0.0	0.0	0.0	0.0	0.0	0.0	0.0	0.0	0.0	0.0	0.0	0.0	0.0	0.0	0.0	0.0	0.0	0.0	0.0	0.0	0.0	0.0	21.0	36.0	0.0	0.0	0.0	0.0	0.0	0.0	0.0	24.0
05efe34503dc0799e99c0a6d8659d131	0.0	0.0	0.0	0.0	0.0	0.0	0.0	0.0	0.0	0.0	0.0	0.0	0.0	0.0	0.0	0.0	0.0	0.0	0.0	0.0	0.0	0.0	0.0	0.0	0.0	0.0	16.0	0.0	0.0	0.0	0.0	23.0	17.0	25.0	0.0	0.0
e61faba44c25c96f492cb49b1f017d9d	0.0	0.0	0.0	0.0	0.0	0.0	0.0	0.0	0.0	0.0	0.0	0.0	0.0	0.0	0.0	0.0	0.0	0.0	0.0	0.0	0.0	0.0	0.0	0.0	0.0	0.0	0.0	15.0	0.0	47.0	0.0	0.0	0.0	0.0	0.0	19.0
59b9bd029aa5c28f908970fdda981572	0.0	0.0	0.0	0.0	0.0	0.0	0.0	0.0	0.0	0.0	0.0	0.0	0.0	0.0	0.0	0.0	0.0	0.0	0.0	0.0	0.0	0.0	0.0	0.0	0.0	0.0	0.0	25.0	0.0	0.0	0.0	0.0	0.0	43.0	0.0	13.0
46cc2fc004fb7c41b3376e864647e0f6	0.0	0.0	0.0	0.0	0.0	0.0	0.0	0.0	0.0	0.0	0.0	0.0	0.0	0.0	0.0	0.0	0.0	0.0	0.0	0.0	0.0	0.0	0.0	0.0	0.0	0.0	0.0	0.0	12.0	18.0	14.0	0.0	12.0	0.0	9.0	16.0
b9c7f04b3115c9180f11b8da2b0fb469	0.0	0.0	0.0	0.0	0.0	0.0	0.0	0.0	0.0	0.0	0.0	0.0	0.0	0.0	0.0	0.0	0.0	0.0	0.0	0.0	0.0	0.0	0.0	0.0	0.0	0.0	0.0	0.0	0.0	0.0	0.0	0.0	70.0	11.0	0.0	0.0
ff708ef2fd53bced5d0fb5f8777aa21a	0.0	20.0	0.0	35.0	25.0	0.0	0.0	0.0	0.0	0.0	0.0	0.0	0.0	0.0	0.0	0.0	0.0	0.0	0.0	0.0	0.0	0.0	0.0	0.0	0.0	0.0	0.0	0.0	0.0	0.0	0.0	0.0	0.0	0.0	0.0	0.0
0ef2bdab56590633cfe28a11a4a7f0c0	0.0	41.0	0.0	0.0	0.0	0.0	0.0	39.0	0.0	0.0	0.0	0.0	0.0	0.0	0.0	0.0	0.0	0.0	0.0	0.0	0.0	0.0	0.0	0.0	0.0	0.0	0.0	0.0	0.0	0.0	0.0	0.0	0.0	0.0	0.0	0.0
caf17db779f652741cefc9fbf4a8ecae	0.0	0.0	80.0	0.0	0.0	0.0	0.0	0.0	0.0	0.0	0.0	0.0	0.0	0.0	0.0	0.0	0.0	0.0	0.0	0.0	0.0	0.0	0.0	0.0	0.0	0.0	0.0	0.0	0.0	0.0	0.0	0.0	0.0	0.0	0.0	0.0
f55613f9f84f22b51b763e307865e288	0.0	0.0	0.0	0.0	7.0	0.0	0.0	0.0	0.0	0.0	0.0	0.0	0.0	0.0	0.0	0.0	11.0	20.0	18.0	0.0	8.0	0.0	0.0	10.0	0.0	6.0	0.0	0.0	0.0	0.0	0.0	0.0	0.0	0.0	0.0	0.0
53061d21a0285aac3184b8ac0a42aa64	0.0	0.0	0.0	0.0	11.0	0.0	0.0	0.0	0.0	0.0	0.0	0.0	0.0	0.0	0.0	0.0	0.0	34.0	0.0	0.0	0.0	0.0	0.0	35.0	0.0	0.0	0.0	0.0	0.0	0.0	0.0	0.0	0.0	0.0	0.0	0.0
204a44d32c6f88f032500f7259935f68	0.0	0.0	0.0	0.0	0.0	0.0	16.0	0.0	0.0	0.0	0.0	0.0	0.0	0.0	0.0	0.0	0.0	0.0	0.0	0.0	0.0	0.0	0.0	0.0	0.0	0.0	29.0	20.0	0.0	0.0	0.0	0.0	0.0	0.0	0.0	15.0
df9ab2de7831a75f940044d3e7650aaa	0.0	0.0	0.0	0.0	0.0	0.0	0.0	8.0	0.0	0.0	0.0	0.0	0.0	0.0	0.0	0.0	0.0	13.0	20.0	23.0	0.0	0.0	16.0	0.0	0.0	0.0	0.0	0.0	0.0	0.0	0.0	0.0	0.0	0.0	0.0	0.0
371ee202a162e937c589ef1f214c6923	0.0	0.0	0.0	0.0	0.0	0.0	0.0	0.0	0.0	18.0	0.0	0.0	14.0	39.0	0.0	9.0	0.0	0.0	0.0	0.0	0.0	0.0	0.0	0.0	0.0	0.0	0.0	0.0	0.0	0.0	0.0	0.0	0.0	0.0	0.0	0.0
ee2305de0c933bf1ed715741fdc74668	0.0	0.0	0.0	0.0	0.0	0.0	0.0	0.0	0.0	8.0	0.0	17.0	11.0	27.0	0.0	17.0	0.0	0.0	0.0	0.0	0.0	0.0	0.0	0.0	0.0	0.0	0.0	0.0	0.0	0.0	0.0	0.0	0.0	0.0	0.0	0.0
3a0f310ff124bbf081ee2f81b79cee37	0.0	0.0	0.0	0.0	0.0	0.0	0.0	0.0	0.0	0.0	21.0	0.0	36.0	0.0	23.0	0.0	0.0	0.0	0.0	0.0	0.0	0.0	0.0	0.0	0.0	0.0	0.0	0.0	0.0	0.0	0.0	0.0	0.0	0.0	0.0	0.0
c5a8b64ec59ef3cc444b9686ac8dc89e	0.0	0.0	0.0	0.0	0.0	0.0	0.0	0.0	0.0	0.0	0.0	19.0	29.0	0.0	9.0	23.0	0.0	0.0	0.0	0.0	0.0	0.0	0.0	0.0	0.0	0.0	0.0	0.0	0.0	0.0	0.0	0.0	0.0	0.0	0.0	0.0
f02ebd02223f13bda7e44c57902d485d	0.0	0.0	0.0	0.0	0.0	0.0	0.0	0.0	0.0	0.0	0.0	13.0	0.0	9.0	0.0	0.0	0.0	0.0	5.0	7.0	10.0	11.0	11.0	6.0	0.0	8.0	0.0	0.0	0.0	0.0	0.0	0.0	0.0	0.0	0.0	0.0
ee71d34e23722cebeec1c26e9698257e	0.0	0.0	0.0	0.0	0.0	0.0	0.0	0.0	0.0	0.0	0.0	0.0	0.0	0.0	0.0	0.0	9.0	0.0	13.0	14.0	9.0	0.0	24.0	7.0	0.0	0.0	0.0	0.0	0.0	0.0	0.0	0.0	4.0	0.0	0.0	0.0
3aedc2a010a0e32179a9393d5210b5d1	0.0	0.0	0.0	0.0	0.0	0.0	0.0	0.0	0.0	0.0	0.0	0.0	0.0	0.0	0.0	0.0	0.0	26.0	0.0	0.0	54.0	0.0	0.0	0.0	0.0	0.0	0.0	0.0	0.0	0.0	0.0	0.0	0.0	0.0	0.0	0.0
815dcce1e3805c56305158bd13349a15	0.0	0.0	0.0	0.0	0.0	0.0	0.0	0.0	0.0	0.0	0.0	0.0	0.0	0.0	0.0	0.0	0.0	22.0	0.0	0.0	0.0	0.0	25.0	0.0	0.0	33.0	0.0	0.0	0.0	0.0	0.0	0.0	0.0	0.0	0.0	0.0
4ab1a86f1f49e265e091d173a3838e5c	0.0	0.0	0.0	0.0	0.0	0.0	0.0	0.0	0.0	0.0	0.0	0.0	0.0	0.0	0.0	0.0	0.0	21.0	0.0	0.0	0.0	0.0	59.0	0.0	0.0	0.0	0.0	0.0	0.0	0.0	0.0	0.0	0.0	0.0	0.0	0.0
902803541b9d663c544e94191d535e0f	0.0	0.0	0.0	0.0	0.0	0.0	0.0	0.0	0.0	0.0	0.0	0.0	0.0	0.0	0.0	0.0	0.0	0.0	0.0	0.0	0.0	0.0	0.0	0.0	0.0	0.0	22.0	8.0	0.0	0.0	16.0	0.0	7.0	12.0	15.0	0.0
5b1cf70734490bd72d94216c667ea5b6	0.0	0.0	0.0	0.0	0.0	0.0	0.0	0.0	0.0	0.0	0.0	0.0	0.0	0.0	0.0	0.0	0.0	0.0	0.0	0.0	0.0	0.0	0.0	0.0	0.0	0.0	37.0	12.0	0.0	0.0	21.0	0.0	0.0	0.0	10.0	0.0
c2b9206f49cbe18d578aa2df60bfa40d	0.0	0.0	0.0	0.0	0.0	0.0	0.0	0.0	0.0	0.0	0.0	0.0	0.0	0.0	0.0	0.0	0.0	0.0	0.0	0.0	0.0	0.0	0.0	0.0	0.0	0.0	16.0	0.0	13.0	23.0	0.0	0.0	17.0	11.0	0.0	0.0
06a417c47cda0cee7ecb82bc66ef9e22	0.0	0.0	0.0	0.0	0.0	0.0	0.0	0.0	0.0	0.0	0.0	0.0	0.0	0.0	0.0	0.0	0.0	0.0	0.0	0.0	0.0	0.0	0.0	0.0	0.0	0.0	15.0	14.0	7.0	17.0	0.0	0.0	0.0	11.0	8.0	8.0
b75a30cf2372e50df9bf5d08690b8bcf	0.0	0.0	0.0	0.0	0.0	0.0	0.0	0.0	0.0	0.0	0.0	0.0	0.0	0.0	0.0	0.0	0.0	0.0	0.0	0.0	0.0	0.0	0.0	0.0	0.0	0.0	25.0	0.0	0.0	0.0	23.0	0.0	0.0	0.0	0.0	32.0
eb319886a439f0f691a2d6186db25d76	0.0	0.0	0.0	0.0	0.0	0.0	0.0	0.0	0.0	0.0	0.0	0.0	0.0	0.0	0.0	0.0	0.0	0.0	0.0	0.0	0.0	0.0	0.0	0.0	0.0	0.0	19.0	0.0	26.0	17.0	0.0	0.0	0.0	18.0	0.0	0.0
cc73022a4dec98274b8041d275062f53	0.0	0.0	0.0	0.0	0.0	0.0	0.0	0.0	0.0	0.0	0.0	0.0	0.0	0.0	0.0	0.0	0.0	0.0	0.0	0.0	0.0	0.0	0.0	0.0	0.0	0.0	0.0	0.0	0.0	0.0	15.0	0.0	12.0	34.0	19.0	0.0
ff9546ba25aef6144554cb9d391165ca	0.0	0.0	0.0	0.0	0.0	0.0	0.0	0.0	0.0	0.0	0.0	0.0	0.0	0.0	0.0	0.0	0.0	0.0	0.0	0.0	0.0	0.0	0.0	0.0	0.0	0.0	0.0	0.0	0.0	0.0	26.0	0.0	0.0	0.0	20.0	34.0
882c4c64ff68c00f59a3547e67f69344	79.0	0.0	0.0	0.0	0.0	0.0	0.0	0.0	0.0	0.0	0.0	0.0	0.0	0.0	0.0	0.0	0.0	0.0	0.0	0.0	0.0	0.0	0.0	0.0	0.0	0.0	0.0	0.0	0.0	0.0	0.0	0.0	0.0	0.0	0.0	0.0
889f07ca388fca319e4f2a2206e1e67c	0.0	0.0	0.0	0.0	7.0	0.0	0.0	7.0	0.0	0.0	0.0	0.0	0.0	0.0	0.0	0.0	7.0	12.0	9.0	0.0	8.0	15.0	0.0	0.0	14.0	0.0	0.0	0.0	0.0	0.0	0.0	0.0	0.0	0.0	0.0	0.0
3eda00f5e2d7331dd9ee5732b2f838b7	0.0	0.0	0.0	0.0	0.0	79.0	0.0	0.0	0.0	0.0	0.0	0.0	0.0	0.0	0.0	0.0	0.0	0.0	0.0	0.0	0.0	0.0	0.0	0.0	0.0	0.0	0.0	0.0	0.0	0.0	0.0	0.0	0.0	0.0	0.0	0.0
da67c9b279134e1c4a1af1b1a3f3afd4	0.0	0.0	0.0	0.0	0.0	14.0	0.0	0.0	0.0	0.0	0.0	0.0	0.0	0.0	0.0	0.0	0.0	0.0	14.0	51.0	0.0	0.0	0.0	0.0	0.0	0.0	0.0	0.0	0.0	0.0	0.0	0.0	0.0	0.0	0.0	0.0
3d4aaa444df443f51039c9954fed010e	0.0	0.0	0.0	0.0	0.0	0.0	0.0	0.0	0.0	55.0	0.0	0.0	0.0	0.0	0.0	11.0	0.0	0.0	0.0	0.0	0.0	0.0	13.0	0.0	0.0	0.0	0.0	0.0	0.0	0.0	0.0	0.0	0.0	0.0	0.0	0.0
51aefdccd403fdc685cf103216ced9a2	0.0	0.0	0.0	0.0	0.0	0.0	0.0	0.0	0.0	23.0	0.0	0.0	0.0	23.0	11.0	22.0	0.0	0.0	0.0	0.0	0.0	0.0	0.0	0.0	0.0	0.0	0.0	0.0	0.0	0.0	0.0	0.0	0.0	0.0	0.0	0.0
6f99206dc65a346a32e61840c48f9b56	0.0	0.0	0.0	0.0	0.0	0.0	0.0	0.0	0.0	44.0	0.0	0.0	0.0	9.0	14.0	12.0	0.0	0.0	0.0	0.0	0.0	0.0	0.0	0.0	0.0	0.0	0.0	0.0	0.0	0.0	0.0	0.0	0.0	0.0	0.0	0.0
e04a0906dc653152de3828a86bcd9b8b	0.0	0.0	0.0	0.0	0.0	0.0	0.0	0.0	0.0	0.0	11.0	5.0	21.0	14.0	21.0	7.0	0.0	0.0	0.0	0.0	0.0	0.0	0.0	0.0	0.0	0.0	0.0	0.0	0.0	0.0	0.0	0.0	0.0	0.0	0.0	0.0
3fbeb88b6845e63a967b98aea96e1caa	0.0	0.0	0.0	0.0	0.0	0.0	0.0	0.0	0.0	0.0	17.0	0.0	0.0	7.0	0.0	22.0	0.0	0.0	17.0	16.0	0.0	0.0	0.0	0.0	0.0	0.0	0.0	0.0	0.0	0.0	0.0	0.0	0.0	0.0	0.0	0.0
40bf1ea2fe2012b90b19008e56994f89	0.0	0.0	0.0	0.0	0.0	0.0	0.0	0.0	0.0	0.0	0.0	79.0	0.0	0.0	0.0	0.0	0.0	0.0	0.0	0.0	0.0	0.0	0.0	0.0	0.0	0.0	0.0	0.0	0.0	0.0	0.0	0.0	0.0	0.0	0.0	0.0
580e4a3da2a53b3d9a4e3b51c83f6588	0.0	0.0	0.0	0.0	0.0	0.0	0.0	0.0	0.0	0.0	0.0	0.0	0.0	0.0	0.0	0.0	0.0	18.0	0.0	13.0	14.0	0.0	15.0	0.0	19.0	0.0	0.0	0.0	0.0	0.0	0.0	0.0	0.0	0.0	0.0	0.0
ac6d8e22b24b6f57113d850eb32a70d6	0.0	0.0	0.0	0.0	0.0	0.0	0.0	0.0	0.0	0.0	0.0	0.0	0.0	0.0	0.0	0.0	0.0	0.0	0.0	0.0	0.0	0.0	35.0	0.0	44.0	0.0	0.0	0.0	0.0	0.0	0.0	0.0	0.0	0.0	0.0	0.0
7c48aeecf0a084fe4bfda058b488b7b6	0.0	0.0	0.0	0.0	0.0	0.0	0.0	0.0	0.0	0.0	0.0	0.0	0.0	0.0	0.0	0.0	0.0	0.0	0.0	0.0	0.0	0.0	0.0	79.0	0.0	0.0	0.0	0.0	0.0	0.0	0.0	0.0	0.0	0.0	0.0	0.0
831b971e6369af23180bbaf963d2f706	0.0	0.0	0.0	0.0	0.0	0.0	0.0	0.0	0.0	0.0	0.0	0.0	0.0	0.0	0.0	0.0	0.0	0.0	0.0	0.0	0.0	0.0	0.0	0.0	79.0	0.0	0.0	0.0	0.0	0.0	0.0	0.0	0.0	0.0	0.0	0.0
826da62c2f12c7363ddc48407adca482	0.0	0.0	0.0	0.0	0.0	0.0	0.0	0.0	0.0	0.0	0.0	0.0	0.0	0.0	0.0	0.0	0.0	0.0	0.0	0.0	0.0	0.0	0.0	0.0	79.0	0.0	0.0	0.0	0.0	0.0	0.0	0.0	0.0	0.0	0.0	0.0
2b3281d0e9f40887faa97378becc76ef	0.0	0.0	0.0	0.0	0.0	0.0	0.0	0.0	0.0	0.0	0.0	0.0	0.0	0.0	0.0	0.0	0.0	0.0	0.0	0.0	0.0	0.0	0.0	0.0	0.0	0.0	13.0	10.0	5.0	11.0	17.0	15.0	3.0	5.0	0.0	0.0
5bb098800b5e44f9a227152957e0cd33	0.0	0.0	0.0	0.0	0.0	0.0	0.0	0.0	0.0	0.0	0.0	0.0	0.0	0.0	0.0	0.0	0.0	0.0	0.0	0.0	0.0	0.0	0.0	0.0	0.0	0.0	0.0	79.0	0.0	0.0	0.0	0.0	0.0	0.0	0.0	0.0
50d781d5eaaacfbd1e7bfca906b8bbe5	0.0	0.0	0.0	0.0	0.0	0.0	0.0	0.0	0.0	0.0	0.0	0.0	0.0	0.0	0.0	0.0	0.0	0.0	0.0	0.0	0.0	0.0	0.0	0.0	0.0	0.0	0.0	0.0	0.0	0.0	23.0	31.0	0.0	0.0	0.0	25.0
20e58b689320e96f77a8f4d7c7bcf4a6	29.0	0.0	0.0	0.0	0.0	16.0	33.0	0.0	0.0	0.0	0.0	0.0	0.0	0.0	0.0	0.0	0.0	0.0	0.0	0.0	0.0	0.0	0.0	0.0	0.0	0.0	0.0	0.0	0.0	0.0	0.0	0.0	0.0	0.0	0.0	0.0
78dfb3e7bfd4dd4b474d8ead6b8b1aa3	0.0	0.0	78.0	0.0	0.0	0.0	0.0	0.0	0.0	0.0	0.0	0.0	0.0	0.0	0.0	0.0	0.0	0.0	0.0	0.0	0.0	0.0	0.0	0.0	0.0	0.0	0.0	0.0	0.0	0.0	0.0	0.0	0.0	0.0	0.0	0.0
bda1fec22a9ba15c1db47cc035093803	0.0	0.0	0.0	13.0	0.0	10.0	0.0	17.0	12.0	0.0	0.0	0.0	0.0	0.0	0.0	26.0	0.0	0.0	0.0	0.0	0.0	0.0	0.0	0.0	0.0	0.0	0.0	0.0	0.0	0.0	0.0	0.0	0.0	0.0	0.0	0.0
be82c836756eaf146fac15279285c4a8	0.0	0.0	0.0	0.0	0.0	0.0	37.0	41.0	0.0	0.0	0.0	0.0	0.0	0.0	0.0	0.0	0.0	0.0	0.0	0.0	0.0	0.0	0.0	0.0	0.0	0.0	0.0	0.0	0.0	0.0	0.0	0.0	0.0	0.0	0.0	0.0
2451936e5fe02a76425016937761a439	0.0	0.0	0.0	0.0	0.0	0.0	0.0	0.0	0.0	19.0	0.0	0.0	3.0	22.0	0.0	34.0	0.0	0.0	0.0	0.0	0.0	0.0	0.0	0.0	0.0	0.0	0.0	0.0	0.0	0.0	0.0	0.0	0.0	0.0	0.0	0.0
843ca36e2b40c341ede4fb8f64119762	0.0	0.0	0.0	0.0	0.0	0.0	0.0	0.0	0.0	17.0	0.0	0.0	0.0	0.0	43.0	18.0	0.0	0.0	0.0	0.0	0.0	0.0	0.0	0.0	0.0	0.0	0.0	0.0	0.0	0.0	0.0	0.0	0.0	0.0	0.0	0.0
1c0012c0b8a2ceaed02dd70855faf178	0.0	0.0	0.0	0.0	0.0	0.0	0.0	0.0	0.0	0.0	29.0	0.0	15.0	21.0	13.0	0.0	0.0	0.0	0.0	0.0	0.0	0.0	0.0	0.0	0.0	0.0	0.0	0.0	0.0	0.0	0.0	0.0	0.0	0.0	0.0	0.0
89fb85a7e372d279d9f85e9316e815c8	0.0	0.0	0.0	0.0	0.0	0.0	0.0	0.0	0.0	0.0	0.0	0.0	0.0	0.0	0.0	0.0	78.0	0.0	0.0	0.0	0.0	0.0	0.0	0.0	0.0	0.0	0.0	0.0	0.0	0.0	0.0	0.0	0.0	0.0	0.0	0.0
9b592831838653009b7de0d8b9ebe79a	0.0	0.0	0.0	0.0	0.0	0.0	0.0	0.0	0.0	0.0	0.0	0.0	0.0	0.0	0.0	0.0	0.0	0.0	29.0	0.0	0.0	0.0	28.0	0.0	21.0	0.0	0.0	0.0	0.0	0.0	0.0	0.0	0.0	0.0	0.0	0.0
a6c14261351aa3e8f4bcf8522e0c2082	0.0	0.0	0.0	0.0	0.0	0.0	0.0	0.0	0.0	0.0	0.0	0.0	0.0	0.0	0.0	0.0	0.0	0.0	0.0	0.0	17.0	0.0	18.0	19.0	24.0	0.0	0.0	0.0	0.0	0.0	0.0	0.0	0.0	0.0	0.0	0.0
c6eb469cef7fbc87a4cc3ee7ba1d7c81	0.0	0.0	0.0	0.0	0.0	0.0	0.0	0.0	0.0	0.0	0.0	0.0	0.0	0.0	0.0	0.0	0.0	0.0	0.0	0.0	0.0	0.0	0.0	0.0	0.0	0.0	14.0	4.0	3.0	10.0	14.0	7.0	13.0	7.0	4.0	2.0
808d11d6b9274b413147b4623f0c5e79	0.0	0.0	0.0	0.0	0.0	0.0	0.0	0.0	0.0	0.0	0.0	0.0	0.0	0.0	0.0	0.0	0.0	0.0	0.0	0.0	0.0	0.0	0.0	0.0	0.0	0.0	17.0	10.0	0.0	17.0	21.0	13.0	0.0	0.0	0.0	0.0
ad3353f7ae3b3a28384f0ca6978c087c	0.0	0.0	0.0	0.0	0.0	0.0	0.0	0.0	0.0	0.0	0.0	0.0	0.0	0.0	0.0	0.0	0.0	0.0	0.0	0.0	0.0	0.0	0.0	0.0	0.0	0.0	11.0	9.0	0.0	18.0	20.0	0.0	9.0	11.0	0.0	0.0
913056a4649a2f1ea15e3afa06f7c941	0.0	0.0	0.0	0.0	0.0	0.0	0.0	0.0	0.0	0.0	0.0	0.0	0.0	0.0	0.0	0.0	0.0	0.0	0.0	0.0	0.0	0.0	0.0	0.0	0.0	0.0	15.0	0.0	0.0	20.0	10.0	10.0	13.0	10.0	0.0	0.0
6a630aa231c6635d758e073506716a4b	0.0	0.0	0.0	0.0	0.0	0.0	0.0	0.0	0.0	0.0	0.0	0.0	0.0	0.0	0.0	0.0	0.0	0.0	0.0	0.0	0.0	0.0	0.0	0.0	0.0	0.0	16.0	0.0	21.0	0.0	8.0	28.0	5.0	0.0	0.0	0.0
526aa4f855fd974506c76292949670c8	0.0	0.0	0.0	0.0	0.0	0.0	0.0	0.0	0.0	0.0	0.0	0.0	0.0	0.0	0.0	0.0	0.0	0.0	0.0	0.0	0.0	0.0	0.0	0.0	0.0	0.0	24.0	0.0	0.0	0.0	36.0	0.0	18.0	0.0	0.0	0.0
599def3575192cc9048411e536649b38	0.0	0.0	0.0	0.0	0.0	0.0	0.0	0.0	0.0	0.0	0.0	0.0	0.0	0.0	0.0	0.0	0.0	0.0	0.0	0.0	0.0	0.0	0.0	0.0	0.0	0.0	0.0	0.0	0.0	34.0	20.0	0.0	24.0	0.0	0.0	0.0
7d9ea099d858531b4525e3c4a790c248	0.0	0.0	0.0	0.0	0.0	0.0	0.0	0.0	0.0	0.0	0.0	0.0	0.0	0.0	0.0	0.0	0.0	0.0	0.0	0.0	0.0	0.0	0.0	0.0	0.0	0.0	0.0	0.0	0.0	53.0	0.0	0.0	25.0	0.0	0.0	0.0
c405187883316cb89e4587329cad15a6	0.0	0.0	0.0	0.0	0.0	0.0	0.0	0.0	0.0	0.0	0.0	0.0	0.0	0.0	0.0	0.0	0.0	0.0	0.0	0.0	0.0	0.0	0.0	0.0	0.0	0.0	0.0	0.0	0.0	0.0	18.0	34.0	26.0	0.0	0.0	0.0
37926be02c4e3e101918320ef4e8aafd	6.0	0.0	0.0	0.0	0.0	0.0	0.0	0.0	35.0	9.0	16.0	0.0	0.0	5.0	0.0	6.0	0.0	0.0	0.0	0.0	0.0	0.0	0.0	0.0	0.0	0.0	0.0	0.0	0.0	0.0	0.0	0.0	0.0	0.0	0.0	0.0
e408b9a785ad8adc10395d8874e0f362	20.0	0.0	0.0	8.0	0.0	0.0	0.0	0.0	0.0	12.0	0.0	31.0	6.0	0.0	0.0	0.0	0.0	0.0	0.0	0.0	0.0	0.0	0.0	0.0	0.0	0.0	0.0	0.0	0.0	0.0	0.0	0.0	0.0	0.0	0.0	0.0
a1a5a21e4abcd591d4540c4910dc43ec	11.0	0.0	0.0	0.0	0.0	0.0	0.0	0.0	9.0	0.0	0.0	0.0	0.0	0.0	23.0	0.0	0.0	0.0	10.0	24.0	0.0	0.0	0.0	0.0	0.0	0.0	0.0	0.0	0.0	0.0	0.0	0.0	0.0	0.0	0.0	0.0
50a02cb3dfca37cfe98411b0f27d5782	0.0	13.0	0.0	0.0	0.0	0.0	18.0	0.0	0.0	0.0	0.0	0.0	0.0	0.0	0.0	0.0	5.0	0.0	5.0	8.0	6.0	0.0	0.0	0.0	0.0	22.0	0.0	0.0	0.0	0.0	0.0	0.0	0.0	0.0	0.0	0.0
28bf3fe7eb37ac665e6d67b763c85d38	0.0	0.0	0.0	3.0	9.0	0.0	0.0	0.0	0.0	0.0	0.0	0.0	0.0	0.0	0.0	0.0	0.0	0.0	10.0	3.0	14.0	0.0	0.0	0.0	24.0	14.0	0.0	0.0	0.0	0.0	0.0	0.0	0.0	0.0	0.0	0.0
ba3136dc41551712ed9e315130c11ac1	0.0	0.0	0.0	0.0	9.0	21.0	0.0	0.0	0.0	0.0	0.0	0.0	0.0	0.0	0.0	0.0	7.0	0.0	0.0	0.0	0.0	0.0	0.0	15.0	0.0	25.0	0.0	0.0	0.0	0.0	0.0	0.0	0.0	0.0	0.0	0.0
1e0d57e47e6d0776591531950a133201	0.0	0.0	0.0	0.0	0.0	12.0	0.0	0.0	0.0	0.0	0.0	0.0	0.0	0.0	0.0	0.0	0.0	0.0	20.0	22.0	0.0	0.0	0.0	0.0	23.0	0.0	0.0	0.0	0.0	0.0	0.0	0.0	0.0	0.0	0.0	0.0
23eaa647efc426d52c676352caa2a751	0.0	0.0	0.0	0.0	0.0	0.0	0.0	0.0	0.0	18.0	0.0	45.0	8.0	0.0	0.0	6.0	0.0	0.0	0.0	0.0	0.0	0.0	0.0	0.0	0.0	0.0	0.0	0.0	0.0	0.0	0.0	0.0	0.0	0.0	0.0	0.0
c631b32b28aa9d610463357bbb7f06ab	0.0	0.0	0.0	0.0	0.0	0.0	0.0	0.0	0.0	8.0	0.0	4.0	13.0	16.0	9.0	27.0	0.0	0.0	0.0	0.0	0.0	0.0	0.0	0.0	0.0	0.0	0.0	0.0	0.0	0.0	0.0	0.0	0.0	0.0	0.0	0.0
bac8fcaa40294c90153ef50ca1f1f4b1	0.0	0.0	0.0	0.0	0.0	0.0	0.0	0.0	0.0	0.0	0.0	0.0	0.0	0.0	0.0	0.0	0.0	32.0	11.0	0.0	0.0	16.0	18.0	0.0	0.0	0.0	0.0	0.0	0.0	0.0	0.0	0.0	0.0	0.0	0.0	0.0
75cf2f40bf42666d6edc59926f23104a	0.0	0.0	0.0	0.0	0.0	0.0	0.0	0.0	0.0	0.0	0.0	0.0	0.0	0.0	0.0	0.0	0.0	0.0	26.0	0.0	0.0	0.0	0.0	0.0	14.0	37.0	0.0	0.0	0.0	0.0	0.0	0.0	0.0	0.0	0.0	0.0
a91accbaaf22df35e8d4f59042dd300e	0.0	0.0	0.0	0.0	0.0	0.0	0.0	0.0	0.0	0.0	0.0	0.0	0.0	0.0	0.0	0.0	0.0	0.0	0.0	0.0	0.0	0.0	0.0	0.0	0.0	0.0	17.0	13.0	0.0	0.0	0.0	0.0	24.0	23.0	0.0	0.0
4dfedad462c5749da8b15ba882063989	0.0	0.0	0.0	0.0	0.0	0.0	0.0	0.0	0.0	0.0	0.0	0.0	0.0	0.0	0.0	0.0	0.0	0.0	0.0	0.0	0.0	0.0	0.0	0.0	0.0	0.0	0.0	15.0	7.0	14.0	0.0	19.0	22.0	0.0	0.0	0.0
a6ec2376d3d486a3ae8f55152027825c	0.0	0.0	0.0	0.0	0.0	0.0	0.0	0.0	0.0	0.0	0.0	0.0	0.0	0.0	0.0	0.0	0.0	0.0	0.0	0.0	0.0	0.0	0.0	0.0	0.0	0.0	0.0	0.0	26.0	6.0	9.0	0.0	7.0	12.0	10.0	7.0
2d1297e916987fa26d8151ee98ccdc06	0.0	0.0	0.0	0.0	0.0	0.0	0.0	0.0	0.0	0.0	0.0	0.0	0.0	0.0	0.0	0.0	0.0	0.0	0.0	0.0	0.0	0.0	0.0	0.0	0.0	0.0	0.0	0.0	0.0	0.0	0.0	0.0	9.0	42.0	0.0	26.0
f9d265e617ee6865e3e49f6a12e8fe89	16.0	7.0	13.0	10.0	20.0	0.0	0.0	10.0	0.0	0.0	0.0	0.0	0.0	0.0	0.0	0.0	0.0	0.0	0.0	0.0	0.0	0.0	0.0	0.0	0.0	0.0	0.0	0.0	0.0	0.0	0.0	0.0	0.0	0.0	0.0	0.0
a7a94ec45966800709047494e37b1023	30.0	0.0	0.0	0.0	0.0	0.0	28.0	0.0	0.0	0.0	0.0	0.0	0.0	0.0	0.0	0.0	0.0	0.0	0.0	18.0	0.0	0.0	0.0	0.0	0.0	0.0	0.0	0.0	0.0	0.0	0.0	0.0	0.0	0.0	0.0	0.0
b03b3d1dac0b8d27f3eb24e723deeb74	0.0	13.0	0.0	15.0	34.0	0.0	7.0	0.0	0.0	0.0	0.0	0.0	0.0	0.0	0.0	0.0	0.0	7.0	0.0	0.0	0.0	0.0	0.0	0.0	0.0	0.0	0.0	0.0	0.0	0.0	0.0	0.0	0.0	0.0	0.0	0.0
c511300b775d0a56e163b2977e0e3bc2	0.0	10.0	0.0	0.0	0.0	0.0	0.0	9.0	0.0	0.0	0.0	0.0	0.0	0.0	0.0	0.0	16.0	0.0	0.0	0.0	0.0	0.0	0.0	0.0	0.0	12.0	0.0	0.0	0.0	14.0	0.0	0.0	0.0	0.0	15.0	0.0
f0afc5b2e2cefdcb74219e98d659780f	0.0	0.0	0.0	20.0	0.0	0.0	0.0	56.0	0.0	0.0	0.0	0.0	0.0	0.0	0.0	0.0	0.0	0.0	0.0	0.0	0.0	0.0	0.0	0.0	0.0	0.0	0.0	0.0	0.0	0.0	0.0	0.0	0.0	0.0	0.0	0.0
19459c085e0ca65ac1a7d699f1060db7	0.0	0.0	0.0	0.0	0.0	0.0	0.0	0.0	0.0	34.0	11.0	6.0	0.0	0.0	0.0	25.0	0.0	0.0	0.0	0.0	0.0	0.0	0.0	0.0	0.0	0.0	0.0	0.0	0.0	0.0	0.0	0.0	0.0	0.0	0.0	0.0
8893ca3010615bbe2aa027854ec80980	0.0	0.0	0.0	0.0	0.0	0.0	0.0	0.0	0.0	13.0	5.0	0.0	11.0	16.0	19.0	12.0	0.0	0.0	0.0	0.0	0.0	0.0	0.0	0.0	0.0	0.0	0.0	0.0	0.0	0.0	0.0	0.0	0.0	0.0	0.0	0.0
e035cf79c97226ec0febdf9e95d064e5	0.0	0.0	0.0	0.0	0.0	0.0	0.0	0.0	0.0	0.0	0.0	0.0	0.0	0.0	0.0	76.0	0.0	0.0	0.0	0.0	0.0	0.0	0.0	0.0	0.0	0.0	0.0	0.0	0.0	0.0	0.0	0.0	0.0	0.0	0.0	0.0
fa87077c4924681cb45af8369283f4c1	0.0	0.0	0.0	0.0	0.0	0.0	0.0	0.0	0.0	0.0	0.0	0.0	0.0	0.0	0.0	0.0	27.0	19.0	0.0	0.0	8.0	10.0	0.0	12.0	0.0	0.0	0.0	0.0	0.0	0.0	0.0	0.0	0.0	0.0	0.0	0.0
500ce740ff9060ebe3912673fd04c62f	0.0	0.0	0.0	0.0	0.0	0.0	0.0	0.0	0.0	0.0	0.0	0.0	0.0	0.0	0.0	0.0	9.0	5.0	0.0	15.0	9.0	10.0	9.0	0.0	11.0	8.0	0.0	0.0	0.0	0.0	0.0	0.0	0.0	0.0	0.0	0.0
28b7508ecdc441d3ad9906c30d0505f5	0.0	0.0	0.0	0.0	0.0	0.0	0.0	0.0	0.0	0.0	0.0	0.0	0.0	0.0	0.0	0.0	0.0	0.0	45.0	10.0	0.0	0.0	21.0	0.0	0.0	0.0	0.0	0.0	0.0	0.0	0.0	0.0	0.0	0.0	0.0	0.0
318b55af16db609c4035e2b1fb06335d	0.0	0.0	0.0	0.0	0.0	0.0	0.0	0.0	0.0	0.0	0.0	0.0	0.0	0.0	0.0	0.0	0.0	0.0	32.0	23.0	0.0	0.0	0.0	0.0	6.0	15.0	0.0	0.0	0.0	0.0	0.0	0.0	0.0	0.0	0.0	0.0
00b093b81e3d248c601cc609998e2c2a	0.0	0.0	0.0	0.0	0.0	0.0	0.0	0.0	0.0	0.0	0.0	0.0	0.0	0.0	0.0	0.0	0.0	0.0	0.0	0.0	0.0	0.0	0.0	0.0	0.0	0.0	17.0	0.0	0.0	13.0	7.0	0.0	6.0	8.0	10.0	15.0
6a1901a41da5f7319650b5cc61df3583	0.0	0.0	0.0	0.0	0.0	0.0	0.0	0.0	0.0	0.0	0.0	0.0	0.0	0.0	0.0	0.0	0.0	0.0	0.0	0.0	0.0	0.0	0.0	0.0	0.0	0.0	12.0	22.0	0.0	9.0	0.0	0.0	16.0	17.0	0.0	0.0
1a3e55f25baf81dd14cda30be00153b3	0.0	0.0	0.0	0.0	0.0	0.0	0.0	0.0	0.0	0.0	0.0	0.0	0.0	0.0	0.0	0.0	0.0	0.0	0.0	0.0	0.0	0.0	0.0	0.0	0.0	0.0	7.0	12.0	0.0	13.0	0.0	0.0	17.0	16.0	11.0	0.0
01ba755f2ec671055d7bc8127b2de354	0.0	0.0	0.0	0.0	0.0	0.0	0.0	0.0	0.0	0.0	0.0	0.0	0.0	0.0	0.0	0.0	0.0	0.0	0.0	0.0	0.0	0.0	0.0	0.0	0.0	0.0	0.0	21.0	0.0	10.0	0.0	0.0	20.0	0.0	25.0	0.0
b429ecd089952e1917e24d2b34a8ef7e	0.0	0.0	0.0	0.0	0.0	0.0	0.0	0.0	0.0	0.0	0.0	0.0	0.0	0.0	0.0	0.0	0.0	0.0	0.0	0.0	0.0	0.0	0.0	0.0	0.0	0.0	0.0	6.0	0.0	0.0	14.0	0.0	43.0	13.0	0.0	0.0
c5f129e6ef101ef8635b17020fd98ffc	0.0	0.0	0.0	0.0	0.0	0.0	0.0	0.0	0.0	0.0	0.0	0.0	0.0	0.0	0.0	0.0	0.0	0.0	0.0	0.0	0.0	0.0	0.0	0.0	0.0	0.0	0.0	0.0	13.0	25.0	16.0	0.0	0.0	16.0	0.0	6.0
fc9c1256d9a0f1e08a2d7142a0c93fe1	0.0	0.0	0.0	0.0	0.0	0.0	0.0	0.0	0.0	0.0	0.0	0.0	0.0	0.0	0.0	0.0	0.0	0.0	0.0	0.0	0.0	0.0	0.0	0.0	0.0	0.0	0.0	0.0	40.0	0.0	0.0	0.0	0.0	0.0	36.0	0.0
2c1623ad00e56ed309f0fc7e2ab71c55	0.0	14.0	0.0	19.0	0.0	20.0	0.0	22.0	0.0	0.0	0.0	0.0	0.0	0.0	0.0	0.0	0.0	0.0	0.0	0.0	0.0	0.0	0.0	0.0	0.0	0.0	0.0	0.0	0.0	0.0	0.0	0.0	0.0	0.0	0.0	0.0
182b87823853087f993d5ae6501fac2b	0.0	18.0	0.0	9.0	17.0	11.0	20.0	0.0	0.0	0.0	0.0	0.0	0.0	0.0	0.0	0.0	0.0	0.0	0.0	0.0	0.0	0.0	0.0	0.0	0.0	0.0	0.0	0.0	0.0	0.0	0.0	0.0	0.0	0.0	0.0	0.0
0af86cbac97d4c3fdffc058193a882b7	0.0	0.0	33.0	29.0	0.0	0.0	0.0	0.0	0.0	0.0	0.0	0.0	0.0	0.0	0.0	0.0	0.0	0.0	0.0	0.0	13.0	0.0	0.0	0.0	0.0	0.0	0.0	0.0	0.0	0.0	0.0	0.0	0.0	0.0	0.0	0.0
82e5bb98b8a85bc402d418621f47d546	0.0	0.0	0.0	0.0	75.0	0.0	0.0	0.0	0.0	0.0	0.0	0.0	0.0	0.0	0.0	0.0	0.0	0.0	0.0	0.0	0.0	0.0	0.0	0.0	0.0	0.0	0.0	0.0	0.0	0.0	0.0	0.0	0.0	0.0	0.0	0.0
2257a6c4d1ee6bdfcfdaff87001d4cb7	0.0	0.0	0.0	0.0	57.0	0.0	0.0	0.0	0.0	0.0	0.0	0.0	0.0	0.0	0.0	18.0	0.0	0.0	0.0	0.0	0.0	0.0	0.0	0.0	0.0	0.0	0.0	0.0	0.0	0.0	0.0	0.0	0.0	0.0	0.0	0.0
00924e801e71f698da242f3dca45c106	0.0	0.0	0.0	0.0	0.0	0.0	0.0	0.0	0.0	14.0	11.0	29.0	9.0	4.0	0.0	0.0	0.0	0.0	0.0	8.0	0.0	0.0	0.0	0.0	0.0	0.0	0.0	0.0	0.0	0.0	0.0	0.0	0.0	0.0	0.0	0.0
af3e2b964c9eb09c98f862320001f29b	0.0	0.0	0.0	0.0	0.0	0.0	0.0	0.0	0.0	20.0	0.0	55.0	0.0	0.0	0.0	0.0	0.0	0.0	0.0	0.0	0.0	0.0	0.0	0.0	0.0	0.0	0.0	0.0	0.0	0.0	0.0	0.0	0.0	0.0	0.0	0.0
eb897a977ec0a0231168a121f5e568cb	0.0	0.0	0.0	0.0	0.0	0.0	0.0	0.0	0.0	0.0	0.0	0.0	0.0	0.0	0.0	0.0	0.0	0.0	8.0	10.0	0.0	0.0	15.0	11.0	14.0	17.0	0.0	0.0	0.0	0.0	0.0	0.0	0.0	0.0	0.0	0.0
b19bc51dace38796909f1e176a8bccb2	0.0	0.0	0.0	0.0	0.0	0.0	0.0	0.0	0.0	0.0	0.0	0.0	0.0	0.0	0.0	0.0	0.0	0.0	0.0	0.0	0.0	0.0	0.0	0.0	0.0	0.0	0.0	12.0	0.0	18.0	26.0	0.0	19.0	0.0	0.0	0.0
377224fb2cd7b643c2302a35d95de730	37.0	22.0	0.0	0.0	15.0	0.0	0.0	0.0	0.0	0.0	0.0	0.0	0.0	0.0	0.0	0.0	0.0	0.0	0.0	0.0	0.0	0.0	0.0	0.0	0.0	0.0	0.0	0.0	0.0	0.0	0.0	0.0	0.0	0.0	0.0	0.0
e6615b70443c33903f4765c700149e3a	12.0	9.0	0.0	0.0	13.0	21.0	0.0	13.0	0.0	0.0	0.0	0.0	2.0	0.0	4.0	0.0	0.0	0.0	0.0	0.0	0.0	0.0	0.0	0.0	0.0	0.0	0.0	0.0	0.0	0.0	0.0	0.0	0.0	0.0	0.0	0.0
efdbfe545c003de2f31256e6c1d588a6	6.0	3.0	4.0	8.0	7.0	13.0	3.0	8.0	0.0	0.0	0.0	4.0	0.0	0.0	0.0	12.0	0.0	0.0	6.0	0.0	0.0	0.0	0.0	0.0	0.0	0.0	0.0	0.0	0.0	0.0	0.0	0.0	0.0	0.0	0.0	0.0
7395a087c85bdfc73f4011b519877b2e	17.0	5.0	0.0	6.0	13.0	0.0	0.0	7.0	0.0	0.0	0.0	0.0	0.0	0.0	0.0	0.0	0.0	0.0	0.0	3.0	0.0	0.0	0.0	0.0	9.0	14.0	0.0	0.0	0.0	0.0	0.0	0.0	0.0	0.0	0.0	0.0
f60f40b5780e6221e21dfec6d1b16ec7	21.0	0.0	0.0	0.0	0.0	0.0	42.0	0.0	0.0	0.0	0.0	0.0	0.0	0.0	0.0	0.0	0.0	0.0	0.0	0.0	0.0	0.0	0.0	0.0	11.0	0.0	0.0	0.0	0.0	0.0	0.0	0.0	0.0	0.0	0.0	0.0
3aec576a742f26ebc8c5978b01a4c5ae	0.0	4.0	2.0	0.0	0.0	0.0	0.0	0.0	0.0	0.0	0.0	0.0	0.0	0.0	0.0	0.0	3.0	19.0	22.0	21.0	0.0	0.0	0.0	3.0	0.0	0.0	0.0	0.0	0.0	0.0	0.0	0.0	0.0	0.0	0.0	0.0
82a9c551d6582feda761c8dd09c5f96f	0.0	0.0	0.0	0.0	0.0	0.0	0.0	0.0	13.0	0.0	8.0	16.0	8.0	10.0	19.0	0.0	0.0	0.0	0.0	0.0	0.0	0.0	0.0	0.0	0.0	0.0	0.0	0.0	0.0	0.0	0.0	0.0	0.0	0.0	0.0	0.0
eca4ee4eed5265a713d713864fb2f194	0.0	0.0	0.0	0.0	0.0	0.0	0.0	0.0	8.0	19.0	0.0	0.0	22.0	0.0	11.0	14.0	0.0	0.0	0.0	0.0	0.0	0.0	0.0	0.0	0.0	0.0	0.0	0.0	0.0	0.0	0.0	0.0	0.0	0.0	0.0	0.0
93f8ceea5fa78aa7bc9bd52c419d5d73	0.0	0.0	0.0	0.0	0.0	0.0	0.0	0.0	0.0	42.0	0.0	0.0	9.0	0.0	23.0	0.0	0.0	0.0	0.0	0.0	0.0	0.0	0.0	0.0	0.0	0.0	0.0	0.0	0.0	0.0	0.0	0.0	0.0	0.0	0.0	0.0
e8509ecd6e910ed73099d41070112a2d	0.0	0.0	0.0	0.0	0.0	0.0	0.0	0.0	0.0	0.0	0.0	12.0	25.0	13.0	12.0	12.0	0.0	0.0	0.0	0.0	0.0	0.0	0.0	0.0	0.0	0.0	0.0	0.0	0.0	0.0	0.0	0.0	0.0	0.0	0.0	0.0
b941e19fd0407254f7f2f255ca832090	0.0	0.0	0.0	0.0	0.0	0.0	0.0	0.0	0.0	0.0	0.0	0.0	0.0	0.0	0.0	0.0	23.0	16.0	35.0	0.0	0.0	0.0	0.0	0.0	0.0	0.0	0.0	0.0	0.0	0.0	0.0	0.0	0.0	0.0	0.0	0.0
f7042e82fa0fa5e862d5b51c494decbf	0.0	0.0	0.0	0.0	0.0	0.0	0.0	0.0	0.0	0.0	0.0	0.0	0.0	0.0	0.0	0.0	0.0	74.0	0.0	0.0	0.0	0.0	0.0	0.0	0.0	0.0	0.0	0.0	0.0	0.0	0.0	0.0	0.0	0.0	0.0	0.0
09c8b01f99ef82bf37feba96685ad8bb	0.0	0.0	0.0	0.0	0.0	0.0	0.0	0.0	0.0	0.0	0.0	0.0	0.0	0.0	0.0	0.0	0.0	27.0	0.0	0.0	0.0	0.0	33.0	0.0	14.0	0.0	0.0	0.0	0.0	0.0	0.0	0.0	0.0	0.0	0.0	0.0
011324b294e705ad43d7c456702dd695	0.0	0.0	0.0	0.0	0.0	0.0	0.0	0.0	0.0	0.0	0.0	0.0	0.0	0.0	0.0	0.0	0.0	0.0	0.0	0.0	0.0	15.0	0.0	0.0	33.0	26.0	0.0	0.0	0.0	0.0	0.0	0.0	0.0	0.0	0.0	0.0
ad2563f9deed55059b5df6bca7f2e02e	0.0	0.0	0.0	0.0	0.0	0.0	0.0	0.0	0.0	0.0	0.0	0.0	0.0	0.0	0.0	0.0	0.0	0.0	0.0	0.0	0.0	0.0	0.0	0.0	0.0	0.0	20.0	48.0	0.0	0.0	0.0	0.0	0.0	6.0	0.0	0.0
10390dd47aef02f01cac8659ff2971cb	0.0	0.0	0.0	0.0	0.0	0.0	0.0	0.0	0.0	0.0	0.0	0.0	0.0	0.0	0.0	0.0	0.0	0.0	0.0	0.0	0.0	0.0	0.0	0.0	0.0	0.0	0.0	4.0	0.0	8.0	8.0	0.0	19.0	11.0	17.0	7.0
2b5d108ac8ae6c1ececf132adfeefde1	0.0	0.0	0.0	0.0	0.0	0.0	0.0	0.0	0.0	0.0	0.0	0.0	0.0	0.0	0.0	0.0	0.0	0.0	0.0	0.0	0.0	0.0	0.0	0.0	0.0	0.0	0.0	25.0	0.0	16.0	0.0	0.0	0.0	33.0	0.0	0.0
bf73190882464764ed1ca19c53f4bfcb	0.0	0.0	0.0	0.0	0.0	0.0	0.0	0.0	0.0	0.0	0.0	0.0	0.0	0.0	0.0	0.0	0.0	0.0	0.0	0.0	0.0	0.0	0.0	0.0	0.0	0.0	0.0	0.0	0.0	3.0	0.0	0.0	30.0	0.0	3.0	38.0
186664297cf7c9f8c8b94423d44591e1	13.0	16.0	11.0	6.0	11.0	13.0	0.0	0.0	0.0	0.0	0.0	0.0	0.0	0.0	3.0	0.0	0.0	0.0	0.0	0.0	0.0	0.0	0.0	0.0	0.0	0.0	0.0	0.0	0.0	0.0	0.0	0.0	0.0	0.0	0.0	0.0
cd57241a7f1abf0a3fbd88f452dea8a2	0.0	16.0	0.0	0.0	0.0	57.0	0.0	0.0	0.0	0.0	0.0	0.0	0.0	0.0	0.0	0.0	0.0	0.0	0.0	0.0	0.0	0.0	0.0	0.0	0.0	0.0	0.0	0.0	0.0	0.0	0.0	0.0	0.0	0.0	0.0	0.0
825546241ea59789a6bf985cc40aa370	0.0	0.0	16.0	28.0	0.0	8.0	9.0	7.0	0.0	0.0	0.0	0.0	0.0	5.0	0.0	0.0	0.0	0.0	0.0	0.0	0.0	0.0	0.0	0.0	0.0	0.0	0.0	0.0	0.0	0.0	0.0	0.0	0.0	0.0	0.0	0.0
38c2c119fbe7f3ddc71534b86a5799c6	0.0	0.0	0.0	17.0	0.0	0.0	0.0	0.0	0.0	0.0	0.0	0.0	0.0	0.0	0.0	0.0	0.0	0.0	10.0	19.0	0.0	13.0	14.0	0.0	0.0	0.0	0.0	0.0	0.0	0.0	0.0	0.0	0.0	0.0	0.0	0.0
d497a32767fa9b53dbf96c522debc479	0.0	0.0	0.0	9.0	7.0	8.0	15.0	17.0	0.0	0.0	0.0	12.0	0.0	0.0	0.0	0.0	0.0	5.0	0.0	0.0	0.0	0.0	0.0	0.0	0.0	0.0	0.0	0.0	0.0	0.0	0.0	0.0	0.0	0.0	0.0	0.0
d45583d8b8d56f77c20ecf9e513e03e5	0.0	0.0	0.0	11.0	0.0	0.0	0.0	0.0	0.0	0.0	0.0	0.0	0.0	0.0	0.0	0.0	0.0	15.0	12.0	12.0	0.0	0.0	23.0	0.0	0.0	0.0	0.0	0.0	0.0	0.0	0.0	0.0	0.0	0.0	0.0	0.0
cc447ad90fee588036d571677c9e6dc7	0.0	0.0	0.0	0.0	34.0	0.0	39.0	0.0	0.0	0.0	0.0	0.0	0.0	0.0	0.0	0.0	0.0	0.0	0.0	0.0	0.0	0.0	0.0	0.0	0.0	0.0	0.0	0.0	0.0	0.0	0.0	0.0	0.0	0.0	0.0	0.0
9890b54e99e86709ceef601fec744578	0.0	0.0	0.0	0.0	0.0	0.0	0.0	0.0	29.0	0.0	7.0	5.0	9.0	2.0	4.0	17.0	0.0	0.0	0.0	0.0	0.0	0.0	0.0	0.0	0.0	0.0	0.0	0.0	0.0	0.0	0.0	0.0	0.0	0.0	0.0	0.0
ad9e9412f6c1dd01fc1396586ff50944	0.0	0.0	0.0	0.0	0.0	0.0	0.0	0.0	0.0	0.0	30.0	32.0	0.0	0.0	0.0	0.0	0.0	0.0	0.0	0.0	0.0	0.0	0.0	0.0	11.0	0.0	0.0	0.0	0.0	0.0	0.0	0.0	0.0	0.0	0.0	0.0
3f22fa8d81f8120a49763bf4093bca0c	0.0	0.0	0.0	0.0	0.0	0.0	0.0	0.0	0.0	0.0	3.0	0.0	0.0	0.0	0.0	0.0	0.0	8.0	8.0	12.0	12.0	0.0	7.0	12.0	4.0	7.0	0.0	0.0	0.0	0.0	0.0	0.0	0.0	0.0	0.0	0.0
f737003428a3c705b4b00d1a87f08bf7	0.0	0.0	0.0	0.0	0.0	0.0	0.0	0.0	0.0	0.0	0.0	0.0	17.0	35.0	15.0	6.0	0.0	0.0	0.0	0.0	0.0	0.0	0.0	0.0	0.0	0.0	0.0	0.0	0.0	0.0	0.0	0.0	0.0	0.0	0.0	0.0
af3d52c08cedb19411d5bd1aed27c349	0.0	0.0	0.0	0.0	0.0	0.0	0.0	0.0	0.0	0.0	0.0	0.0	0.0	0.0	0.0	0.0	0.0	0.0	0.0	0.0	0.0	0.0	0.0	73.0	0.0	0.0	0.0	0.0	0.0	0.0	0.0	0.0	0.0	0.0	0.0	0.0
5886b3dd12061dc8bce90cfd307724c6	0.0	0.0	0.0	0.0	0.0	0.0	0.0	0.0	0.0	0.0	0.0	0.0	0.0	0.0	0.0	0.0	0.0	0.0	0.0	0.0	0.0	0.0	0.0	0.0	0.0	0.0	26.0	24.0	0.0	0.0	0.0	0.0	23.0	0.0	0.0	0.0
45d9858505e2cc9febe379e2d8413afb	0.0	0.0	0.0	0.0	0.0	0.0	0.0	0.0	0.0	0.0	0.0	0.0	0.0	0.0	0.0	0.0	0.0	0.0	0.0	0.0	0.0	0.0	0.0	0.0	0.0	0.0	6.0	0.0	0.0	4.0	7.0	12.0	21.0	11.0	6.0	6.0
59841ef8f1539cc0c5eb6e23261212b5	0.0	0.0	0.0	0.0	0.0	0.0	0.0	0.0	0.0	0.0	0.0	0.0	0.0	0.0	0.0	0.0	0.0	0.0	0.0	0.0	0.0	0.0	0.0	0.0	0.0	0.0	21.0	52.0	0.0	0.0	0.0	0.0	0.0	0.0	0.0	0.0
b94ea7f2972ca751075c4402a017c466	0.0	0.0	0.0	0.0	0.0	0.0	0.0	0.0	0.0	0.0	0.0	0.0	0.0	0.0	0.0	0.0	0.0	0.0	0.0	0.0	0.0	0.0	0.0	0.0	0.0	0.0	0.0	11.0	0.0	18.0	0.0	0.0	24.0	11.0	9.0	0.0
81bdc24f8416da8ad1a6290c392d5155	0.0	0.0	0.0	0.0	0.0	0.0	0.0	0.0	0.0	0.0	0.0	0.0	0.0	0.0	0.0	0.0	0.0	0.0	0.0	0.0	0.0	0.0	0.0	0.0	0.0	0.0	0.0	29.0	0.0	0.0	0.0	0.0	0.0	0.0	20.0	24.0
99384735632e0af1ad34d57803b09141	0.0	0.0	0.0	0.0	0.0	0.0	0.0	0.0	0.0	0.0	0.0	0.0	0.0	0.0	0.0	0.0	0.0	0.0	0.0	0.0	0.0	0.0	0.0	0.0	0.0	0.0	0.0	73.0	0.0	0.0	0.0	0.0	0.0	0.0	0.0	0.0
53c6b15424f9be8447b30dc7ee36eeba	0.0	0.0	0.0	0.0	0.0	0.0	0.0	0.0	0.0	0.0	0.0	0.0	0.0	0.0	0.0	0.0	0.0	0.0	0.0	0.0	0.0	0.0	0.0	0.0	0.0	0.0	0.0	0.0	0.0	0.0	0.0	0.0	0.0	0.0	0.0	73.0
11963babed0a71512e0079419bc58e4c	6.0	0.0	11.0	10.0	14.0	0.0	12.0	0.0	0.0	0.0	0.0	0.0	0.0	0.0	0.0	0.0	0.0	13.0	0.0	0.0	0.0	0.0	0.0	0.0	6.0	0.0	0.0	0.0	0.0	0.0	0.0	0.0	0.0	0.0	0.0	0.0
f364763a580e2b71478e848c64c3cf2a	13.0	0.0	0.0	7.0	13.0	29.0	0.0	0.0	0.0	0.0	0.0	0.0	0.0	0.0	0.0	0.0	0.0	0.0	0.0	0.0	0.0	0.0	0.0	0.0	0.0	10.0	0.0	0.0	0.0	0.0	0.0	0.0	0.0	0.0	0.0	0.0
febee97e01397b43458c034bda9bf219	0.0	0.0	27.0	25.0	0.0	20.0	0.0	0.0	0.0	0.0	0.0	0.0	0.0	0.0	0.0	0.0	0.0	0.0	0.0	0.0	0.0	0.0	0.0	0.0	0.0	0.0	0.0	0.0	0.0	0.0	0.0	0.0	0.0	0.0	0.0	0.0
a6f3ae901cdca5d168d4a642abc0ab3e	0.0	0.0	0.0	13.0	0.0	15.0	0.0	0.0	9.0	23.0	0.0	12.0	0.0	0.0	0.0	0.0	0.0	0.0	0.0	0.0	0.0	0.0	0.0	0.0	0.0	0.0	0.0	0.0	0.0	0.0	0.0	0.0	0.0	0.0	0.0	0.0
9ddfefc7e565acab2bcd02f57afa473b	0.0	0.0	0.0	0.0	0.0	0.0	72.0	0.0	0.0	0.0	0.0	0.0	0.0	0.0	0.0	0.0	0.0	0.0	0.0	0.0	0.0	0.0	0.0	0.0	0.0	0.0	0.0	0.0	0.0	0.0	0.0	0.0	0.0	0.0	0.0	0.0
164e07367d0325837228c7b44f22ea23	0.0	0.0	0.0	0.0	0.0	0.0	0.0	0.0	13.0	10.0	0.0	8.0	20.0	9.0	0.0	12.0	0.0	0.0	0.0	0.0	0.0	0.0	0.0	0.0	0.0	0.0	0.0	0.0	0.0	0.0	0.0	0.0	0.0	0.0	0.0	0.0
933e50cbd4aa3d6c93c16014f8118fa4	0.0	0.0	0.0	0.0	0.0	0.0	0.0	0.0	0.0	10.0	6.0	0.0	18.0	14.0	11.0	13.0	0.0	0.0	0.0	0.0	0.0	0.0	0.0	0.0	0.0	0.0	0.0	0.0	0.0	0.0	0.0	0.0	0.0	0.0	0.0	0.0
81a0e0eaac7940b7a904035805fe8662	0.0	0.0	0.0	0.0	0.0	0.0	0.0	0.0	0.0	4.0	7.0	0.0	21.0	12.0	6.0	22.0	0.0	0.0	0.0	0.0	0.0	0.0	0.0	0.0	0.0	0.0	0.0	0.0	0.0	0.0	0.0	0.0	0.0	0.0	0.0	0.0
7c556bb732407a121f13a93b5c1f6901	0.0	0.0	0.0	0.0	0.0	0.0	0.0	0.0	0.0	0.0	0.0	27.0	15.0	0.0	10.0	20.0	0.0	0.0	0.0	0.0	0.0	0.0	0.0	0.0	0.0	0.0	0.0	0.0	0.0	0.0	0.0	0.0	0.0	0.0	0.0	0.0
f62aaaba88f7177bbfb66826c0e6636b	0.0	0.0	0.0	0.0	0.0	0.0	0.0	0.0	0.0	0.0	0.0	29.0	0.0	10.0	14.0	19.0	0.0	0.0	0.0	0.0	0.0	0.0	0.0	0.0	0.0	0.0	0.0	0.0	0.0	0.0	0.0	0.0	0.0	0.0	0.0	0.0
e2a50a76e133962d231b5aa8ab5ff22b	0.0	0.0	0.0	0.0	0.0	0.0	0.0	0.0	0.0	0.0	0.0	0.0	0.0	0.0	0.0	0.0	0.0	5.0	5.0	6.0	8.0	14.0	11.0	5.0	12.0	6.0	0.0	0.0	0.0	0.0	0.0	0.0	0.0	0.0	0.0	0.0
962875e4c8c019bc79569112c40de0c4	0.0	0.0	0.0	0.0	0.0	0.0	0.0	0.0	0.0	0.0	0.0	0.0	0.0	0.0	0.0	0.0	0.0	18.0	7.0	9.0	0.0	0.0	23.0	0.0	6.0	9.0	0.0	0.0	0.0	0.0	0.0	0.0	0.0	0.0	0.0	0.0
0bdda589dc7233490ced40e7d070ec23	0.0	0.0	0.0	0.0	0.0	0.0	0.0	0.0	0.0	0.0	0.0	0.0	0.0	0.0	0.0	0.0	0.0	5.0	13.0	23.0	0.0	0.0	0.0	17.0	0.0	14.0	0.0	0.0	0.0	0.0	0.0	0.0	0.0	0.0	0.0	0.0
e7b4e7e2ab50cc4f5269903068a636f2	0.0	0.0	0.0	0.0	0.0	0.0	0.0	0.0	0.0	0.0	0.0	0.0	0.0	0.0	0.0	0.0	0.0	0.0	29.0	15.0	0.0	0.0	17.0	0.0	0.0	11.0	0.0	0.0	0.0	0.0	0.0	0.0	0.0	0.0	0.0	0.0
b5992ff7f89da1adf7f7262ee62a7e30	0.0	0.0	0.0	0.0	0.0	0.0	0.0	0.0	0.0	0.0	0.0	0.0	0.0	0.0	0.0	0.0	0.0	0.0	0.0	0.0	0.0	0.0	0.0	0.0	0.0	0.0	0.0	0.0	60.0	9.0	0.0	0.0	3.0	0.0	0.0	0.0
1aaf7f413b628acf02a32cc646d447c1	0.0	0.0	0.0	0.0	0.0	0.0	0.0	0.0	0.0	0.0	0.0	0.0	0.0	0.0	0.0	0.0	0.0	0.0	0.0	0.0	0.0	0.0	0.0	0.0	0.0	0.0	0.0	0.0	16.0	0.0	0.0	0.0	13.0	0.0	20.0	23.0
063ccc8383ab6d7abda0eae5b04dcdb4	16.0	23.0	10.0	11.0	0.0	0.0	11.0	0.0	0.0	0.0	0.0	0.0	0.0	0.0	0.0	0.0	0.0	0.0	0.0	0.0	0.0	0.0	0.0	0.0	0.0	0.0	0.0	0.0	0.0	0.0	0.0	0.0	0.0	0.0	0.0	0.0
c571760101270f3d0fac98f269abd0c5	26.0	0.0	0.0	0.0	0.0	13.0	15.0	0.0	5.0	0.0	0.0	0.0	0.0	7.0	0.0	0.0	0.0	0.0	0.0	0.0	5.0	0.0	0.0	0.0	0.0	0.0	0.0	0.0	0.0	0.0	0.0	0.0	0.0	0.0	0.0	0.0
fb334534f325fa14eeca4db9f519020e	0.0	4.0	0.0	0.0	0.0	0.0	0.0	0.0	0.0	0.0	22.0	27.0	0.0	0.0	4.0	14.0	0.0	0.0	0.0	0.0	0.0	0.0	0.0	0.0	0.0	0.0	0.0	0.0	0.0	0.0	0.0	0.0	0.0	0.0	0.0	0.0
9fc3c66f79091076d58569a540b87e51	0.0	0.0	0.0	37.0	31.0	3.0	0.0	0.0	0.0	0.0	0.0	0.0	0.0	0.0	0.0	0.0	0.0	0.0	0.0	0.0	0.0	0.0	0.0	0.0	0.0	0.0	0.0	0.0	0.0	0.0	0.0	0.0	0.0	0.0	0.0	0.0
4099ce5344f86bc125462ce402d2edb8	0.0	0.0	0.0	0.0	0.0	0.0	0.0	0.0	0.0	5.0	0.0	45.0	9.0	6.0	0.0	6.0	0.0	0.0	0.0	0.0	0.0	0.0	0.0	0.0	0.0	0.0	0.0	0.0	0.0	0.0	0.0	0.0	0.0	0.0	0.0	0.0
2ce99c2c318a8a9c5a0b59f4451042eb	0.0	0.0	0.0	0.0	0.0	0.0	0.0	0.0	0.0	0.0	14.0	19.0	0.0	0.0	20.0	18.0	0.0	0.0	0.0	0.0	0.0	0.0	0.0	0.0	0.0	0.0	0.0	0.0	0.0	0.0	0.0	0.0	0.0	0.0	0.0	0.0
7511f2cb8885b3e2f21c9508ed7d2ba0	0.0	0.0	0.0	0.0	0.0	0.0	0.0	0.0	0.0	0.0	0.0	0.0	34.0	21.0	10.0	6.0	0.0	0.0	0.0	0.0	0.0	0.0	0.0	0.0	0.0	0.0	0.0	0.0	0.0	0.0	0.0	0.0	0.0	0.0	0.0	0.0
67006517569ab9de1a1c90247a5032ff	0.0	0.0	0.0	0.0	0.0	0.0	0.0	0.0	0.0	0.0	0.0	0.0	0.0	0.0	0.0	0.0	10.0	0.0	0.0	0.0	10.0	9.0	12.0	7.0	13.0	10.0	0.0	0.0	0.0	0.0	0.0	0.0	0.0	0.0	0.0	0.0
fe959d364df3b84176be1bbcde395f8f	0.0	0.0	0.0	0.0	0.0	0.0	0.0	0.0	0.0	0.0	0.0	0.0	0.0	0.0	0.0	0.0	15.0	19.0	0.0	0.0	20.0	17.0	0.0	0.0	0.0	0.0	0.0	0.0	0.0	0.0	0.0	0.0	0.0	0.0	0.0	0.0
1366c9ff6fee046b0ddd1a825bb189f4	0.0	0.0	0.0	0.0	0.0	0.0	0.0	0.0	0.0	0.0	0.0	0.0	0.0	0.0	0.0	0.0	10.0	21.0	11.0	6.0	0.0	16.0	0.0	0.0	0.0	7.0	0.0	0.0	0.0	0.0	0.0	0.0	0.0	0.0	0.0	0.0
e2d5279ccc5382ecde2fd6e9a5516a29	0.0	0.0	0.0	0.0	0.0	0.0	0.0	0.0	0.0	0.0	0.0	0.0	0.0	0.0	0.0	0.0	0.0	14.0	9.0	17.0	12.0	0.0	10.0	0.0	0.0	9.0	0.0	0.0	0.0	0.0	0.0	0.0	0.0	0.0	0.0	0.0
d51db56756fc88337476c114345e87aa	0.0	0.0	0.0	0.0	0.0	0.0	0.0	0.0	0.0	0.0	0.0	0.0	0.0	0.0	0.0	0.0	0.0	8.0	12.0	51.0	0.0	0.0	0.0	0.0	0.0	0.0	0.0	0.0	0.0	0.0	0.0	0.0	0.0	0.0	0.0	0.0
6be356a3f5d4294b0d807aa2247f4358	0.0	0.0	0.0	0.0	0.0	0.0	0.0	0.0	0.0	0.0	0.0	0.0	0.0	0.0	0.0	0.0	0.0	0.0	0.0	0.0	0.0	0.0	0.0	0.0	0.0	0.0	34.0	21.0	0.0	0.0	16.0	0.0	0.0	0.0	0.0	0.0
69a2ba3f8671fe56de3505e88c2bad02	0.0	0.0	0.0	0.0	0.0	0.0	0.0	0.0	0.0	0.0	0.0	0.0	0.0	0.0	0.0	0.0	0.0	0.0	0.0	0.0	0.0	0.0	0.0	0.0	0.0	0.0	17.0	7.0	0.0	17.0	10.0	0.0	13.0	7.0	0.0	0.0
6c391a7d5b5cb6166b8b65d2000c44c8	0.0	0.0	0.0	0.0	0.0	0.0	0.0	0.0	0.0	0.0	0.0	0.0	0.0	0.0	0.0	0.0	0.0	0.0	0.0	0.0	0.0	0.0	0.0	0.0	0.0	0.0	8.0	6.0	6.0	0.0	17.0	6.0	18.0	10.0	0.0	0.0
d27cce7caa27fa752cb7eb0af46162e2	0.0	0.0	0.0	0.0	0.0	0.0	0.0	0.0	0.0	0.0	0.0	0.0	0.0	0.0	0.0	0.0	0.0	0.0	0.0	0.0	0.0	0.0	0.0	0.0	0.0	0.0	0.0	0.0	0.0	0.0	0.0	0.0	71.0	0.0	0.0	0.0
9b12e574c3eb3b749c3f8e9f922bcb64	0.0	0.0	0.0	0.0	0.0	0.0	0.0	0.0	0.0	0.0	0.0	0.0	0.0	0.0	0.0	0.0	0.0	0.0	0.0	0.0	0.0	0.0	0.0	0.0	0.0	0.0	0.0	0.0	0.0	0.0	0.0	0.0	0.0	71.0	0.0	0.0
1c45d315186f1401aa19f7d344d0ad5c	8.0	0.0	0.0	5.0	0.0	0.0	0.0	0.0	0.0	0.0	0.0	0.0	0.0	16.0	0.0	41.0	0.0	0.0	0.0	0.0	0.0	0.0	0.0	0.0	0.0	0.0	0.0	0.0	0.0	0.0	0.0	0.0	0.0	0.0	0.0	0.0
f7ae93e43a26026eb0e657fe452c59c0	7.0	10.0	6.0	0.0	0.0	0.0	0.0	0.0	0.0	16.0	0.0	0.0	0.0	0.0	31.0	0.0	0.0	0.0	0.0	0.0	0.0	0.0	0.0	0.0	0.0	0.0	0.0	0.0	0.0	0.0	0.0	0.0	0.0	0.0	0.0	0.0
cccc27bfa52a345b2448439918530929	0.0	65.0	3.0	2.0	0.0	0.0	0.0	0.0	0.0	0.0	0.0	0.0	0.0	0.0	0.0	0.0	0.0	0.0	0.0	0.0	0.0	0.0	0.0	0.0	0.0	0.0	0.0	0.0	0.0	0.0	0.0	0.0	0.0	0.0	0.0	0.0
e61c265add29a2f65809fd5a5ce844d4	0.0	13.0	0.0	0.0	0.0	0.0	24.0	33.0	0.0	0.0	0.0	0.0	0.0	0.0	0.0	0.0	0.0	0.0	0.0	0.0	0.0	0.0	0.0	0.0	0.0	0.0	0.0	0.0	0.0	0.0	0.0	0.0	0.0	0.0	0.0	0.0
7df4f98dba18ab55a38016acdf78aa9a	0.0	7.0	0.0	14.0	0.0	0.0	17.0	11.0	0.0	0.0	0.0	2.0	0.0	0.0	0.0	0.0	0.0	0.0	0.0	11.0	0.0	0.0	8.0	0.0	0.0	0.0	0.0	0.0	0.0	0.0	0.0	0.0	0.0	0.0	0.0	0.0
93696e50773f1324b133c28ce6438fa6	0.0	0.0	0.0	0.0	35.0	0.0	0.0	35.0	0.0	0.0	0.0	0.0	0.0	0.0	0.0	0.0	0.0	0.0	0.0	0.0	0.0	0.0	0.0	0.0	0.0	0.0	0.0	0.0	0.0	0.0	0.0	0.0	0.0	0.0	0.0	0.0
0e3f540739f828d452aed36243b11a98	0.0	0.0	0.0	0.0	0.0	0.0	70.0	0.0	0.0	0.0	0.0	0.0	0.0	0.0	0.0	0.0	0.0	0.0	0.0	0.0	0.0	0.0	0.0	0.0	0.0	0.0	0.0	0.0	0.0	0.0	0.0	0.0	0.0	0.0	0.0	0.0
6b72e70713c2b5c9f309c8d26ff79ae0	0.0	0.0	0.0	0.0	0.0	0.0	0.0	0.0	0.0	19.0	0.0	12.0	12.0	0.0	13.0	14.0	0.0	0.0	0.0	0.0	0.0	0.0	0.0	0.0	0.0	0.0	0.0	0.0	0.0	0.0	0.0	0.0	0.0	0.0	0.0	0.0
1a89d11ed8b31ae4c0cd32b800cf5938	0.0	0.0	0.0	0.0	0.0	0.0	0.0	0.0	0.0	13.0	0.0	0.0	20.0	25.0	12.0	0.0	0.0	0.0	0.0	0.0	0.0	0.0	0.0	0.0	0.0	0.0	0.0	0.0	0.0	0.0	0.0	0.0	0.0	0.0	0.0	0.0
856e57cf74b8073decb033a2f64864b7	0.0	0.0	0.0	0.0	0.0	0.0	0.0	0.0	0.0	0.0	5.0	0.0	33.0	10.0	7.0	15.0	0.0	0.0	0.0	0.0	0.0	0.0	0.0	0.0	0.0	0.0	0.0	0.0	0.0	0.0	0.0	0.0	0.0	0.0	0.0	0.0
4d9b58217cb99b44b7ceada8e21d75c3	0.0	0.0	0.0	0.0	0.0	0.0	0.0	0.0	0.0	0.0	0.0	0.0	0.0	0.0	0.0	0.0	0.0	70.0	0.0	0.0	0.0	0.0	0.0	0.0	0.0	0.0	0.0	0.0	0.0	0.0	0.0	0.0	0.0	0.0	0.0	0.0
872bdb09e612c76247aa8bbbc588f926	0.0	0.0	0.0	0.0	0.0	0.0	0.0	0.0	0.0	0.0	0.0	0.0	0.0	0.0	0.0	0.0	0.0	11.0	0.0	0.0	0.0	14.0	12.0	12.0	11.0	10.0	0.0	0.0	0.0	0.0	0.0	0.0	0.0	0.0	0.0	0.0
b2f9ecaa3edadbfcdd9128e755904d09	0.0	0.0	0.0	0.0	0.0	0.0	0.0	0.0	0.0	0.0	0.0	0.0	0.0	0.0	0.0	0.0	0.0	70.0	0.0	0.0	0.0	0.0	0.0	0.0	0.0	0.0	0.0	0.0	0.0	0.0	0.0	0.0	0.0	0.0	0.0	0.0
8b055fb43b8ce35180cdbaee170ee080	0.0	0.0	0.0	0.0	0.0	0.0	0.0	0.0	0.0	0.0	0.0	0.0	0.0	0.0	0.0	0.0	0.0	21.0	0.0	0.0	0.0	18.0	0.0	0.0	10.0	21.0	0.0	0.0	0.0	0.0	0.0	0.0	0.0	0.0	0.0	0.0
d500807228e881294d7ba7f26270b77c	0.0	0.0	0.0	0.0	0.0	0.0	0.0	0.0	0.0	0.0	0.0	0.0	0.0	0.0	0.0	0.0	0.0	0.0	0.0	0.0	0.0	14.0	16.0	0.0	8.0	0.0	0.0	0.0	0.0	32.0	0.0	0.0	0.0	0.0	0.0	0.0
cf219eeeccda82c5618b4079dcb1bbf4	0.0	0.0	0.0	0.0	0.0	0.0	0.0	0.0	0.0	0.0	0.0	0.0	0.0	0.0	0.0	0.0	0.0	0.0	0.0	0.0	0.0	0.0	0.0	0.0	27.0	43.0	0.0	0.0	0.0	0.0	0.0	0.0	0.0	0.0	0.0	0.0
ac820ae71fae2b03ae490082fc4b8f1c	0.0	0.0	0.0	0.0	0.0	0.0	0.0	0.0	0.0	0.0	0.0	0.0	0.0	0.0	0.0	0.0	0.0	0.0	0.0	0.0	0.0	0.0	0.0	0.0	0.0	0.0	26.0	26.0	0.0	18.0	0.0	0.0	0.0	0.0	0.0	0.0
8805b22367cb47201081471ac276b353	0.0	0.0	0.0	0.0	0.0	0.0	0.0	0.0	0.0	0.0	0.0	0.0	0.0	0.0	0.0	0.0	0.0	0.0	0.0	0.0	0.0	0.0	0.0	0.0	0.0	0.0	0.0	11.0	0.0	21.0	0.0	23.0	0.0	15.0	0.0	0.0
e6ffc764bbcbcb70db8c862ae2801d2b	0.0	0.0	0.0	0.0	0.0	0.0	0.0	0.0	0.0	0.0	0.0	0.0	0.0	0.0	0.0	0.0	0.0	0.0	0.0	0.0	0.0	0.0	0.0	0.0	0.0	0.0	0.0	39.0	0.0	31.0	0.0	0.0	0.0	0.0	0.0	0.0
942c7e2060888e766e5e75b7fb192b6b	0.0	0.0	0.0	0.0	0.0	0.0	0.0	0.0	0.0	0.0	0.0	0.0	0.0	0.0	0.0	0.0	0.0	0.0	0.0	0.0	0.0	0.0	0.0	0.0	0.0	0.0	0.0	0.0	42.0	28.0	0.0	0.0	0.0	0.0	0.0	0.0
b53f5cb2e5c9e4ae4af25e8e9b447d14	23.0	0.0	14.0	0.0	32.0	0.0	0.0	0.0	0.0	0.0	0.0	0.0	0.0	0.0	0.0	0.0	0.0	0.0	0.0	0.0	0.0	0.0	0.0	0.0	0.0	0.0	0.0	0.0	0.0	0.0	0.0	0.0	0.0	0.0	0.0	0.0
f41042629f4b6ffa2ab3d81d1ab3fa1a	0.0	21.0	0.0	18.0	14.0	16.0	0.0	0.0	0.0	0.0	0.0	0.0	0.0	0.0	0.0	0.0	0.0	0.0	0.0	0.0	0.0	0.0	0.0	0.0	0.0	0.0	0.0	0.0	0.0	0.0	0.0	0.0	0.0	0.0	0.0	0.0
22ba97b91546858efb949cb58487e240	0.0	0.0	0.0	0.0	69.0	0.0	0.0	0.0	0.0	0.0	0.0	0.0	0.0	0.0	0.0	0.0	0.0	0.0	0.0	0.0	0.0	0.0	0.0	0.0	0.0	0.0	0.0	0.0	0.0	0.0	0.0	0.0	0.0	0.0	0.0	0.0
7032869c481761f1e0c1acd9364eed5d	0.0	0.0	0.0	0.0	0.0	0.0	0.0	16.0	0.0	0.0	0.0	0.0	0.0	0.0	0.0	0.0	0.0	0.0	0.0	27.0	26.0	0.0	0.0	0.0	0.0	0.0	0.0	0.0	0.0	0.0	0.0	0.0	0.0	0.0	0.0	0.0
6a8ee2879d2d6cd460b0a8c0ff754700	0.0	0.0	0.0	0.0	0.0	0.0	0.0	0.0	0.0	9.0	23.0	0.0	19.0	6.0	9.0	3.0	0.0	0.0	0.0	0.0	0.0	0.0	0.0	0.0	0.0	0.0	0.0	0.0	0.0	0.0	0.0	0.0	0.0	0.0	0.0	0.0
bbed425acad7545fb24af48ca2cb2795	0.0	0.0	0.0	0.0	0.0	0.0	0.0	0.0	0.0	0.0	0.0	0.0	16.0	13.0	36.0	4.0	0.0	0.0	0.0	0.0	0.0	0.0	0.0	0.0	0.0	0.0	0.0	0.0	0.0	0.0	0.0	0.0	0.0	0.0	0.0	0.0
5b5bedc45e031420966ff65054e57cc4	0.0	0.0	0.0	0.0	0.0	0.0	0.0	0.0	0.0	0.0	0.0	0.0	0.0	0.0	0.0	0.0	69.0	0.0	0.0	0.0	0.0	0.0	0.0	0.0	0.0	0.0	0.0	0.0	0.0	0.0	0.0	0.0	0.0	0.0	0.0	0.0
ff95e3dc927d5b000249555e2c99ee93	0.0	0.0	0.0	0.0	0.0	0.0	0.0	0.0	0.0	0.0	0.0	0.0	0.0	0.0	0.0	0.0	14.0	0.0	12.0	20.0	0.0	0.0	9.0	0.0	0.0	14.0	0.0	0.0	0.0	0.0	0.0	0.0	0.0	0.0	0.0	0.0
d8686e8a4ca79e750d059c31138b08e3	0.0	0.0	0.0	0.0	0.0	0.0	0.0	0.0	0.0	0.0	0.0	0.0	0.0	0.0	0.0	0.0	0.0	18.0	12.0	0.0	0.0	0.0	0.0	0.0	24.0	15.0	0.0	0.0	0.0	0.0	0.0	0.0	0.0	0.0	0.0	0.0
baa41ed05325932873a021fcf4dbcd39	0.0	0.0	0.0	0.0	0.0	0.0	0.0	0.0	0.0	0.0	0.0	0.0	0.0	0.0	0.0	0.0	0.0	5.0	13.0	10.0	0.0	0.0	18.0	4.0	4.0	15.0	0.0	0.0	0.0	0.0	0.0	0.0	0.0	0.0	0.0	0.0
46bb5af7c3a3cf40892aabfd025d16df	0.0	0.0	0.0	0.0	0.0	0.0	0.0	0.0	0.0	0.0	0.0	0.0	0.0	0.0	0.0	0.0	0.0	0.0	0.0	21.0	0.0	0.0	23.0	0.0	25.0	0.0	0.0	0.0	0.0	0.0	0.0	0.0	0.0	0.0	0.0	0.0
1485f8d05b81756e1e283e8bd2310350	0.0	0.0	0.0	0.0	0.0	0.0	0.0	0.0	0.0	0.0	0.0	0.0	0.0	0.0	0.0	0.0	0.0	0.0	0.0	0.0	0.0	0.0	0.0	0.0	0.0	0.0	12.0	11.0	4.0	7.0	3.0	0.0	10.0	11.0	9.0	2.0
e5ab5116dcdd10d9f5b14aba1ccabc5a	0.0	0.0	0.0	0.0	0.0	0.0	0.0	0.0	0.0	0.0	0.0	0.0	0.0	0.0	0.0	0.0	0.0	0.0	0.0	0.0	0.0	0.0	0.0	0.0	0.0	0.0	29.0	19.0	21.0	0.0	0.0	0.0	0.0	0.0	0.0	0.0
e759bc6b87ed93de855d626806341d37	0.0	0.0	0.0	0.0	0.0	0.0	0.0	0.0	0.0	0.0	0.0	0.0	0.0	0.0	0.0	0.0	0.0	0.0	0.0	0.0	0.0	0.0	0.0	0.0	0.0	0.0	29.0	20.0	0.0	0.0	0.0	0.0	20.0	0.0	0.0	0.0
0f1512a6d5d1472c268d026f837dd820	0.0	0.0	0.0	0.0	0.0	0.0	0.0	0.0	0.0	0.0	0.0	0.0	0.0	0.0	0.0	0.0	0.0	0.0	0.0	0.0	0.0	0.0	0.0	0.0	0.0	0.0	11.0	0.0	13.0	12.0	0.0	6.0	12.0	4.0	0.0	11.0
81f857e13e8bf94a77f98d4d7a467664	0.0	0.0	0.0	0.0	0.0	0.0	0.0	0.0	0.0	0.0	0.0	0.0	0.0	0.0	0.0	0.0	0.0	0.0	0.0	0.0	0.0	0.0	0.0	0.0	0.0	0.0	17.0	17.0	0.0	0.0	0.0	0.0	0.0	35.0	0.0	0.0
b7dc2ae993952df96b7964e18a78862e	0.0	0.0	0.0	0.0	0.0	0.0	0.0	0.0	0.0	0.0	0.0	0.0	0.0	0.0	0.0	0.0	0.0	0.0	0.0	0.0	0.0	0.0	0.0	0.0	0.0	0.0	0.0	12.0	8.0	0.0	0.0	0.0	17.0	32.0	0.0	0.0
9f135123306e009abe3520a1217d662c	0.0	0.0	0.0	0.0	0.0	0.0	0.0	0.0	0.0	0.0	0.0	0.0	0.0	0.0	0.0	0.0	0.0	0.0	0.0	0.0	0.0	0.0	0.0	0.0	0.0	0.0	0.0	0.0	0.0	0.0	0.0	0.0	26.0	43.0	0.0	0.0
7b9e742e3ef0cae5cfe7be7e364fc3e7	0.0	0.0	0.0	0.0	0.0	0.0	0.0	0.0	0.0	0.0	0.0	0.0	0.0	0.0	0.0	0.0	0.0	0.0	0.0	0.0	0.0	0.0	0.0	0.0	0.0	0.0	0.0	0.0	0.0	0.0	0.0	0.0	0.0	0.0	69.0	0.0
0d0ec12e3d143df11ec5bb5585e07514	15.0	0.0	20.0	0.0	22.0	0.0	11.0	0.0	0.0	0.0	0.0	0.0	0.0	0.0	0.0	0.0	0.0	0.0	0.0	0.0	0.0	0.0	0.0	0.0	0.0	0.0	0.0	0.0	0.0	0.0	0.0	0.0	0.0	0.0	0.0	0.0
dc4698d4d0f9c482e4f017cf8d0b4b18	13.0	0.0	0.0	0.0	44.0	0.0	0.0	0.0	7.0	0.0	0.0	0.0	0.0	0.0	4.0	0.0	0.0	0.0	0.0	0.0	0.0	0.0	0.0	0.0	0.0	0.0	0.0	0.0	0.0	0.0	0.0	0.0	0.0	0.0	0.0	0.0
9b02d1560a55291ba5e7fc9bc31c1278	0.0	68.0	0.0	0.0	0.0	0.0	0.0	0.0	0.0	0.0	0.0	0.0	0.0	0.0	0.0	0.0	0.0	0.0	0.0	0.0	0.0	0.0	0.0	0.0	0.0	0.0	0.0	0.0	0.0	0.0	0.0	0.0	0.0	0.0	0.0	0.0
00676b30e8dcbecebffd18f390c1536d	0.0	0.0	0.0	0.0	0.0	0.0	0.0	0.0	61.0	0.0	0.0	0.0	0.0	0.0	0.0	0.0	0.0	0.0	0.0	0.0	0.0	0.0	0.0	0.0	0.0	0.0	0.0	0.0	0.0	0.0	0.0	0.0	0.0	7.0	0.0	0.0
c9803ebf79882eb69dbd53c20d8a2499	0.0	0.0	0.0	0.0	0.0	0.0	0.0	0.0	4.0	46.0	0.0	0.0	13.0	5.0	0.0	0.0	0.0	0.0	0.0	0.0	0.0	0.0	0.0	0.0	0.0	0.0	0.0	0.0	0.0	0.0	0.0	0.0	0.0	0.0	0.0	0.0
5172a5716195aaa61a8a57bcd5c0d96d	0.0	0.0	0.0	0.0	0.0	0.0	0.0	0.0	47.0	21.0	0.0	0.0	0.0	0.0	0.0	0.0	0.0	0.0	0.0	0.0	0.0	0.0	0.0	0.0	0.0	0.0	0.0	0.0	0.0	0.0	0.0	0.0	0.0	0.0	0.0	0.0
d563c7336596571f9229b4167cb26a1f	0.0	0.0	0.0	0.0	0.0	0.0	0.0	0.0	0.0	28.0	4.0	0.0	17.0	15.0	4.0	0.0	0.0	0.0	0.0	0.0	0.0	0.0	0.0	0.0	0.0	0.0	0.0	0.0	0.0	0.0	0.0	0.0	0.0	0.0	0.0	0.0
d38f6149d8d40b5642aa29f8456794f1	0.0	0.0	0.0	0.0	0.0	0.0	0.0	0.0	0.0	15.0	0.0	18.0	0.0	0.0	18.0	17.0	0.0	0.0	0.0	0.0	0.0	0.0	0.0	0.0	0.0	0.0	0.0	0.0	0.0	0.0	0.0	0.0	0.0	0.0	0.0	0.0
9c80127727f77c32ffea6e7e8a16374c	0.0	0.0	0.0	0.0	0.0	0.0	0.0	0.0	0.0	13.0	0.0	0.0	18.0	14.0	0.0	0.0	0.0	0.0	0.0	0.0	0.0	0.0	0.0	0.0	8.0	15.0	0.0	0.0	0.0	0.0	0.0	0.0	0.0	0.0	0.0	0.0
31b7e0516c64549bf3ce0a4e2e747831	0.0	0.0	0.0	0.0	0.0	0.0	0.0	0.0	0.0	22.0	18.0	0.0	28.0	0.0	0.0	0.0	0.0	0.0	0.0	0.0	0.0	0.0	0.0	0.0	0.0	0.0	0.0	0.0	0.0	0.0	0.0	0.0	0.0	0.0	0.0	0.0
23d1c78194ea25ff815e8de1b8897203	0.0	0.0	0.0	0.0	0.0	0.0	0.0	0.0	0.0	0.0	68.0	0.0	0.0	0.0	0.0	0.0	0.0	0.0	0.0	0.0	0.0	0.0	0.0	0.0	0.0	0.0	0.0	0.0	0.0	0.0	0.0	0.0	0.0	0.0	0.0	0.0
cdb2bfd9699136611c82b30cadda2210	0.0	0.0	0.0	0.0	0.0	0.0	0.0	0.0	0.0	0.0	34.0	0.0	0.0	0.0	16.0	0.0	0.0	0.0	0.0	18.0	0.0	0.0	0.0	0.0	0.0	0.0	0.0	0.0	0.0	0.0	0.0	0.0	0.0	0.0	0.0	0.0
93633eb702c301930bc478a5a9efeae9	0.0	0.0	0.0	0.0	0.0	0.0	0.0	0.0	0.0	0.0	12.0	0.0	20.0	6.0	0.0	30.0	0.0	0.0	0.0	0.0	0.0	0.0	0.0	0.0	0.0	0.0	0.0	0.0	0.0	0.0	0.0	0.0	0.0	0.0	0.0	0.0
074fc67752c40c6c9c06c51a6c8fe8e5	0.0	0.0	0.0	0.0	0.0	0.0	0.0	0.0	0.0	0.0	14.0	11.0	14.0	13.0	16.0	0.0	0.0	0.0	0.0	0.0	0.0	0.0	0.0	0.0	0.0	0.0	0.0	0.0	0.0	0.0	0.0	0.0	0.0	0.0	0.0	0.0
c91215708873b1a63a3fc6d55e513605	0.0	0.0	0.0	0.0	0.0	0.0	0.0	0.0	0.0	0.0	6.0	0.0	17.0	11.0	11.0	23.0	0.0	0.0	0.0	0.0	0.0	0.0	0.0	0.0	0.0	0.0	0.0	0.0	0.0	0.0	0.0	0.0	0.0	0.0	0.0	0.0
fcc952c2e0e79dc5b0aaaa8dba8ccf10	0.0	0.0	0.0	0.0	0.0	0.0	0.0	0.0	0.0	0.0	7.0	21.0	14.0	0.0	5.0	21.0	0.0	0.0	0.0	0.0	0.0	0.0	0.0	0.0	0.0	0.0	0.0	0.0	0.0	0.0	0.0	0.0	0.0	0.0	0.0	0.0
f81d0593dfb4aef1048781e191bbd7e7	0.0	0.0	0.0	0.0	0.0	0.0	0.0	0.0	0.0	0.0	0.0	0.0	0.0	68.0	0.0	0.0	0.0	0.0	0.0	0.0	0.0	0.0	0.0	0.0	0.0	0.0	0.0	0.0	0.0	0.0	0.0	0.0	0.0	0.0	0.0	0.0
682ffaa663a03407300ecf083aedc955	0.0	0.0	0.0	0.0	0.0	0.0	0.0	0.0	0.0	0.0	0.0	0.0	0.0	0.0	0.0	17.0	0.0	0.0	21.0	0.0	0.0	0.0	18.0	0.0	12.0	0.0	0.0	0.0	0.0	0.0	0.0	0.0	0.0	0.0	0.0	0.0
de5f050e8346be937354834e3fca1976	0.0	0.0	0.0	0.0	0.0	0.0	0.0	0.0	0.0	0.0	0.0	0.0	0.0	0.0	0.0	0.0	6.0	0.0	0.0	3.0	13.0	32.0	9.0	0.0	5.0	0.0	0.0	0.0	0.0	0.0	0.0	0.0	0.0	0.0	0.0	0.0
b780a6b74037d4f471b992b3e3e03581	0.0	0.0	0.0	0.0	0.0	0.0	0.0	0.0	0.0	0.0	0.0	0.0	0.0	0.0	0.0	0.0	0.0	34.0	0.0	0.0	34.0	0.0	0.0	0.0	0.0	0.0	0.0	0.0	0.0	0.0	0.0	0.0	0.0	0.0	0.0	0.0
b1710af1d0977ce8391b9c41f7aab53c	0.0	0.0	0.0	0.0	0.0	0.0	0.0	0.0	0.0	0.0	0.0	0.0	0.0	0.0	0.0	0.0	0.0	42.0	0.0	0.0	0.0	0.0	0.0	0.0	26.0	0.0	0.0	0.0	0.0	0.0	0.0	0.0	0.0	0.0	0.0	0.0
c092f1ee4cdce5036bfced7520cdfb13	0.0	0.0	0.0	0.0	0.0	0.0	0.0	0.0	0.0	0.0	0.0	0.0	0.0	0.0	0.0	0.0	0.0	6.0	7.0	0.0	21.0	0.0	8.0	0.0	13.0	13.0	0.0	0.0	0.0	0.0	0.0	0.0	0.0	0.0	0.0	0.0
add0da0f9911ef27e3c4fc66ff170f55	0.0	0.0	0.0	0.0	0.0	0.0	0.0	0.0	0.0	0.0	0.0	0.0	0.0	0.0	0.0	0.0	0.0	0.0	0.0	0.0	0.0	0.0	11.0	0.0	0.0	57.0	0.0	0.0	0.0	0.0	0.0	0.0	0.0	0.0	0.0	0.0
580d553379ee1dfeade2fa3fef87add0	0.0	0.0	0.0	0.0	0.0	0.0	0.0	0.0	0.0	0.0	0.0	0.0	0.0	0.0	0.0	0.0	0.0	0.0	0.0	0.0	0.0	0.0	0.0	0.0	0.0	0.0	18.0	6.0	0.0	8.0	9.0	6.0	15.0	0.0	3.0	3.0
ca434fbf1eefb5d93a88c3d77691ce44	0.0	0.0	0.0	0.0	0.0	0.0	0.0	0.0	0.0	0.0	0.0	0.0	0.0	0.0	0.0	0.0	0.0	0.0	0.0	0.0	0.0	0.0	0.0	0.0	0.0	0.0	14.0	11.0	8.0	12.0	0.0	0.0	4.0	10.0	4.0	5.0
5ea39a3614ac87041dca77a8fd993ae9	0.0	0.0	0.0	0.0	0.0	0.0	0.0	0.0	0.0	0.0	0.0	0.0	0.0	0.0	0.0	0.0	0.0	0.0	0.0	0.0	0.0	0.0	0.0	0.0	0.0	0.0	16.0	0.0	0.0	0.0	0.0	38.0	14.0	0.0	0.0	0.0
3900a8eb665a57cd44a55c362ec9c69d	0.0	0.0	0.0	0.0	0.0	0.0	0.0	0.0	0.0	0.0	0.0	0.0	0.0	0.0	0.0	0.0	0.0	0.0	0.0	0.0	0.0	0.0	0.0	0.0	0.0	0.0	43.0	0.0	0.0	0.0	25.0	0.0	0.0	0.0	0.0	0.0
b33f3a74000c52a56ef44c8baf7c1032	0.0	0.0	0.0	0.0	0.0	0.0	0.0	0.0	0.0	0.0	0.0	0.0	0.0	0.0	0.0	0.0	0.0	0.0	0.0	0.0	0.0	0.0	0.0	0.0	0.0	0.0	0.0	0.0	13.0	0.0	0.0	16.0	19.0	5.0	10.0	5.0
69beefb47ee8e0b5b613917ddfde330a	0.0	0.0	0.0	0.0	0.0	0.0	0.0	0.0	0.0	0.0	0.0	0.0	0.0	0.0	0.0	0.0	0.0	0.0	0.0	0.0	0.0	0.0	0.0	0.0	0.0	0.0	0.0	0.0	43.0	0.0	25.0	0.0	0.0	0.0	0.0	0.0
707501d5c791e9ceb6b06ae699e29fb1	0.0	0.0	0.0	0.0	0.0	0.0	0.0	0.0	0.0	0.0	0.0	0.0	0.0	0.0	0.0	0.0	0.0	0.0	0.0	0.0	0.0	0.0	0.0	0.0	0.0	0.0	0.0	0.0	0.0	0.0	0.0	32.0	29.0	0.0	7.0	0.0
607be337faea9b1859213288271ab6ad	13.0	11.0	0.0	11.0	10.0	2.0	8.0	4.0	0.0	0.0	0.0	0.0	0.0	0.0	0.0	0.0	0.0	0.0	2.0	6.0	0.0	0.0	0.0	0.0	0.0	0.0	0.0	0.0	0.0	0.0	0.0	0.0	0.0	0.0	0.0	0.0
ce5262e0b5904505373a61a9a574bbbc	14.0	17.0	0.0	0.0	0.0	10.0	15.0	0.0	0.0	0.0	0.0	0.0	0.0	0.0	0.0	11.0	0.0	0.0	0.0	0.0	0.0	0.0	0.0	0.0	0.0	0.0	0.0	0.0	0.0	0.0	0.0	0.0	0.0	0.0	0.0	0.0
5baee9362255e1d131f4e624685feeff	2.0	0.0	0.0	0.0	0.0	0.0	0.0	0.0	0.0	0.0	0.0	0.0	0.0	0.0	0.0	0.0	0.0	6.0	24.0	15.0	6.0	2.0	7.0	5.0	0.0	0.0	0.0	0.0	0.0	0.0	0.0	0.0	0.0	0.0	0.0	0.0
6e41f02eaa1791a524d5317a4765e9b4	17.0	0.0	18.0	10.0	13.0	9.0	0.0	0.0	0.0	0.0	0.0	0.0	0.0	0.0	0.0	0.0	0.0	0.0	0.0	0.0	0.0	0.0	0.0	0.0	0.0	0.0	0.0	0.0	0.0	0.0	0.0	0.0	0.0	0.0	0.0	0.0
a7800dd509ff962d61e289eed5bbb114	0.0	30.0	10.0	0.0	15.0	0.0	0.0	0.0	0.0	0.0	0.0	0.0	0.0	0.0	0.0	0.0	0.0	6.0	0.0	0.0	0.0	0.0	6.0	0.0	0.0	0.0	0.0	0.0	0.0	0.0	0.0	0.0	0.0	0.0	0.0	0.0
e2b0591fcb21dd6ef7bd67a888fa65d9	0.0	27.0	0.0	0.0	0.0	0.0	0.0	0.0	0.0	0.0	0.0	0.0	0.0	0.0	0.0	0.0	0.0	0.0	0.0	0.0	0.0	0.0	29.0	0.0	11.0	0.0	0.0	0.0	0.0	0.0	0.0	0.0	0.0	0.0	0.0	0.0
3b186775cd908cd6c087782513be1f51	0.0	0.0	16.0	20.0	18.0	13.0	0.0	0.0	0.0	0.0	0.0	0.0	0.0	0.0	0.0	0.0	0.0	0.0	0.0	0.0	0.0	0.0	0.0	0.0	0.0	0.0	0.0	0.0	0.0	0.0	0.0	0.0	0.0	0.0	0.0	0.0
ccf1a5f29873080866c174dc42cad12c	0.0	0.0	0.0	12.0	11.0	19.0	0.0	19.0	0.0	6.0	0.0	0.0	0.0	0.0	0.0	0.0	0.0	0.0	0.0	0.0	0.0	0.0	0.0	0.0	0.0	0.0	0.0	0.0	0.0	0.0	0.0	0.0	0.0	0.0	0.0	0.0
0b18cdaac17efb87c971c6c09e336e3c	0.0	0.0	0.0	0.0	6.0	0.0	0.0	0.0	0.0	0.0	0.0	0.0	0.0	3.0	0.0	0.0	9.0	10.0	0.0	12.0	8.0	19.0	0.0	0.0	0.0	0.0	0.0	0.0	0.0	0.0	0.0	0.0	0.0	0.0	0.0	0.0
8f9f47ee6831caaaefbef9cae4e08fb3	0.0	0.0	0.0	0.0	0.0	0.0	0.0	9.0	0.0	0.0	0.0	0.0	0.0	0.0	0.0	0.0	0.0	0.0	0.0	0.0	25.0	0.0	0.0	16.0	0.0	17.0	0.0	0.0	0.0	0.0	0.0	0.0	0.0	0.0	0.0	0.0
4f29c5b2bb32fbb953c04a5f4e2222a3	0.0	0.0	0.0	0.0	0.0	0.0	0.0	0.0	0.0	10.0	0.0	0.0	24.0	13.0	20.0	0.0	0.0	0.0	0.0	0.0	0.0	0.0	0.0	0.0	0.0	0.0	0.0	0.0	0.0	0.0	0.0	0.0	0.0	0.0	0.0	0.0
9dd9b0ddbb8fc30aaa34a8a4e51e3d12	0.0	0.0	0.0	0.0	0.0	0.0	0.0	0.0	0.0	49.0	0.0	0.0	0.0	0.0	0.0	0.0	0.0	18.0	0.0	0.0	0.0	0.0	0.0	0.0	0.0	0.0	0.0	0.0	0.0	0.0	0.0	0.0	0.0	0.0	0.0	0.0
2d524a85d2c899a461ebf2eb3baf301e	0.0	0.0	0.0	0.0	0.0	0.0	0.0	0.0	0.0	12.0	14.0	0.0	16.0	0.0	25.0	0.0	0.0	0.0	0.0	0.0	0.0	0.0	0.0	0.0	0.0	0.0	0.0	0.0	0.0	0.0	0.0	0.0	0.0	0.0	0.0	0.0
eeabc986a8d7dacb6486e8843f5010f5	0.0	0.0	0.0	0.0	0.0	0.0	0.0	0.0	0.0	37.0	0.0	0.0	0.0	30.0	0.0	0.0	0.0	0.0	0.0	0.0	0.0	0.0	0.0	0.0	0.0	0.0	0.0	0.0	0.0	0.0	0.0	0.0	0.0	0.0	0.0	0.0
a0909f91a755328e39d409856d45dfe9	0.0	0.0	0.0	0.0	0.0	0.0	0.0	0.0	0.0	0.0	11.0	0.0	22.0	0.0	0.0	34.0	0.0	0.0	0.0	0.0	0.0	0.0	0.0	0.0	0.0	0.0	0.0	0.0	0.0	0.0	0.0	0.0	0.0	0.0	0.0	0.0
913d7b791175856522ea0cf2391a01d1	0.0	0.0	0.0	0.0	0.0	0.0	0.0	0.0	0.0	0.0	0.0	30.0	23.0	0.0	14.0	0.0	0.0	0.0	0.0	0.0	0.0	0.0	0.0	0.0	0.0	0.0	0.0	0.0	0.0	0.0	0.0	0.0	0.0	0.0	0.0	0.0
dc5b65f0772bf3fcc298d679e2601354	0.0	0.0	0.0	0.0	0.0	0.0	0.0	0.0	0.0	0.0	0.0	21.0	0.0	0.0	0.0	46.0	0.0	0.0	0.0	0.0	0.0	0.0	0.0	0.0	0.0	0.0	0.0	0.0	0.0	0.0	0.0	0.0	0.0	0.0	0.0	0.0
534970a7a917260e6f9b4c551d9e96ef	0.0	0.0	0.0	0.0	0.0	0.0	0.0	0.0	0.0	0.0	0.0	6.0	0.0	0.0	0.0	0.0	0.0	0.0	0.0	0.0	0.0	0.0	0.0	0.0	0.0	0.0	20.0	6.0	9.0	8.0	0.0	0.0	6.0	7.0	5.0	0.0
31b39c1033e2fdf9ad131c232e88f8ae	0.0	0.0	0.0	0.0	0.0	0.0	0.0	0.0	0.0	0.0	0.0	0.0	26.0	0.0	0.0	41.0	0.0	0.0	0.0	0.0	0.0	0.0	0.0	0.0	0.0	0.0	0.0	0.0	0.0	0.0	0.0	0.0	0.0	0.0	0.0	0.0
4f2395abfef5fa38aae766fc1c0cf69e	0.0	0.0	0.0	0.0	0.0	0.0	0.0	0.0	0.0	0.0	0.0	0.0	0.0	0.0	0.0	5.0	0.0	0.0	0.0	62.0	0.0	0.0	0.0	0.0	0.0	0.0	0.0	0.0	0.0	0.0	0.0	0.0	0.0	0.0	0.0	0.0
6a7cee9c66dd18dd6850703cfabc0e53	0.0	0.0	0.0	0.0	0.0	0.0	0.0	0.0	0.0	0.0	0.0	0.0	0.0	0.0	0.0	0.0	28.0	0.0	23.0	0.0	0.0	0.0	0.0	0.0	0.0	16.0	0.0	0.0	0.0	0.0	0.0	0.0	0.0	0.0	0.0	0.0
c96d071db4c63105c0fced21239ac89a	0.0	0.0	0.0	0.0	0.0	0.0	0.0	0.0	0.0	0.0	0.0	0.0	0.0	0.0	0.0	0.0	13.0	25.0	12.0	17.0	0.0	0.0	0.0	0.0	0.0	0.0	0.0	0.0	0.0	0.0	0.0	0.0	0.0	0.0	0.0	0.0
2886f26b4c6cfc237d4b8e787aced4f2	0.0	0.0	0.0	0.0	0.0	0.0	0.0	0.0	0.0	0.0	0.0	0.0	0.0	0.0	0.0	0.0	0.0	44.0	0.0	0.0	0.0	0.0	13.0	0.0	10.0	0.0	0.0	0.0	0.0	0.0	0.0	0.0	0.0	0.0	0.0	0.0
e3f56e23d79fd61caa317c36e2bc2cda	0.0	0.0	0.0	0.0	0.0	0.0	0.0	0.0	0.0	0.0	0.0	0.0	0.0	0.0	0.0	0.0	0.0	13.0	0.0	12.0	0.0	0.0	13.0	0.0	13.0	16.0	0.0	0.0	0.0	0.0	0.0	0.0	0.0	0.0	0.0	0.0
90587ef4ccb820f8daebd8cad97b4586	0.0	0.0	0.0	0.0	0.0	0.0	0.0	0.0	0.0	0.0	0.0	0.0	0.0	0.0	0.0	0.0	0.0	9.0	8.0	0.0	0.0	0.0	9.0	0.0	28.0	13.0	0.0	0.0	0.0	0.0	0.0	0.0	0.0	0.0	0.0	0.0
6010e3988e98efbad23e6bb5752a0708	0.0	0.0	0.0	0.0	0.0	0.0	0.0	0.0	0.0	0.0	0.0	0.0	0.0	0.0	0.0	0.0	0.0	0.0	0.0	0.0	0.0	0.0	0.0	0.0	0.0	0.0	35.0	0.0	0.0	0.0	0.0	0.0	0.0	10.0	0.0	22.0
0e013c535e1dee23ab9ac65732bb2c3e	0.0	0.0	0.0	0.0	0.0	0.0	0.0	0.0	0.0	0.0	0.0	0.0	0.0	0.0	0.0	0.0	0.0	0.0	0.0	0.0	0.0	0.0	0.0	0.0	0.0	0.0	14.0	0.0	0.0	0.0	0.0	0.0	28.0	13.0	12.0	0.0
252fcf6a2f89cf2ae7619e4628bd4a86	0.0	0.0	0.0	0.0	0.0	0.0	0.0	0.0	0.0	0.0	0.0	0.0	0.0	0.0	0.0	0.0	0.0	0.0	0.0	0.0	0.0	0.0	0.0	0.0	0.0	0.0	67.0	0.0	0.0	0.0	0.0	0.0	0.0	0.0	0.0	0.0
e6689fd46a9421be56c421fe693e83af	0.0	0.0	0.0	0.0	0.0	0.0	0.0	0.0	0.0	0.0	0.0	0.0	0.0	0.0	0.0	0.0	0.0	0.0	0.0	0.0	0.0	0.0	0.0	0.0	0.0	0.0	16.0	0.0	21.0	0.0	0.0	0.0	12.0	18.0	0.0	0.0
634e9ee298bbc96e0a3d0cf4653e3b26	0.0	0.0	0.0	0.0	0.0	0.0	0.0	0.0	0.0	0.0	0.0	0.0	0.0	0.0	0.0	0.0	0.0	0.0	0.0	0.0	0.0	0.0	0.0	0.0	0.0	0.0	0.0	0.0	9.0	0.0	0.0	0.0	9.0	34.0	15.0	0.0
28a2bd92c546fc47cc44c69052c891f1	0.0	0.0	0.0	0.0	0.0	0.0	0.0	0.0	0.0	0.0	0.0	0.0	0.0	0.0	0.0	0.0	0.0	0.0	0.0	0.0	0.0	0.0	0.0	0.0	0.0	0.0	0.0	0.0	0.0	0.0	0.0	16.0	0.0	47.0	0.0	4.0
37961e91bf8e357bfb1d60206453011f	66.0	0.0	0.0	0.0	0.0	0.0	0.0	0.0	0.0	0.0	0.0	0.0	0.0	0.0	0.0	0.0	0.0	0.0	0.0	0.0	0.0	0.0	0.0	0.0	0.0	0.0	0.0	0.0	0.0	0.0	0.0	0.0	0.0	0.0	0.0	0.0
06e96089a0991200f0184ba64fa80c43	0.0	10.0	5.0	11.0	16.0	11.0	0.0	0.0	0.0	0.0	0.0	0.0	0.0	0.0	0.0	0.0	0.0	0.0	0.0	0.0	0.0	0.0	5.0	0.0	8.0	0.0	0.0	0.0	0.0	0.0	0.0	0.0	0.0	0.0	0.0	0.0
961407a8e6ce6e1a167cabffcac9068c	0.0	5.0	0.0	0.0	0.0	0.0	11.0	0.0	0.0	0.0	0.0	0.0	0.0	0.0	0.0	0.0	0.0	11.0	17.0	12.0	0.0	0.0	10.0	0.0	0.0	0.0	0.0	0.0	0.0	0.0	0.0	0.0	0.0	0.0	0.0	0.0
eeea264d8a861bb87b4d5d3c4fd4321d	0.0	0.0	0.0	0.0	8.0	0.0	41.0	7.0	0.0	0.0	0.0	0.0	0.0	0.0	0.0	0.0	0.0	0.0	0.0	0.0	0.0	0.0	0.0	0.0	10.0	0.0	0.0	0.0	0.0	0.0	0.0	0.0	0.0	0.0	0.0	0.0
d207aa01738043f9b65ff9e098029478	0.0	0.0	0.0	0.0	0.0	0.0	0.0	0.0	4.0	42.0	3.0	0.0	9.0	3.0	5.0	0.0	0.0	0.0	0.0	0.0	0.0	0.0	0.0	0.0	0.0	0.0	0.0	0.0	0.0	0.0	0.0	0.0	0.0	0.0	0.0	0.0
63dcac5fe5813f8aae3b8c60611dce9d	0.0	0.0	0.0	0.0	0.0	0.0	0.0	0.0	0.0	29.0	0.0	0.0	10.0	8.0	11.0	8.0	0.0	0.0	0.0	0.0	0.0	0.0	0.0	0.0	0.0	0.0	0.0	0.0	0.0	0.0	0.0	0.0	0.0	0.0	0.0	0.0
8e5c514e841de25866b17e78d3bf0a14	0.0	0.0	0.0	0.0	0.0	0.0	0.0	0.0	0.0	14.0	5.0	19.0	10.0	7.0	0.0	11.0	0.0	0.0	0.0	0.0	0.0	0.0	0.0	0.0	0.0	0.0	0.0	0.0	0.0	0.0	0.0	0.0	0.0	0.0	0.0	0.0
508d7123d1ac44374fadf4ba25632e13	0.0	0.0	0.0	0.0	0.0	0.0	0.0	0.0	0.0	4.0	0.0	6.0	0.0	0.0	0.0	5.0	0.0	16.0	0.0	6.0	0.0	7.0	5.0	5.0	6.0	6.0	0.0	0.0	0.0	0.0	0.0	0.0	0.0	0.0	0.0	0.0
f9ce64755e680adea0441b0c23120f3d	0.0	0.0	0.0	0.0	0.0	0.0	0.0	0.0	0.0	0.0	66.0	0.0	0.0	0.0	0.0	0.0	0.0	0.0	0.0	0.0	0.0	0.0	0.0	0.0	0.0	0.0	0.0	0.0	0.0	0.0	0.0	0.0	0.0	0.0	0.0	0.0
3467a20cc52644e8d8be2537d4439217	0.0	0.0	0.0	0.0	0.0	0.0	0.0	0.0	0.0	0.0	46.0	20.0	0.0	0.0	0.0	0.0	0.0	0.0	0.0	0.0	0.0	0.0	0.0	0.0	0.0	0.0	0.0	0.0	0.0	0.0	0.0	0.0	0.0	0.0	0.0	0.0
065a2fc921f435babfc994947e652b76	0.0	0.0	0.0	0.0	0.0	0.0	0.0	0.0	0.0	0.0	0.0	14.0	0.0	0.0	0.0	0.0	0.0	0.0	0.0	0.0	0.0	0.0	0.0	0.0	0.0	0.0	0.0	52.0	0.0	0.0	0.0	0.0	0.0	0.0	0.0	0.0
13ba4edd3ab773dae2367b8ea2508c94	0.0	0.0	0.0	0.0	0.0	0.0	0.0	0.0	0.0	0.0	0.0	0.0	0.0	0.0	0.0	0.0	13.0	0.0	0.0	0.0	0.0	12.0	0.0	0.0	0.0	41.0	0.0	0.0	0.0	0.0	0.0	0.0	0.0	0.0	0.0	0.0
1dab448f324a4992a67b24c628bdcefa	0.0	0.0	0.0	0.0	0.0	0.0	0.0	0.0	0.0	0.0	0.0	0.0	0.0	0.0	0.0	0.0	0.0	0.0	15.0	12.0	10.0	0.0	10.0	4.0	0.0	15.0	0.0	0.0	0.0	0.0	0.0	0.0	0.0	0.0	0.0	0.0
0de590a749b02836eb5b3c4fadf9770c	0.0	0.0	0.0	0.0	0.0	0.0	0.0	0.0	0.0	0.0	0.0	0.0	0.0	0.0	0.0	0.0	0.0	0.0	0.0	0.0	0.0	0.0	0.0	0.0	0.0	0.0	10.0	0.0	14.0	0.0	9.0	0.0	16.0	0.0	0.0	17.0
75f8b56ab92cff73fe29378b6bd24bc8	0.0	0.0	0.0	0.0	0.0	0.0	0.0	0.0	0.0	0.0	0.0	0.0	0.0	0.0	0.0	0.0	0.0	0.0	0.0	0.0	0.0	0.0	0.0	0.0	0.0	0.0	22.0	18.0	0.0	0.0	0.0	0.0	0.0	26.0	0.0	0.0
8dea016e382b6c6206f2a545a329b144	0.0	0.0	0.0	0.0	0.0	0.0	0.0	0.0	0.0	0.0	0.0	0.0	0.0	0.0	0.0	0.0	0.0	0.0	0.0	0.0	0.0	0.0	0.0	0.0	0.0	0.0	22.0	0.0	0.0	18.0	0.0	0.0	0.0	26.0	0.0	0.0
4dede2cd52bb7df70140c3e9f733745c	0.0	0.0	0.0	0.0	0.0	0.0	0.0	0.0	0.0	0.0	0.0	0.0	0.0	0.0	0.0	0.0	0.0	0.0	0.0	0.0	0.0	0.0	0.0	0.0	0.0	0.0	0.0	0.0	5.0	0.0	0.0	0.0	61.0	0.0	0.0	0.0
bd007ba7aeb6cdae07df8800953616f0	0.0	0.0	0.0	0.0	0.0	0.0	0.0	0.0	0.0	0.0	0.0	0.0	0.0	0.0	0.0	0.0	0.0	0.0	0.0	0.0	0.0	0.0	0.0	0.0	0.0	0.0	0.0	0.0	39.0	0.0	0.0	0.0	27.0	0.0	0.0	0.0
06c24ab8976f0509fc32d832837512a8	27.0	0.0	0.0	8.0	0.0	16.0	0.0	0.0	0.0	0.0	0.0	0.0	0.0	0.0	0.0	0.0	0.0	0.0	0.0	0.0	0.0	0.0	14.0	0.0	0.0	0.0	0.0	0.0	0.0	0.0	0.0	0.0	0.0	0.0	0.0	0.0
94a9972eb384fe3b93b33683ab4c3ccd	15.0	9.0	0.0	0.0	0.0	4.0	9.0	0.0	0.0	0.0	0.0	0.0	0.0	0.0	0.0	6.0	0.0	7.0	0.0	0.0	0.0	8.0	0.0	0.0	7.0	0.0	0.0	0.0	0.0	0.0	0.0	0.0	0.0	0.0	0.0	0.0
278ada066e9bc38d22b2ee0586a7f4f6	19.0	18.0	0.0	10.0	0.0	0.0	18.0	0.0	0.0	0.0	0.0	0.0	0.0	0.0	0.0	0.0	0.0	0.0	0.0	0.0	0.0	0.0	0.0	0.0	0.0	0.0	0.0	0.0	0.0	0.0	0.0	0.0	0.0	0.0	0.0	0.0
447cbce691eecadeedd101b393c854e1	0.0	15.0	11.0	12.0	9.0	0.0	8.0	10.0	0.0	0.0	0.0	0.0	0.0	0.0	0.0	0.0	0.0	0.0	0.0	0.0	0.0	0.0	0.0	0.0	0.0	0.0	0.0	0.0	0.0	0.0	0.0	0.0	0.0	0.0	0.0	0.0
3e864338a90ccdc1bb4a7dc46de81aba	0.0	24.0	21.0	0.0	20.0	0.0	0.0	0.0	0.0	0.0	0.0	0.0	0.0	0.0	0.0	0.0	0.0	0.0	0.0	0.0	0.0	0.0	0.0	0.0	0.0	0.0	0.0	0.0	0.0	0.0	0.0	0.0	0.0	0.0	0.0	0.0
c1539cb034fd231b609a0b7ec3da55b2	0.0	18.0	6.0	10.0	12.0	0.0	0.0	19.0	0.0	0.0	0.0	0.0	0.0	0.0	0.0	0.0	0.0	0.0	0.0	0.0	0.0	0.0	0.0	0.0	0.0	0.0	0.0	0.0	0.0	0.0	0.0	0.0	0.0	0.0	0.0	0.0
cf5568f8acf83bfe38587e5b6a36f179	0.0	0.0	36.0	9.0	12.0	8.0	0.0	0.0	0.0	0.0	0.0	0.0	0.0	0.0	0.0	0.0	0.0	0.0	0.0	0.0	0.0	0.0	0.0	0.0	0.0	0.0	0.0	0.0	0.0	0.0	0.0	0.0	0.0	0.0	0.0	0.0
154be654fd019b37e51c3f0264e705d4	0.0	0.0	0.0	0.0	0.0	0.0	14.0	0.0	0.0	0.0	0.0	16.0	0.0	0.0	7.0	0.0	0.0	0.0	0.0	0.0	0.0	0.0	0.0	0.0	0.0	0.0	0.0	0.0	0.0	0.0	0.0	0.0	0.0	0.0	0.0	28.0
c9fdb347578a6e0d396ba41a1fc5abfd	0.0	0.0	0.0	0.0	0.0	0.0	0.0	0.0	46.0	0.0	0.0	0.0	7.0	0.0	12.0	0.0	0.0	0.0	0.0	0.0	0.0	0.0	0.0	0.0	0.0	0.0	0.0	0.0	0.0	0.0	0.0	0.0	0.0	0.0	0.0	0.0
03f891346ee501575c3435ff90df450c	0.0	0.0	0.0	0.0	0.0	0.0	0.0	0.0	6.0	0.0	6.0	46.0	0.0	0.0	7.0	0.0	0.0	0.0	0.0	0.0	0.0	0.0	0.0	0.0	0.0	0.0	0.0	0.0	0.0	0.0	0.0	0.0	0.0	0.0	0.0	0.0
5b1bcca0e79e8d720bda0753cc43496e	0.0	0.0	0.0	0.0	0.0	0.0	0.0	0.0	0.0	17.0	0.0	38.0	0.0	0.0	4.0	6.0	0.0	0.0	0.0	0.0	0.0	0.0	0.0	0.0	0.0	0.0	0.0	0.0	0.0	0.0	0.0	0.0	0.0	0.0	0.0	0.0
4509a1659924d2bb005d352ebfbb484e	0.0	0.0	0.0	0.0	0.0	0.0	0.0	0.0	0.0	0.0	39.0	0.0	0.0	0.0	0.0	26.0	0.0	0.0	0.0	0.0	0.0	0.0	0.0	0.0	0.0	0.0	0.0	0.0	0.0	0.0	0.0	0.0	0.0	0.0	0.0	0.0
53b804be126d4ad03953f90764dba112	0.0	0.0	0.0	0.0	0.0	0.0	0.0	0.0	0.0	0.0	9.0	0.0	0.0	0.0	0.0	0.0	0.0	17.0	23.0	16.0	0.0	0.0	0.0	0.0	0.0	0.0	0.0	0.0	0.0	0.0	0.0	0.0	0.0	0.0	0.0	0.0
8190fb2d2dcb854394ab3966c44caa79	0.0	0.0	0.0	0.0	0.0	0.0	0.0	0.0	0.0	0.0	0.0	26.0	11.0	13.0	0.0	15.0	0.0	0.0	0.0	0.0	0.0	0.0	0.0	0.0	0.0	0.0	0.0	0.0	0.0	0.0	0.0	0.0	0.0	0.0	0.0	0.0
6e572d8b04630befc7d079d17471b4c5	0.0	0.0	0.0	0.0	0.0	0.0	0.0	0.0	0.0	0.0	0.0	4.0	0.0	0.0	0.0	0.0	6.0	6.0	0.0	8.0	0.0	0.0	6.0	0.0	29.0	0.0	0.0	0.0	6.0	0.0	0.0	0.0	0.0	0.0	0.0	0.0
e7b8731a4efd00fd60e7c3d7ad4d6ddb	0.0	0.0	0.0	0.0	0.0	0.0	0.0	0.0	0.0	0.0	0.0	14.0	18.0	14.0	0.0	19.0	0.0	0.0	0.0	0.0	0.0	0.0	0.0	0.0	0.0	0.0	0.0	0.0	0.0	0.0	0.0	0.0	0.0	0.0	0.0	0.0
d8152dc38ae659f4f823ea25534fef6b	0.0	0.0	0.0	0.0	0.0	0.0	0.0	0.0	0.0	0.0	0.0	0.0	0.0	0.0	0.0	65.0	0.0	0.0	0.0	0.0	0.0	0.0	0.0	0.0	0.0	0.0	0.0	0.0	0.0	0.0	0.0	0.0	0.0	0.0	0.0	0.0
b170418ba69316a34270a97dbb6d86a3	0.0	0.0	0.0	0.0	0.0	0.0	0.0	0.0	0.0	0.0	0.0	0.0	0.0	0.0	0.0	0.0	39.0	0.0	0.0	10.0	0.0	0.0	16.0	0.0	0.0	0.0	0.0	0.0	0.0	0.0	0.0	0.0	0.0	0.0	0.0	0.0
8158a8ca55d73ebd4d541370a8d5a57c	0.0	0.0	0.0	0.0	0.0	0.0	0.0	0.0	0.0	0.0	0.0	0.0	0.0	0.0	0.0	0.0	27.0	5.0	4.0	8.0	16.0	0.0	5.0	0.0	0.0	0.0	0.0	0.0	0.0	0.0	0.0	0.0	0.0	0.0	0.0	0.0
2fc843dfd271bd8b5f55d61327985171	0.0	0.0	0.0	0.0	0.0	0.0	0.0	0.0	0.0	0.0	0.0	0.0	0.0	0.0	0.0	0.0	10.0	5.0	7.0	9.0	0.0	11.0	15.0	0.0	0.0	8.0	0.0	0.0	0.0	0.0	0.0	0.0	0.0	0.0	0.0	0.0
3afd5dde03b629957952cf216385f5b6	0.0	0.0	0.0	0.0	0.0	0.0	0.0	0.0	0.0	0.0	0.0	0.0	0.0	0.0	0.0	0.0	5.0	16.0	0.0	5.0	0.0	4.0	9.0	6.0	4.0	16.0	0.0	0.0	0.0	0.0	0.0	0.0	0.0	0.0	0.0	0.0
387fa473fe61bb88d080421c3611aabe	0.0	0.0	0.0	0.0	0.0	0.0	0.0	0.0	0.0	0.0	0.0	0.0	0.0	0.0	0.0	0.0	0.0	36.0	0.0	0.0	0.0	0.0	0.0	7.0	0.0	22.0	0.0	0.0	0.0	0.0	0.0	0.0	0.0	0.0	0.0	0.0
e8e4a968987a3370c2b2cf9a79e64045	0.0	0.0	0.0	0.0	0.0	0.0	0.0	0.0	0.0	0.0	0.0	0.0	0.0	0.0	0.0	0.0	0.0	23.0	0.0	42.0	0.0	0.0	0.0	0.0	0.0	0.0	0.0	0.0	0.0	0.0	0.0	0.0	0.0	0.0	0.0	0.0
2f38d22f756425fd13c677de259b6fa1	0.0	0.0	0.0	0.0	0.0	0.0	0.0	0.0	0.0	0.0	0.0	0.0	0.0	0.0	0.0	0.0	0.0	0.0	0.0	0.0	0.0	0.0	0.0	0.0	0.0	0.0	19.0	5.0	0.0	0.0	9.0	15.0	0.0	0.0	0.0	17.0
d6d505d76c618d3e2e59da559042881f	0.0	0.0	0.0	0.0	0.0	0.0	0.0	0.0	0.0	0.0	0.0	0.0	0.0	0.0	0.0	0.0	0.0	0.0	0.0	0.0	0.0	0.0	0.0	0.0	0.0	0.0	20.0	0.0	0.0	0.0	0.0	0.0	0.0	0.0	0.0	45.0
a5dbe12aa593033224d057615f2e8ac3	0.0	0.0	0.0	0.0	0.0	0.0	0.0	0.0	0.0	0.0	0.0	0.0	0.0	0.0	0.0	0.0	0.0	0.0	0.0	0.0	0.0	0.0	0.0	0.0	0.0	0.0	7.0	0.0	0.0	0.0	0.0	15.0	0.0	33.0	10.0	0.0
132b4096be3ad6118ff19f7571304998	0.0	0.0	0.0	0.0	0.0	0.0	0.0	0.0	0.0	0.0	0.0	0.0	0.0	0.0	0.0	0.0	0.0	0.0	0.0	0.0	0.0	0.0	0.0	0.0	0.0	0.0	0.0	39.0	0.0	26.0	0.0	0.0	0.0	0.0	0.0	0.0
bd93a3860421b187303fef91ccd90de9	0.0	0.0	0.0	0.0	0.0	0.0	0.0	0.0	0.0	0.0	0.0	0.0	0.0	0.0	0.0	0.0	0.0	0.0	0.0	0.0	0.0	0.0	0.0	0.0	0.0	0.0	0.0	3.0	0.0	0.0	5.0	24.0	33.0	0.0	0.0	0.0
33ade4e0dfea623aeca94550cebc3fa3	0.0	0.0	0.0	0.0	0.0	0.0	0.0	0.0	0.0	0.0	0.0	0.0	0.0	0.0	0.0	0.0	0.0	0.0	0.0	0.0	0.0	0.0	0.0	0.0	0.0	0.0	0.0	0.0	22.0	18.0	0.0	10.0	0.0	15.0	0.0	0.0
ee6d79f1fbd0f870db70a7cb4c62aa0b	0.0	0.0	0.0	0.0	0.0	0.0	0.0	0.0	0.0	0.0	0.0	0.0	0.0	0.0	0.0	0.0	0.0	0.0	0.0	0.0	0.0	0.0	0.0	0.0	0.0	0.0	0.0	0.0	0.0	26.0	0.0	0.0	17.0	22.0	0.0	0.0
a2f3097210422b49a710e768a2272d2d	0.0	0.0	0.0	0.0	0.0	0.0	0.0	0.0	0.0	0.0	0.0	0.0	0.0	0.0	0.0	0.0	0.0	0.0	0.0	0.0	0.0	0.0	0.0	0.0	0.0	0.0	0.0	0.0	0.0	32.0	0.0	18.0	15.0	0.0	0.0	0.0
7cd439d83c4caa1487f6163c85dcad24	0.0	0.0	0.0	0.0	0.0	0.0	0.0	0.0	0.0	0.0	0.0	0.0	0.0	0.0	0.0	0.0	0.0	0.0	0.0	0.0	0.0	0.0	0.0	0.0	0.0	0.0	0.0	0.0	0.0	0.0	0.0	0.0	65.0	0.0	0.0	0.0
a1df47ea86af154ffe4ec08f0953770a	15.0	0.0	5.0	4.0	6.0	12.0	0.0	0.0	0.0	0.0	0.0	0.0	0.0	0.0	0.0	0.0	0.0	0.0	0.0	0.0	0.0	0.0	0.0	16.0	0.0	6.0	0.0	0.0	0.0	0.0	0.0	0.0	0.0	0.0	0.0	0.0
97fef5cbbcc734dae3b3bcd4382b1c24	19.0	0.0	9.0	0.0	0.0	0.0	0.0	0.0	0.0	13.0	0.0	0.0	0.0	11.0	12.0	0.0	0.0	0.0	0.0	0.0	0.0	0.0	0.0	0.0	0.0	0.0	0.0	0.0	0.0	0.0	0.0	0.0	0.0	0.0	0.0	0.0
69d493bf31afb70e667ddf559f9657d9	13.0	7.0	12.0	0.0	0.0	0.0	0.0	0.0	0.0	0.0	0.0	0.0	0.0	0.0	0.0	0.0	0.0	6.0	5.0	0.0	0.0	0.0	7.0	0.0	14.0	0.0	0.0	0.0	0.0	0.0	0.0	0.0	0.0	0.0	0.0	0.0
a518ea170dd63a5ac500afbe59c55425	7.0	9.0	0.0	0.0	16.0	15.0	17.0	0.0	0.0	0.0	0.0	0.0	0.0	0.0	0.0	0.0	0.0	0.0	0.0	0.0	0.0	0.0	0.0	0.0	0.0	0.0	0.0	0.0	0.0	0.0	0.0	0.0	0.0	0.0	0.0	0.0
29d663058c9d8a42c5b31ab34b492341	0.0	0.0	0.0	0.0	0.0	0.0	0.0	0.0	0.0	26.0	17.0	0.0	10.0	0.0	0.0	11.0	0.0	0.0	0.0	0.0	0.0	0.0	0.0	0.0	0.0	0.0	0.0	0.0	0.0	0.0	0.0	0.0	0.0	0.0	0.0	0.0
c19b8d63dd6834d4062293a8b75d28cf	0.0	0.0	0.0	0.0	0.0	0.0	0.0	0.0	0.0	17.0	4.0	0.0	7.0	13.0	10.0	13.0	0.0	0.0	0.0	0.0	0.0	0.0	0.0	0.0	0.0	0.0	0.0	0.0	0.0	0.0	0.0	0.0	0.0	0.0	0.0	0.0
0c31f6604d02b7562deb9cb5bc3251b8	0.0	0.0	0.0	0.0	0.0	0.0	0.0	0.0	0.0	0.0	23.0	0.0	0.0	22.0	6.0	13.0	0.0	0.0	0.0	0.0	0.0	0.0	0.0	0.0	0.0	0.0	0.0	0.0	0.0	0.0	0.0	0.0	0.0	0.0	0.0	0.0
62778dbe9ddfcca3e30accf401e35e87	0.0	0.0	0.0	0.0	0.0	0.0	0.0	0.0	0.0	0.0	8.0	0.0	15.0	26.0	0.0	15.0	0.0	0.0	0.0	0.0	0.0	0.0	0.0	0.0	0.0	0.0	0.0	0.0	0.0	0.0	0.0	0.0	0.0	0.0	0.0	0.0
d6a6fcf013b44220772acbcaca5dba49	0.0	0.0	0.0	0.0	0.0	0.0	0.0	0.0	0.0	0.0	0.0	0.0	18.0	15.0	0.0	31.0	0.0	0.0	0.0	0.0	0.0	0.0	0.0	0.0	0.0	0.0	0.0	0.0	0.0	0.0	0.0	0.0	0.0	0.0	0.0	0.0
40a6fcb8671d7b8be00dab5d20f99ff4	0.0	0.0	0.0	0.0	0.0	0.0	0.0	0.0	0.0	0.0	0.0	0.0	0.0	0.0	0.0	0.0	11.0	0.0	8.0	0.0	0.0	0.0	7.0	10.0	23.0	5.0	0.0	0.0	0.0	0.0	0.0	0.0	0.0	0.0	0.0	0.0
93162a82167eb35ef1fc66b85fa86779	0.0	0.0	0.0	0.0	0.0	0.0	0.0	0.0	0.0	0.0	0.0	0.0	0.0	0.0	0.0	0.0	6.0	30.0	0.0	0.0	19.0	0.0	0.0	9.0	0.0	0.0	0.0	0.0	0.0	0.0	0.0	0.0	0.0	0.0	0.0	0.0
[truncated: 10,362 more rows]
