# Supplementary material for: Biogeography rather than substrate type determines bacterial colonization dynamics of marine plastics
Source: PeerJ. 2021 Sep 13;9:e12135. doi: 10.7717/peerj.12135 (PMC8445087; doi:10.7717/peerj.12135)
Supplement: Supplemental Information 3 [file peerj-09-12135-s003.txt]

FeatureID	Confidence	Taxon	kingdom	phylum	class	order	family	genus	species
fcab3c0c77ef24e94706fb024d48b65a	0.98991795200969	k__Bacteria;p__Proteobacteria;c__Gammaproteobacteria;o__Alteromonadales;f__Pseudoalteromonadaceae;g__uncultured;s__uncultured_bacterium	k__Bacteria	p__Proteobacteria	c__Gammaproteobacteria	o__Alteromonadales	f__Pseudoalteromonadaceae	g__uncultured	s__uncultured_bacterium
801f55a4831a1d3ba3eca43803ec88c3	0.99253321815456	k__Bacteria;p__Proteobacteria;c__Gammaproteobacteria;o__Vibrionales;f__Vibrionaceae;g__Vibrio;__	k__Bacteria	p__Proteobacteria	c__Gammaproteobacteria	o__Vibrionales	f__Vibrionaceae	g__Vibrio	__
007cc6e1f5a36c84c4a50b29063c6c8f	0.927050539816461	k__Bacteria;p__Bacteroidota;c__Bacteroidia;o__Flavobacteriales;f__Flavobacteriaceae;g__Psychroserpens;__	k__Bacteria	p__Bacteroidota	c__Bacteroidia	o__Flavobacteriales	f__Flavobacteriaceae	g__Psychroserpens	__
fc6d1f8903efbe54d8e07528cca42b86	0.999684579115031	k__Bacteria;p__Proteobacteria;c__Gammaproteobacteria;o__Alteromonadales;f__Alteromonadaceae;__;__	k__Bacteria	p__Proteobacteria	c__Gammaproteobacteria	o__Alteromonadales	f__Alteromonadaceae	__	__
c93fde73e16e2b0860fa198caf131ee9	0.873478402062095	k__Bacteria;p__Proteobacteria;c__Gammaproteobacteria;o__Alteromonadales;__;__;__	k__Bacteria	p__Proteobacteria	c__Gammaproteobacteria	o__Alteromonadales	__	__	__
e4e69d71eadc7e6046531df018f8f320	0.999991189160677	k__Bacteria;p__Proteobacteria;c__Alphaproteobacteria;o__Rhodobacterales;f__Rhodobacteraceae;__;__	k__Bacteria	p__Proteobacteria	c__Alphaproteobacteria	o__Rhodobacterales	f__Rhodobacteraceae	__	__
5f2c2ea477b53a2b0b89a30e19b23fa7	0.990463857946518	k__Bacteria;p__Proteobacteria;c__Gammaproteobacteria;o__Alteromonadales;f__Pseudoalteromonadaceae;g__uncultured;s__uncultured_bacterium	k__Bacteria	p__Proteobacteria	c__Gammaproteobacteria	o__Alteromonadales	f__Pseudoalteromonadaceae	g__uncultured	s__uncultured_bacterium
cf6514192807717add7a0a7ed97b73de	0.954905525001428	k__Bacteria;p__Proteobacteria;c__Gammaproteobacteria;o__Vibrionales;f__Vibrionaceae;g__Vibrio;__	k__Bacteria	p__Proteobacteria	c__Gammaproteobacteria	o__Vibrionales	f__Vibrionaceae	g__Vibrio	__
c55bdad2808f6c6d9326bb003bc3fd03	0.809008578497435	k__Bacteria;p__Proteobacteria;c__Gammaproteobacteria;o__Oceanospirillales;f__Alcanivoracaceae1;g__Alcanivorax;s__uncultured_Alcanivoracaceae_bacterium	k__Bacteria	p__Proteobacteria	c__Gammaproteobacteria	o__Oceanospirillales	f__Alcanivoracaceae1	g__Alcanivorax	s__uncultured_Alcanivoracaceae_bacterium
67a7fc2e194c25db06dc86d7adf23649	0.898630745467777	k__Bacteria;p__Proteobacteria;c__Gammaproteobacteria;o__Granulosicoccales;f__Granulosicoccaceae;g__Granulosicoccus;s__uncultured_bacterium	k__Bacteria	p__Proteobacteria	c__Gammaproteobacteria	o__Granulosicoccales	f__Granulosicoccaceae	g__Granulosicoccus	s__uncultured_bacterium
ca046c91da2955df4b22bd2be530147e	0.999994245771132	k__Bacteria;p__Proteobacteria;c__Alphaproteobacteria;o__Caulobacterales;f__Hyphomonadaceae;g__Hellea;__	k__Bacteria	p__Proteobacteria	c__Alphaproteobacteria	o__Caulobacterales	f__Hyphomonadaceae	g__Hellea	__
1e886d7ec8c0ebef43e26f6331563a9b	0.999999972541886	k__Bacteria;p__Bacteroidota;c__Bacteroidia;o__Flavobacteriales;f__Flavobacteriaceae;__;__	k__Bacteria	p__Bacteroidota	c__Bacteroidia	o__Flavobacteriales	f__Flavobacteriaceae	__	__
25e6696512b05632c1346f12cf346f61	0.93837320426398	k__Bacteria;p__Proteobacteria;c__Gammaproteobacteria;o__Alteromonadales;f__Colwelliaceae;g__Colwellia;__	k__Bacteria	p__Proteobacteria	c__Gammaproteobacteria	o__Alteromonadales	f__Colwelliaceae	g__Colwellia	__
00c14972653bc9ae5ca7fcbd42176b2b	0.99999915819302	k__Bacteria;p__Bacteroidota;c__Bacteroidia;o__Flavobacteriales;f__Flavobacteriaceae;__;__	k__Bacteria	p__Bacteroidota	c__Bacteroidia	o__Flavobacteriales	f__Flavobacteriaceae	__	__
3292e9bb6e048662d599dc04d508690d	0.991453362767711	k__Bacteria;p__Verrucomicrobiota;c__Verrucomicrobiae;o__Verrucomicrobiales;f__Rubritaleaceae;g__Rubritalea;s__uncultured_bacterium	k__Bacteria	p__Verrucomicrobiota	c__Verrucomicrobiae	o__Verrucomicrobiales	f__Rubritaleaceae	g__Rubritalea	s__uncultured_bacterium
1f275df2f61c3d1c189b39bda2b9e7b2	0.999999916039563	k__Bacteria;p__Bacteroidota;c__Bacteroidia;o__Flavobacteriales;f__Flavobacteriaceae;__;__	k__Bacteria	p__Bacteroidota	c__Bacteroidia	o__Flavobacteriales	f__Flavobacteriaceae	__	__
384fc024795ae2f3e1b039507c6c8be3	0.969244161232185	k__Bacteria;p__Actinobacteriota;c__Acidimicrobiia;o__Microtrichales;f__Microtrichaceae;g__Sva0996_marine_group;s__uncultured_organism	k__Bacteria	p__Actinobacteriota	c__Acidimicrobiia	o__Microtrichales	f__Microtrichaceae	g__Sva0996_marine_group	s__uncultured_organism
7a0ac83bcee6d85cd5c9bb18abd44c13	0.900231086694778	k__Bacteria;p__Proteobacteria;c__Gammaproteobacteria;o__Cellvibrionales;f__Halieaceae;g__Halioglobus;__	k__Bacteria	p__Proteobacteria	c__Gammaproteobacteria	o__Cellvibrionales	f__Halieaceae	g__Halioglobus	__
7a9828d6252dc66db4f0208e6e1916e0	0.999401100780783	k__Bacteria;p__Proteobacteria;c__Gammaproteobacteria;o__Vibrionales;f__Vibrionaceae;g__Vibrio;__	k__Bacteria	p__Proteobacteria	c__Gammaproteobacteria	o__Vibrionales	f__Vibrionaceae	g__Vibrio	__
91cec45a81f8e2e7a3550cf167074d36	0.998147245543261	k__Bacteria;p__Verrucomicrobiota;c__Verrucomicrobiae;o__Verrucomicrobiales;f__Rubritaleaceae;g__Rubritalea;s__uncultured_bacterium	k__Bacteria	p__Verrucomicrobiota	c__Verrucomicrobiae	o__Verrucomicrobiales	f__Rubritaleaceae	g__Rubritalea	s__uncultured_bacterium
0439bf48fdaeefdc93cef51476647dc6	0.866750138268563	k__Bacteria;p__Proteobacteria;c__Alphaproteobacteria;o__Rhodobacterales;f__Rhodobacteraceae;g__Yoonia-Loktanella;__	k__Bacteria	p__Proteobacteria	c__Alphaproteobacteria	o__Rhodobacterales	f__Rhodobacteraceae	g__Yoonia-Loktanella	__
5ce25127692fe550e9de9376380f6f23	0.912081985066085	k__Bacteria;p__Proteobacteria;c__Alphaproteobacteria;o__Kordiimonadales;f__uncultured;g__uncultured_bacterium;s__	k__Bacteria	p__Proteobacteria	c__Alphaproteobacteria	o__Kordiimonadales	f__uncultured	g__uncultured_bacterium	s__
d82bd8bd0375705175d5a3af245e17ba	0.99986789029545	k__Bacteria;p__Proteobacteria;c__Alphaproteobacteria;o__Rhizobiales;f__Rhizobiaceae;g__Pseudahrensia;__	k__Bacteria	p__Proteobacteria	c__Alphaproteobacteria	o__Rhizobiales	f__Rhizobiaceae	g__Pseudahrensia	__
931c5edff3c90595062a7bcffb23e019	0.999339932082933	k__Bacteria;p__Proteobacteria;c__Alphaproteobacteria;o__Caulobacterales;f__Hyphomonadaceae;g__Litorimonas;__	k__Bacteria	p__Proteobacteria	c__Alphaproteobacteria	o__Caulobacterales	f__Hyphomonadaceae	g__Litorimonas	__
047fef425ddae341ddfa90ee54e57526	0.954739118674374	k__Bacteria;p__Proteobacteria;c__Alphaproteobacteria;o__Kordiimonadales;f__uncultured;g__uncultured_bacterium;s__	k__Bacteria	p__Proteobacteria	c__Alphaproteobacteria	o__Kordiimonadales	f__uncultured	g__uncultured_bacterium	s__
b0b3c2482b31eb13369fce9dc98457a1	0.999999892524856	k__Bacteria;p__Proteobacteria;c__Alphaproteobacteria;o__Rhodobacterales;f__Rhodobacteraceae;__;__	k__Bacteria	p__Proteobacteria	c__Alphaproteobacteria	o__Rhodobacterales	f__Rhodobacteraceae	__	__
401b82c47da3a81785e9b65fb8edaa16	0.997867193126577	k__Bacteria;p__Proteobacteria;c__Gammaproteobacteria;__;__;__;__	k__Bacteria	p__Proteobacteria	c__Gammaproteobacteria	__	__	__	__
5cbfd61f6c7520b784a2e5ebd84d8d30	0.998410924905984	k__Bacteria;p__Proteobacteria;c__Gammaproteobacteria;o__Cellvibrionales;f__Cellvibrionaceae;__;__	k__Bacteria	p__Proteobacteria	c__Gammaproteobacteria	o__Cellvibrionales	f__Cellvibrionaceae	__	__
917594d63682749d7e80c928fd118000	0.999565072694886	k__Bacteria;p__Proteobacteria;c__Gammaproteobacteria;o__Alteromonadales;f__Alteromonadaceae;__;__	k__Bacteria	p__Proteobacteria	c__Gammaproteobacteria	o__Alteromonadales	f__Alteromonadaceae	__	__
eeddcd94c66340fd909adb021214ddcd	0.999981737942355	k__Bacteria;p__Proteobacteria;c__Gammaproteobacteria;__;__;__;__	k__Bacteria	p__Proteobacteria	c__Gammaproteobacteria	__	__	__	__
8ed5d3cf04a1de98754ec5f81c27c5f7	0.983698855905096	k__Bacteria;p__Proteobacteria;c__Gammaproteobacteria;o__Vibrionales;f__Vibrionaceae;g__Vibrio;__	k__Bacteria	p__Proteobacteria	c__Gammaproteobacteria	o__Vibrionales	f__Vibrionaceae	g__Vibrio	__
d974cbca822f8cba42dccb6aa5a1ab86	0.999997455949143	k__Bacteria;p__Bacteroidota;c__Bacteroidia;o__Flavobacteriales;f__Flavobacteriaceae;__;__	k__Bacteria	p__Bacteroidota	c__Bacteroidia	o__Flavobacteriales	f__Flavobacteriaceae	__	__
29c8cdce4d6d53c31dfa830924303c64	0.999630796535062	k__Bacteria;p__Proteobacteria;c__Gammaproteobacteria;o__Cellvibrionales;f__Halieaceae;__;__	k__Bacteria	p__Proteobacteria	c__Gammaproteobacteria	o__Cellvibrionales	f__Halieaceae	__	__
5116a2cf29e760410dbdefd2216b0695	0.999801868685409	k__Bacteria;p__Proteobacteria;c__Alphaproteobacteria;o__Rhodobacterales;f__Rhodobacteraceae;__;__	k__Bacteria	p__Proteobacteria	c__Alphaproteobacteria	o__Rhodobacterales	f__Rhodobacteraceae	__	__
f72903296f2ac6a665db0d57f29e7816	0.979952883011392	k__Bacteria;p__Bacteroidota;c__Bacteroidia;o__Flavobacteriales;f__Flavobacteriaceae;g__Jejudonia;s__uncultured_Bacteroidetes_bacterium	k__Bacteria	p__Bacteroidota	c__Bacteroidia	o__Flavobacteriales	f__Flavobacteriaceae	g__Jejudonia	s__uncultured_Bacteroidetes_bacterium
f3628e5c7f0f7bd7217b8da39a8408eb	0.99965715266369	k__Bacteria;p__Proteobacteria;c__Alphaproteobacteria;o__Rhodobacterales;f__Rhodobacteraceae;__;__	k__Bacteria	p__Proteobacteria	c__Alphaproteobacteria	o__Rhodobacterales	f__Rhodobacteraceae	__	__
50a363ef0aca380b5ad4727870e54942	0.998156081964499	k__Bacteria;p__Proteobacteria;c__Gammaproteobacteria;o__Alteromonadales;f__Alteromonadaceae;__;__	k__Bacteria	p__Proteobacteria	c__Gammaproteobacteria	o__Alteromonadales	f__Alteromonadaceae	__	__
3187690a0ca6dc0aeaa030d7eb9845d9	0.99992942695545	k__Bacteria;p__Proteobacteria;c__Gammaproteobacteria;o__Cellvibrionales;f__Halieaceae;__;__	k__Bacteria	p__Proteobacteria	c__Gammaproteobacteria	o__Cellvibrionales	f__Halieaceae	__	__
0ebb4110cea2019871be0221257e61f2	0.990519563205069	k__Bacteria;p__Proteobacteria;c__Gammaproteobacteria;o__Alteromonadales;f__Alteromonadaceae;g__Glaciecola;__	k__Bacteria	p__Proteobacteria	c__Gammaproteobacteria	o__Alteromonadales	f__Alteromonadaceae	g__Glaciecola	__
a1cb6fbfc7798d37aafc88f76face3cc	0.97946041788189	k__Bacteria;p__Bacteroidota;c__Bacteroidia;o__Cytophagales;f__Cyclobacteriaceae;g__uncultured;s__uncultured_Cytophaga_sp.	k__Bacteria	p__Bacteroidota	c__Bacteroidia	o__Cytophagales	f__Cyclobacteriaceae	g__uncultured	s__uncultured_Cytophaga_sp.
8182457e334d4f193fcad38c8b8ac241	0.993166184449076	k__Bacteria;p__Proteobacteria;c__Alphaproteobacteria;o__Rhodobacterales;f__Rhodobacteraceae;g__Yoonia-Loktanella;__	k__Bacteria	p__Proteobacteria	c__Alphaproteobacteria	o__Rhodobacterales	f__Rhodobacteraceae	g__Yoonia-Loktanella	__
93423a6a0199e26beecae26799e559a2	0.998488808414033	k__Bacteria;p__Proteobacteria;c__Alphaproteobacteria;o__Caulobacterales;f__Hyphomonadaceae;g__uncultured;__	k__Bacteria	p__Proteobacteria	c__Alphaproteobacteria	o__Caulobacterales	f__Hyphomonadaceae	g__uncultured	__
049285b0e7fabbce2f2eb889cc544c28	0.925668648446314	k__Bacteria;p__Proteobacteria;c__Gammaproteobacteria;o__Cellvibrionales;f__Spongiibacteraceae;g__Dasania;s__uncultured_bacterium	k__Bacteria	p__Proteobacteria	c__Gammaproteobacteria	o__Cellvibrionales	f__Spongiibacteraceae	g__Dasania	s__uncultured_bacterium
36b954bc653d3660e03f04d44ca6badf	0.998672539954221	k__Bacteria;p__Bacteroidota;c__Bacteroidia;o__Cytophagales;f__Cyclobacteriaceae;g__Fulvivirga;s__uncultured_bacterium	k__Bacteria	p__Bacteroidota	c__Bacteroidia	o__Cytophagales	f__Cyclobacteriaceae	g__Fulvivirga	s__uncultured_bacterium
52b62e68a4725c88f705f0ce1626cf94	0.833525402161477	k__Bacteria;p__Proteobacteria;c__Gammaproteobacteria;o__Cellvibrionales;f__Halieaceae;g__Halioglobus;__	k__Bacteria	p__Proteobacteria	c__Gammaproteobacteria	o__Cellvibrionales	f__Halieaceae	g__Halioglobus	__
a0eda10a58fa2188d42fc7a682470598	0.986879201534078	k__Bacteria;p__Bacteroidota;c__Bacteroidia;o__Cytophagales;f__Cyclobacteriaceae;__;__	k__Bacteria	p__Bacteroidota	c__Bacteroidia	o__Cytophagales	f__Cyclobacteriaceae	__	__
05adee7607360f4e6b5a4c25b114e854	0.817958873655332	k__Bacteria;p__Proteobacteria;c__Gammaproteobacteria;o__Francisellales;f__Francisellaceae;g__uncultured;s__uncultured_bacterium	k__Bacteria	p__Proteobacteria	c__Gammaproteobacteria	o__Francisellales	f__Francisellaceae	g__uncultured	s__uncultured_bacterium
e83788b785c50314ba949af04ce2ab4b	0.991980029679241	k__Bacteria;p__Proteobacteria;c__Gammaproteobacteria;o__Alteromonadales;f__Alteromonadaceae;g__Glaciecola;__	k__Bacteria	p__Proteobacteria	c__Gammaproteobacteria	o__Alteromonadales	f__Alteromonadaceae	g__Glaciecola	__
41a3bc0fd69daa8b14626d693d80128d	0.983622643381363	k__Bacteria;p__Bacteroidota;c__Bacteroidia;o__Flavobacteriales;f__Flavobacteriaceae;g__Pibocella;__	k__Bacteria	p__Bacteroidota	c__Bacteroidia	o__Flavobacteriales	f__Flavobacteriaceae	g__Pibocella	__
ec70a0fb746eff4f315b58b9a237fab8	0.99968055240359	k__Bacteria;p__Proteobacteria;c__Gammaproteobacteria;o__Oceanospirillales;f__Pseudohongiellaceae;g__Pseudohongiella;__	k__Bacteria	p__Proteobacteria	c__Gammaproteobacteria	o__Oceanospirillales	f__Pseudohongiellaceae	g__Pseudohongiella	__
e97fa50d7d866ae60b530fd915f5c223	0.999493096575418	k__Bacteria;p__Bacteroidota;c__Bacteroidia;o__Flavobacteriales;f__Flavobacteriaceae;g__Maritimimonas;s__uncultured_marine_bacterium	k__Bacteria	p__Bacteroidota	c__Bacteroidia	o__Flavobacteriales	f__Flavobacteriaceae	g__Maritimimonas	s__uncultured_marine_bacterium
06bdb32c8d83c059459a3ef9d9525100	0.960506556136729	k__Bacteria;p__Bacteroidota;c__Bacteroidia;o__Flavobacteriales;f__Flavobacteriaceae;g__Aquibacter;__	k__Bacteria	p__Bacteroidota	c__Bacteroidia	o__Flavobacteriales	f__Flavobacteriaceae	g__Aquibacter	__
fdb546b6f1c632e5b477e9c5933bfcff	0.975859556230661	k__Bacteria;p__Proteobacteria;c__Alphaproteobacteria;o__Rhodobacterales;f__Rhodobacteraceae;g__Yoonia-Loktanella;__	k__Bacteria	p__Proteobacteria	c__Alphaproteobacteria	o__Rhodobacterales	f__Rhodobacteraceae	g__Yoonia-Loktanella	__
9a84aaf35ebadc45f9898e01243033c3	0.99999900889787	k__Bacteria;p__Proteobacteria;c__Alphaproteobacteria;o__Rhodobacterales;f__Rhodobacteraceae;__;__	k__Bacteria	p__Proteobacteria	c__Alphaproteobacteria	o__Rhodobacterales	f__Rhodobacteraceae	__	__
3e497ae02001c29dac8f6896eaca0432	0.958943753236314	k__Bacteria;p__Proteobacteria;c__Alphaproteobacteria;o__Rhodospirillales;f__Terasakiellaceae;g__uncultured;s__uncultured_bacterium	k__Bacteria	p__Proteobacteria	c__Alphaproteobacteria	o__Rhodospirillales	f__Terasakiellaceae	g__uncultured	s__uncultured_bacterium
55b1a44cc928d31c32fd481792f01dbd	0.995585490397532	k__Bacteria;p__Proteobacteria;c__Gammaproteobacteria;o__Oceanospirillales;f__Saccharospirillaceae;g__Oleibacter;s__uncultured_bacterium	k__Bacteria	p__Proteobacteria	c__Gammaproteobacteria	o__Oceanospirillales	f__Saccharospirillaceae	g__Oleibacter	s__uncultured_bacterium
85e255d146bc5f49271dcae6aaf9d9cf	0.909024661316878	k__Bacteria;p__Proteobacteria;c__Alphaproteobacteria;o__Rhodobacterales;f__Rhodobacteraceae;g__Litoreibacter;__	k__Bacteria	p__Proteobacteria	c__Alphaproteobacteria	o__Rhodobacterales	f__Rhodobacteraceae	g__Litoreibacter	__
94e11a44d9bf19a244eedbfde9a422c2	0.999722595730003	k__Bacteria;p__Proteobacteria;c__Gammaproteobacteria;__;__;__;__	k__Bacteria	p__Proteobacteria	c__Gammaproteobacteria	__	__	__	__
ffc2a198bffce7b1f2a0bd7ae3346b84	0.99998742095482	k__Bacteria;p__Bacteroidota;c__Bacteroidia;o__Flavobacteriales;f__Flavobacteriaceae;__;__	k__Bacteria	p__Bacteroidota	c__Bacteroidia	o__Flavobacteriales	f__Flavobacteriaceae	__	__
6abd53623e76910945c250b9f28d0204	0.990306384587548	k__Bacteria;p__Proteobacteria;c__Gammaproteobacteria;o__Thiotrichales;f__Thiotrichaceae;g__Leucothrix;s__uncultured_bacterium	k__Bacteria	p__Proteobacteria	c__Gammaproteobacteria	o__Thiotrichales	f__Thiotrichaceae	g__Leucothrix	s__uncultured_bacterium
737cd5d793622729b13a5d3cf05862a1	0.971957521581425	k__Bacteria;p__Proteobacteria;c__Alphaproteobacteria;o__Rhodobacterales;f__Rhodobacteraceae;g__Limibaculum;s__uncultured_bacterium	k__Bacteria	p__Proteobacteria	c__Alphaproteobacteria	o__Rhodobacterales	f__Rhodobacteraceae	g__Limibaculum	s__uncultured_bacterium
3439d5c6b96c640c6517f25ef7d425d1	0.999999252314138	k__Bacteria;p__Bacteroidota;c__Bacteroidia;o__Flavobacteriales;f__Flavobacteriaceae;g__Kordia;__	k__Bacteria	p__Bacteroidota	c__Bacteroidia	o__Flavobacteriales	f__Flavobacteriaceae	g__Kordia	__
fe01096c1bd178b45be660790588687b	0.999551066914691	k__Bacteria;p__Proteobacteria;c__Gammaproteobacteria;o__Oceanospirillales;f__Pseudohongiellaceae;g__Pseudohongiella;__	k__Bacteria	p__Proteobacteria	c__Gammaproteobacteria	o__Oceanospirillales	f__Pseudohongiellaceae	g__Pseudohongiella	__
11fd342acd1a24acf5d39a4dcbac3d63	0.999993273313468	k__Bacteria;p__Proteobacteria;c__Gammaproteobacteria;__;__;__;__	k__Bacteria	p__Proteobacteria	c__Gammaproteobacteria	__	__	__	__
415ba4a1c50381509c045a9b8b985448	0.998937979210144	k__Bacteria;p__Proteobacteria;c__Gammaproteobacteria;o__Cellvibrionales;f__Cellvibrionaceae;__;__	k__Bacteria	p__Proteobacteria	c__Gammaproteobacteria	o__Cellvibrionales	f__Cellvibrionaceae	__	__
a336fb9c633be7efab8dd5e9fe792530	0.999449656387149	k__Bacteria;p__Proteobacteria;c__Alphaproteobacteria;o__Micavibrionales;f__uncultured;__;__	k__Bacteria	p__Proteobacteria	c__Alphaproteobacteria	o__Micavibrionales	f__uncultured	__	__
fb68937cbaaa0d81966b5df6dfde7314	0.999996801085563	k__Bacteria;p__Proteobacteria;c__Alphaproteobacteria;o__Rhodobacterales;f__Rhodobacteraceae;__;__	k__Bacteria	p__Proteobacteria	c__Alphaproteobacteria	o__Rhodobacterales	f__Rhodobacteraceae	__	__
b818fda243f26c2a8f44cfcbd4dfc670	0.999976665408349	k__Bacteria;p__Bacteroidota;c__Bacteroidia;o__Flavobacteriales;f__Flavobacteriaceae;__;__	k__Bacteria	p__Bacteroidota	c__Bacteroidia	o__Flavobacteriales	f__Flavobacteriaceae	__	__
5950c0e71fea54a0ea4a20b8a92357b5	0.981008620108201	k__Bacteria;p__Proteobacteria;c__Gammaproteobacteria;o__Vibrionales;f__Vibrionaceae;g__Vibrio;__	k__Bacteria	p__Proteobacteria	c__Gammaproteobacteria	o__Vibrionales	f__Vibrionaceae	g__Vibrio	__
87b2d10dfe734ab9e83536b9c27d935f	0.997309526096572	k__Bacteria;p__Proteobacteria;c__Gammaproteobacteria;o__Alteromonadales;f__Alteromonadaceae;__;__	k__Bacteria	p__Proteobacteria	c__Gammaproteobacteria	o__Alteromonadales	f__Alteromonadaceae	__	__
4811cb010694be3f1ddeb1f1cfc3abdc	0.927465470724851	k__Bacteria;p__Proteobacteria;c__Gammaproteobacteria;o__Granulosicoccales;f__Granulosicoccaceae;g__Granulosicoccus;s__uncultured_bacterium	k__Bacteria	p__Proteobacteria	c__Gammaproteobacteria	o__Granulosicoccales	f__Granulosicoccaceae	g__Granulosicoccus	s__uncultured_bacterium
13a5c749c6b9c639f9a2cc55b1927c86	0.999619444423606	k__Bacteria;p__Proteobacteria;c__Gammaproteobacteria;o__Alteromonadales;f__Alteromonadaceae;__;__	k__Bacteria	p__Proteobacteria	c__Gammaproteobacteria	o__Alteromonadales	f__Alteromonadaceae	__	__
24f87d91324c3fc3c9aaf1ad24ce8d1a	0.879305282921386	k__Bacteria;p__Proteobacteria;c__Gammaproteobacteria;o__Cellvibrionales;f__Halieaceae;g__Marimicrobium;s__uncultured_bacterium	k__Bacteria	p__Proteobacteria	c__Gammaproteobacteria	o__Cellvibrionales	f__Halieaceae	g__Marimicrobium	s__uncultured_bacterium
3d712f6c40d74f5e6fd194bf3eb070a4	0.999999778105101	k__Bacteria;p__Proteobacteria;c__Alphaproteobacteria;o__Micavibrionales;__;__;__	k__Bacteria	p__Proteobacteria	c__Alphaproteobacteria	o__Micavibrionales	__	__	__
6d50a90ed044acb53d9871236b8cd33f	0.999999999555017	k__Bacteria;p__Proteobacteria;c__Alphaproteobacteria;o__Rhodobacterales;f__Rhodobacteraceae;__;__	k__Bacteria	p__Proteobacteria	c__Alphaproteobacteria	o__Rhodobacterales	f__Rhodobacteraceae	__	__
4e080feb2112d0914bb4fe8e4bd950ca	0.991307816976704	k__Bacteria;p__Fusobacteriota;c__Fusobacteriia;o__Fusobacteriales;f__Fusobacteriaceae;g__Propionigenium;s__uncultured_bacterium	k__Bacteria	p__Fusobacteriota	c__Fusobacteriia	o__Fusobacteriales	f__Fusobacteriaceae	g__Propionigenium	s__uncultured_bacterium
e219584d452265c11b789e95dbf871e0	0.941229860435409	k__Bacteria;p__Bacteroidota;c__Bacteroidia;o__Flavobacteriales;f__Flavobacteriaceae;g__Formosa;__	k__Bacteria	p__Bacteroidota	c__Bacteroidia	o__Flavobacteriales	f__Flavobacteriaceae	g__Formosa	__
459109fa294f198040adaeef2dc65aa0	0.943549084394277	k__Bacteria;p__Verrucomicrobiota;c__Verrucomicrobiae;o__Verrucomicrobiales;f__Rubritaleaceae;g__Persicirhabdus;s__uncultured_bacterium	k__Bacteria	p__Verrucomicrobiota	c__Verrucomicrobiae	o__Verrucomicrobiales	f__Rubritaleaceae	g__Persicirhabdus	s__uncultured_bacterium
a98c0ebde0678d7e224a99cdb5e25713	0.999999999489759	k__Bacteria;p__Proteobacteria;c__Gammaproteobacteria;__;__;__;__	k__Bacteria	p__Proteobacteria	c__Gammaproteobacteria	__	__	__	__
f9096cfde06cf682218fc514cf1ff0d8	0.812416528153835	k__Bacteria;p__Proteobacteria;c__Alphaproteobacteria;o__Rhizobiales;f__Rhizobiaceae;g__Pseudahrensia;s__uncultured_bacterium	k__Bacteria	p__Proteobacteria	c__Alphaproteobacteria	o__Rhizobiales	f__Rhizobiaceae	g__Pseudahrensia	s__uncultured_bacterium
902a3ffc1113df2faa7c7fc7ec4014d3	0.999904912869665	k__Bacteria;p__Proteobacteria;c__Gammaproteobacteria;o__Oceanospirillales;f__Kangiellaceae;g__Aliikangiella;s__uncultured_bacterium	k__Bacteria	p__Proteobacteria	c__Gammaproteobacteria	o__Oceanospirillales	f__Kangiellaceae	g__Aliikangiella	s__uncultured_bacterium
9c4bc6b75de00843fc51696039e313fd	0.982594331349258	k__Bacteria;p__Proteobacteria;c__Alphaproteobacteria;o__Micavibrionales;f__uncultured;__;__	k__Bacteria	p__Proteobacteria	c__Alphaproteobacteria	o__Micavibrionales	f__uncultured	__	__
c03969859450af93ab7ddf9d0dc00e15	0.935464190010888	k__Bacteria;p__Proteobacteria;c__Gammaproteobacteria;o__Oceanospirillales;f__Pseudohongiellaceae;g__Pseudohongiella;s__uncultured_bacterium	k__Bacteria	p__Proteobacteria	c__Gammaproteobacteria	o__Oceanospirillales	f__Pseudohongiellaceae	g__Pseudohongiella	s__uncultured_bacterium
9bfeb743ec2bccf77623e75bd41af5b6	0.955916642600371	k__Bacteria;p__Actinobacteriota;c__Acidimicrobiia;o__Microtrichales;f__Microtrichaceae;g__Sva0996_marine_group;s__uncultured_organism	k__Bacteria	p__Actinobacteriota	c__Acidimicrobiia	o__Microtrichales	f__Microtrichaceae	g__Sva0996_marine_group	s__uncultured_organism
03621b4817a44c45e68970b75bd2d27c	0.999870019503632	k__Bacteria;p__Proteobacteria;c__Gammaproteobacteria;o__Ga0077536;f__uncultured_gamma_proteobacterium;g__;s__	k__Bacteria	p__Proteobacteria	c__Gammaproteobacteria	o__Ga0077536	f__uncultured_gamma_proteobacterium	g__	s__
ab2674218956d7fe2d455f6033a164d1	0.851466692183785	k__Bacteria;p__Proteobacteria;c__Gammaproteobacteria;o__Cellvibrionales;f__Halieaceae;g__Halioglobus;__	k__Bacteria	p__Proteobacteria	c__Gammaproteobacteria	o__Cellvibrionales	f__Halieaceae	g__Halioglobus	__
9ab887bace3ca9c3ba2216a37906ba31	0.898381106693585	k__Bacteria;p__Proteobacteria;c__Gammaproteobacteria;o__Alteromonadales;f__Colwelliaceae;g__Colwellia;__	k__Bacteria	p__Proteobacteria	c__Gammaproteobacteria	o__Alteromonadales	f__Colwelliaceae	g__Colwellia	__
e7bd1d1a1df37d517633b37dd0d1ab1c	0.999999999816971	k__Bacteria;p__Verrucomicrobiota;c__Verrucomicrobiae;o__Verrucomicrobiales;f__Rubritaleaceae;g__Roseibacillus;__	k__Bacteria	p__Verrucomicrobiota	c__Verrucomicrobiae	o__Verrucomicrobiales	f__Rubritaleaceae	g__Roseibacillus	__
977398d7028376c1f8962fd57847a49c	0.985980676638132	k__Bacteria;p__Actinobacteriota;c__Acidimicrobiia;o__Microtrichales;f__Microtrichaceae;g__uncultured;s__uncultured_Acidimicrobiales_bacterium	k__Bacteria	p__Actinobacteriota	c__Acidimicrobiia	o__Microtrichales	f__Microtrichaceae	g__uncultured	s__uncultured_Acidimicrobiales_bacterium
95f47050a6d642a332cb2e77925713b2	0.966800979248575	k__Bacteria;p__Planctomycetota;c__Phycisphaerae;o__Phycisphaerales;f__Phycisphaeraceae;g__Phycisphaera;s__uncultured_Planctomycetales_bacterium	k__Bacteria	p__Planctomycetota	c__Phycisphaerae	o__Phycisphaerales	f__Phycisphaeraceae	g__Phycisphaera	s__uncultured_Planctomycetales_bacterium
5f80a73f52436db277d854133f2751a2	0.984270215301678	k__Bacteria;p__Proteobacteria;c__Gammaproteobacteria;o__Vibrionales;f__Vibrionaceae;g__Vibrio;__	k__Bacteria	p__Proteobacteria	c__Gammaproteobacteria	o__Vibrionales	f__Vibrionaceae	g__Vibrio	__
d0e5cade41c9a97ca66b71ece50be9b0	0.999535797363584	k__Bacteria;p__Proteobacteria;c__Gammaproteobacteria;o__Alteromonadales;f__Colwelliaceae;g__Thalassotalea;s__uncultured_bacterium	k__Bacteria	p__Proteobacteria	c__Gammaproteobacteria	o__Alteromonadales	f__Colwelliaceae	g__Thalassotalea	s__uncultured_bacterium
8f1ab2bba33bd686c069196226f7ab22	0.999792033500465	k__Bacteria;p__Verrucomicrobiota;c__Verrucomicrobiae;o__Opitutales;f__Puniceicoccaceae;g__Lentimonas;__	k__Bacteria	p__Verrucomicrobiota	c__Verrucomicrobiae	o__Opitutales	f__Puniceicoccaceae	g__Lentimonas	__
c53893adc2ceabc83217e43f8018b17d	0.999993368895154	k__Bacteria;p__Proteobacteria;c__Gammaproteobacteria;__;__;__;__	k__Bacteria	p__Proteobacteria	c__Gammaproteobacteria	__	__	__	__
fa9e87e0fc27bb33e495268163092ba4	0.999862391222984	k__Bacteria;p__Verrucomicrobiota;c__Verrucomicrobiae;o__Verrucomicrobiales;f__Rubritaleaceae;g__Rubritalea;s__uncultured_bacterium	k__Bacteria	p__Verrucomicrobiota	c__Verrucomicrobiae	o__Verrucomicrobiales	f__Rubritaleaceae	g__Rubritalea	s__uncultured_bacterium
5fcc9f889269507ac2cd382d04309c5e	0.997361838753866	k__Bacteria;p__Proteobacteria;c__Gammaproteobacteria;o__Alteromonadales;f__Alteromonadaceae;__;__	k__Bacteria	p__Proteobacteria	c__Gammaproteobacteria	o__Alteromonadales	f__Alteromonadaceae	__	__
21eb543f25ead475b7026d96eb3a108a	0.979164614820083	k__Bacteria;p__Proteobacteria;c__Gammaproteobacteria;o__Vibrionales;f__Vibrionaceae;g__Vibrio;__	k__Bacteria	p__Proteobacteria	c__Gammaproteobacteria	o__Vibrionales	f__Vibrionaceae	g__Vibrio	__
5546dd0566387e6d1c9d6385c1008ebc	0.850651524185188	k__Bacteria;p__Proteobacteria;c__Gammaproteobacteria;o__Cellvibrionales;f__Halieaceae;g__Halioglobus;__	k__Bacteria	p__Proteobacteria	c__Gammaproteobacteria	o__Cellvibrionales	f__Halieaceae	g__Halioglobus	__
bb8249919bb2d3fc86580de19ba97f24	0.984650898282566	k__Bacteria;p__Bacteroidota;c__Bacteroidia;o__Flavobacteriales;f__Flavobacteriaceae;g__Winogradskyella;__	k__Bacteria	p__Bacteroidota	c__Bacteroidia	o__Flavobacteriales	f__Flavobacteriaceae	g__Winogradskyella	__
f1bfac7b8d95e4c828abd601a3719868	0.901997694424177	k__Bacteria;p__Proteobacteria;c__Gammaproteobacteria;o__Vibrionales;f__Vibrionaceae;g__Vibrio;__	k__Bacteria	p__Proteobacteria	c__Gammaproteobacteria	o__Vibrionales	f__Vibrionaceae	g__Vibrio	__
e369250ff3bea2310cab50b69f34adb9	0.829651055362332	k__Bacteria;p__Bacteroidota;c__Bacteroidia;o__Flavobacteriales;f__Flavobacteriaceae;g__Psychroserpens;__	k__Bacteria	p__Bacteroidota	c__Bacteroidia	o__Flavobacteriales	f__Flavobacteriaceae	g__Psychroserpens	__
b4782241d399e41ce5cd1c28d9722327	0.928382364054806	k__Bacteria;p__Proteobacteria;c__Alphaproteobacteria;o__Rhodobacterales;f__Rhodobacteraceae;g__Boseongicola;__	k__Bacteria	p__Proteobacteria	c__Alphaproteobacteria	o__Rhodobacterales	f__Rhodobacteraceae	g__Boseongicola	__
0d38fe7f77c3833b20665be9234f7bcc	0.992769632927378	k__Bacteria;p__Proteobacteria;c__Alphaproteobacteria;o__Caulobacterales;f__Hyphomonadaceae;g__Litorimonas;__	k__Bacteria	p__Proteobacteria	c__Alphaproteobacteria	o__Caulobacterales	f__Hyphomonadaceae	g__Litorimonas	__
75bf27b814326f3037dedf4f3682d086	0.942432150685953	k__Bacteria;p__Verrucomicrobiota;c__Verrucomicrobiae;o__Verrucomicrobiales;f__Rubritaleaceae;g__Roseibacillus;s__uncultured_marine_bacterium	k__Bacteria	p__Verrucomicrobiota	c__Verrucomicrobiae	o__Verrucomicrobiales	f__Rubritaleaceae	g__Roseibacillus	s__uncultured_marine_bacterium
2c58719ed4f1b0244adaaa9865ee5d8b	0.995017667071301	k__Bacteria;p__Proteobacteria;c__Gammaproteobacteria;o__Burkholderiales;f__Methylophilaceae;g__Methylotenera;s__uncultured_beta_proteobacterium	k__Bacteria	p__Proteobacteria	c__Gammaproteobacteria	o__Burkholderiales	f__Methylophilaceae	g__Methylotenera	s__uncultured_beta_proteobacterium
198f9655acad85042dbd269940ccf906	0.999839448988627	k__Bacteria;p__Bacteroidota;c__Bacteroidia;o__Flavobacteriales;f__Flavobacteriaceae;__;__	k__Bacteria	p__Bacteroidota	c__Bacteroidia	o__Flavobacteriales	f__Flavobacteriaceae	__	__
8166eb334228747d8ffbfa831b53f9b3	0.999998292898614	k__Bacteria;p__Proteobacteria;c__Alphaproteobacteria;o__Caulobacterales;f__Hyphomonadaceae;g__Robiginitomaculum;__	k__Bacteria	p__Proteobacteria	c__Alphaproteobacteria	o__Caulobacterales	f__Hyphomonadaceae	g__Robiginitomaculum	__
b0187963e04783d254c67155ae7ce14a	0.99999999750215	k__Bacteria;p__Verrucomicrobiota;c__Verrucomicrobiae;o__Verrucomicrobiales;f__Rubritaleaceae;g__Roseibacillus;__	k__Bacteria	p__Verrucomicrobiota	c__Verrucomicrobiae	o__Verrucomicrobiales	f__Rubritaleaceae	g__Roseibacillus	__
e5105bf66a36c26244016ecc0c5c3769	0.950696037720858	k__Bacteria;p__Proteobacteria;c__Alphaproteobacteria;o__Caulobacterales;f__Hyphomonadaceae;g__Algimonas;s__Algimonas_ampicilliniresistens	k__Bacteria	p__Proteobacteria	c__Alphaproteobacteria	o__Caulobacterales	f__Hyphomonadaceae	g__Algimonas	s__Algimonas_ampicilliniresistens
02683fd136df0279d5564550e43494ff	0.999600638063559	k__Bacteria;p__Proteobacteria;c__Gammaproteobacteria;o__Oceanospirillales;f__Pseudohongiellaceae;g__Pseudohongiella;__	k__Bacteria	p__Proteobacteria	c__Gammaproteobacteria	o__Oceanospirillales	f__Pseudohongiellaceae	g__Pseudohongiella	__
4b19b37aab2156237ee38e44189ebbfd	0.967863986074066	k__Bacteria;p__Verrucomicrobiota;c__Verrucomicrobiae;o__Verrucomicrobiales;f__Rubritaleaceae;g__Luteolibacter;s__unidentified_marine_bacterioplankton	k__Bacteria	p__Verrucomicrobiota	c__Verrucomicrobiae	o__Verrucomicrobiales	f__Rubritaleaceae	g__Luteolibacter	s__unidentified_marine_bacterioplankton
d07f9b35c1801f25c59f63cfabaeaa30	0.985428994173291	k__Bacteria;p__Bacteroidota;c__Bacteroidia;o__Flavobacteriales;f__Flavobacteriaceae;g__Aquibacter;__	k__Bacteria	p__Bacteroidota	c__Bacteroidia	o__Flavobacteriales	f__Flavobacteriaceae	g__Aquibacter	__
220fef604ca06f2f6968987c33e65222	0.999999997007512	k__Bacteria;p__Proteobacteria;c__Alphaproteobacteria;o__Rhodobacterales;f__Rhodobacteraceae;__;__	k__Bacteria	p__Proteobacteria	c__Alphaproteobacteria	o__Rhodobacterales	f__Rhodobacteraceae	__	__
837b772436f99dbf26f50e4c652bdf40	0.999812592602106	k__Bacteria;p__Bacteroidota;c__Bacteroidia;o__Cytophagales;f__Cyclobacteriaceae;g__Fabibacter;__	k__Bacteria	p__Bacteroidota	c__Bacteroidia	o__Cytophagales	f__Cyclobacteriaceae	g__Fabibacter	__
612277e37da98691ca072390b3eeee4c	0.99886650872741	k__Bacteria;p__Proteobacteria;c__Gammaproteobacteria;__;__;__;__	k__Bacteria	p__Proteobacteria	c__Gammaproteobacteria	__	__	__	__
53e26e8ff95a11edf6a8fef848b6400f	0.998214447142129	k__Bacteria;p__Proteobacteria;c__Gammaproteobacteria;o__Oceanospirillales;f__Nitrincolaceae;g__uncultured;__	k__Bacteria	p__Proteobacteria	c__Gammaproteobacteria	o__Oceanospirillales	f__Nitrincolaceae	g__uncultured	__
69ee0a81807ead63bdd4b3c43a8aff5f	0.998179631021876	k__Bacteria;p__Proteobacteria;c__Gammaproteobacteria;o__Burkholderiales;f__Methylophilaceae;g__Methylotenera;s__bacterium_WH2-1	k__Bacteria	p__Proteobacteria	c__Gammaproteobacteria	o__Burkholderiales	f__Methylophilaceae	g__Methylotenera	s__bacterium_WH2-1
8d2140a96935dd2cd66b21a74c6f2f79	0.996996303042477	k__Bacteria;p__Bacteroidota;c__Bacteroidia;o__Chitinophagales;f__uncultured;g__uncultured_Bacteroidetes/Chlorobi_group_bacterium;s__	k__Bacteria	p__Bacteroidota	c__Bacteroidia	o__Chitinophagales	f__uncultured	g__uncultured_Bacteroidetes/Chlorobi_group_bacterium	s__
1e3d9202cef6e49c4f3effc33c385637	0.999999686755548	k__Bacteria;p__Proteobacteria;c__Gammaproteobacteria;__;__;__;__	k__Bacteria	p__Proteobacteria	c__Gammaproteobacteria	__	__	__	__
6753053782b4984c2ca5ddc4660c0336	0.917551421460164	k__Bacteria;p__Proteobacteria;c__Alphaproteobacteria;o__Caulobacterales;f__Hyphomonadaceae;g__uncultured;s__uncultured_Alphaproteobacteria_bacterium	k__Bacteria	p__Proteobacteria	c__Alphaproteobacteria	o__Caulobacterales	f__Hyphomonadaceae	g__uncultured	s__uncultured_Alphaproteobacteria_bacterium
62d8bcf0a3f65506100773d4256439aa	0.862202338197621	k__Bacteria;p__Proteobacteria;c__Gammaproteobacteria;o__UBA10353_marine_group;f__uncultured_deep-sea_bacterium;g__;s__	k__Bacteria	p__Proteobacteria	c__Gammaproteobacteria	o__UBA10353_marine_group	f__uncultured_deep-sea_bacterium	g__	s__
0136ae9a5ac3bba350c538487d972cab	0.82957845650182	k__Bacteria;p__Proteobacteria;c__Gammaproteobacteria;o__Alteromonadales;f__Colwelliaceae;g__Thalassotalea;s__uncultured_bacterium	k__Bacteria	p__Proteobacteria	c__Gammaproteobacteria	o__Alteromonadales	f__Colwelliaceae	g__Thalassotalea	s__uncultured_bacterium
32c24fc2b36e302784b475eda5e3ff53	0.998606696562315	k__Bacteria;p__Proteobacteria;c__Gammaproteobacteria;o__Alteromonadales;f__Colwelliaceae;__;__	k__Bacteria	p__Proteobacteria	c__Gammaproteobacteria	o__Alteromonadales	f__Colwelliaceae	__	__
c54d5f7930fc72c36ab63e923e790a98	0.959844498288235	k__Bacteria;p__Proteobacteria;c__Alphaproteobacteria;o__Caulobacterales;f__Hyphomonadaceae;g__Litorimonas;s__uncultured_marine_bacterium	k__Bacteria	p__Proteobacteria	c__Alphaproteobacteria	o__Caulobacterales	f__Hyphomonadaceae	g__Litorimonas	s__uncultured_marine_bacterium
d93587ebc1a44d414d05341534e9f0cc	0.905645406785231	k__Bacteria;p__Proteobacteria;c__Alphaproteobacteria;o__Rhodobacterales;f__Rhodobacteraceae;g__Octadecabacter;s__uncultured_marine_bacterium	k__Bacteria	p__Proteobacteria	c__Alphaproteobacteria	o__Rhodobacterales	f__Rhodobacteraceae	g__Octadecabacter	s__uncultured_marine_bacterium
8ac5d6a4bb0efa380eddc5132c420f1c	0.979090549695544	k__Bacteria;p__Proteobacteria;c__Gammaproteobacteria;o__Alteromonadales;f__Colwelliaceae;g__Colwellia;__	k__Bacteria	p__Proteobacteria	c__Gammaproteobacteria	o__Alteromonadales	f__Colwelliaceae	g__Colwellia	__
14cb09afe64497b45d536675ae5076b0	0.999962551141058	k__Bacteria;p__Bacteroidota;c__Bacteroidia;o__Chitinophagales;f__Saprospiraceae;g__Lewinella;s__uncultured_marine_bacterium	k__Bacteria	p__Bacteroidota	c__Bacteroidia	o__Chitinophagales	f__Saprospiraceae	g__Lewinella	s__uncultured_marine_bacterium
658ffeba9f2c894706a5c02fc1cc8745	0.999999998296786	k__Bacteria;p__Proteobacteria;c__Gammaproteobacteria;__;__;__;__	k__Bacteria	p__Proteobacteria	c__Gammaproteobacteria	__	__	__	__
6c7e6d22b036f97fea98531da1c69bfc	0.997249980095721	k__Bacteria;p__Proteobacteria;c__Gammaproteobacteria;o__Immundisolibacterales;f__Immundisolibacteraceae;g__uncultured;s__uncultured_gamma_proteobacterium	k__Bacteria	p__Proteobacteria	c__Gammaproteobacteria	o__Immundisolibacterales	f__Immundisolibacteraceae	g__uncultured	s__uncultured_gamma_proteobacterium
a8b6e57f1f04e8cbc8b176f7ecc27ab7	0.999959946563948	k__Bacteria;p__Proteobacteria;c__Gammaproteobacteria;o__OM182_clade;__;__;__	k__Bacteria	p__Proteobacteria	c__Gammaproteobacteria	o__OM182_clade	__	__	__
2b17a012cf3e3cd9905d9a2fb2e05caf	0.889342709927566	k__Bacteria;p__Proteobacteria;c__Gammaproteobacteria;o__Cellvibrionales;f__Halieaceae;g__Congregibacter;s__Congregibacter_litoralis_KT71	k__Bacteria	p__Proteobacteria	c__Gammaproteobacteria	o__Cellvibrionales	f__Halieaceae	g__Congregibacter	s__Congregibacter_litoralis_KT71
57efdead228149f438de5bf63dac13c7	0.999999836509748	k__Bacteria;p__Bacteroidota;c__Bacteroidia;o__Flavobacteriales;f__Flavobacteriaceae;g__Kordia;__	k__Bacteria	p__Bacteroidota	c__Bacteroidia	o__Flavobacteriales	f__Flavobacteriaceae	g__Kordia	__
080c73b3f042dccd15071c223180e59c	0.998270757306079	k__Bacteria;p__Bacteroidota;c__Bacteroidia;o__Chitinophagales;f__Saprospiraceae;__;__	k__Bacteria	p__Bacteroidota	c__Bacteroidia	o__Chitinophagales	f__Saprospiraceae	__	__
d7e242b9e4f15c9762b1252b8142f81a	0.999999999972538	k__Bacteria;p__Proteobacteria;c__Gammaproteobacteria;__;__;__;__	k__Bacteria	p__Proteobacteria	c__Gammaproteobacteria	__	__	__	__
5cc283ed458d05a30d28b653ff38022f	0.999987082243213	k__Bacteria;p__Proteobacteria;c__Gammaproteobacteria;o__Vibrionales;f__Vibrionaceae;g__Vibrio;__	k__Bacteria	p__Proteobacteria	c__Gammaproteobacteria	o__Vibrionales	f__Vibrionaceae	g__Vibrio	__
8b7c8a9ba81a096f070c0f9235432e8d	0.997617803124109	k__Bacteria;p__Proteobacteria;c__Gammaproteobacteria;o__Burkholderiales;f__Methylophilaceae;g__Methylotenera;__	k__Bacteria	p__Proteobacteria	c__Gammaproteobacteria	o__Burkholderiales	f__Methylophilaceae	g__Methylotenera	__
14398c92cf2bb71f8e55336949a3cde3	0.956749069617713	k__Bacteria;p__Proteobacteria;c__Gammaproteobacteria;o__Burkholderiales;f__Methylophilaceae;g__Methylotenera;s__uncultured_beta_proteobacterium	k__Bacteria	p__Proteobacteria	c__Gammaproteobacteria	o__Burkholderiales	f__Methylophilaceae	g__Methylotenera	s__uncultured_beta_proteobacterium
cec19d11c8fcf5e309fe68e273bc00fe	0.999654895219226	k__Bacteria;p__Proteobacteria;c__Alphaproteobacteria;o__Rhodospirillales;f__Magnetospiraceae;g__uncultured;__	k__Bacteria	p__Proteobacteria	c__Alphaproteobacteria	o__Rhodospirillales	f__Magnetospiraceae	g__uncultured	__
6a6c4f9f695a99392a77b64f5db68b7e	0.999936090575294	k__Bacteria;p__Proteobacteria;c__Gammaproteobacteria;o__Tenderiales;f__Tenderiaceae;g__Candidatus_Tenderia;__	k__Bacteria	p__Proteobacteria	c__Gammaproteobacteria	o__Tenderiales	f__Tenderiaceae	g__Candidatus_Tenderia	__
e5c9b704951f703b4f2b1a1e79117a02	0.999947645548158	k__Bacteria;p__Proteobacteria;c__Gammaproteobacteria;o__Arenicellales;f__Arenicellaceae;g__Arenicella;__	k__Bacteria	p__Proteobacteria	c__Gammaproteobacteria	o__Arenicellales	f__Arenicellaceae	g__Arenicella	__
e6c709c85771d50110ae0487f2b3f978	0.989867575451871	k__Bacteria;p__Proteobacteria;c__Alphaproteobacteria;o__Caulobacterales;f__Hyphomonadaceae;g__Hellea;s__uncultured_Alphaproteobacteria_bacterium	k__Bacteria	p__Proteobacteria	c__Alphaproteobacteria	o__Caulobacterales	f__Hyphomonadaceae	g__Hellea	s__uncultured_Alphaproteobacteria_bacterium
bc8d24b14e27f0e496c13e5c5a686925	0.99943335066421	k__Bacteria;p__Proteobacteria;c__Alphaproteobacteria;o__Caulobacterales;f__Hyphomonadaceae;g__Hellea;s__uncultured_Alphaproteobacteria_bacterium	k__Bacteria	p__Proteobacteria	c__Alphaproteobacteria	o__Caulobacterales	f__Hyphomonadaceae	g__Hellea	s__uncultured_Alphaproteobacteria_bacterium
cb7c017f78c0c4fc9adf03c14d7b2a96	0.868619398168433	k__Bacteria;p__Proteobacteria;c__Gammaproteobacteria;o__Granulosicoccales;f__Granulosicoccaceae;g__Granulosicoccus;s__uncultured_bacterium	k__Bacteria	p__Proteobacteria	c__Gammaproteobacteria	o__Granulosicoccales	f__Granulosicoccaceae	g__Granulosicoccus	s__uncultured_bacterium
5d69b958d0df72302c414b3505d69728	0.999908813579602	k__Bacteria;p__Bacteroidota;c__Bacteroidia;o__Chitinophagales;f__uncultured;g__uncultured_Sphingobacteriales_bacterium;s__	k__Bacteria	p__Bacteroidota	c__Bacteroidia	o__Chitinophagales	f__uncultured	g__uncultured_Sphingobacteriales_bacterium	s__
b863650e5942d67ee143c857a127eb66	0.999999998873344	k__Bacteria;p__Proteobacteria;c__Gammaproteobacteria;__;__;__;__	k__Bacteria	p__Proteobacteria	c__Gammaproteobacteria	__	__	__	__
ea0e5c9e0028c43f2449f6b81d548433	0.913112918449915	k__Bacteria;p__Proteobacteria;c__Gammaproteobacteria;o__Cellvibrionales;f__Halieaceae;g__Congregibacter;s__uncultured_bacterium	k__Bacteria	p__Proteobacteria	c__Gammaproteobacteria	o__Cellvibrionales	f__Halieaceae	g__Congregibacter	s__uncultured_bacterium
6e85d12b8d841a01d5e967947c1be6c1	0.844869540076259	k__Bacteria;p__Proteobacteria;c__Gammaproteobacteria;o__Cellvibrionales;f__Halieaceae;g__Halioglobus;s__marine_gamma_proteobacterium_HTCC2148	k__Bacteria	p__Proteobacteria	c__Gammaproteobacteria	o__Cellvibrionales	f__Halieaceae	g__Halioglobus	s__marine_gamma_proteobacterium_HTCC2148
4859fb7f5820330c7cf59eb856ca020d	0.979915853178719	k__Bacteria;p__Proteobacteria;c__Gammaproteobacteria;o__Gammaproteobacteria_Incertae_Sedis;f__Unknown_Family;g__Marinicella;s__uncultured_bacterium	k__Bacteria	p__Proteobacteria	c__Gammaproteobacteria	o__Gammaproteobacteria_Incertae_Sedis	f__Unknown_Family	g__Marinicella	s__uncultured_bacterium
557624cc287af326f475f06a9d2454ac	0.963642466392175	k__Bacteria;p__Proteobacteria;c__Alphaproteobacteria;o__Rhodobacterales;f__Rhodobacteraceae;g__Amylibacter;__	k__Bacteria	p__Proteobacteria	c__Alphaproteobacteria	o__Rhodobacterales	f__Rhodobacteraceae	g__Amylibacter	__
d2aaef937e2c5ba2a6e3bfd22b621ea5	0.927649576730979	k__Bacteria;p__Proteobacteria;c__Gammaproteobacteria;o__Thiotrichales;f__Thiotrichaceae;g__uncultured;s__uncultured_sediment_bacterium	k__Bacteria	p__Proteobacteria	c__Gammaproteobacteria	o__Thiotrichales	f__Thiotrichaceae	g__uncultured	s__uncultured_sediment_bacterium
83acc18c15a3a58714eeb7c9728e7eb4	0.884108333901629	k__Bacteria;p__Proteobacteria;c__Gammaproteobacteria;o__Oceanospirillales;f__Nitrincolaceae;g__uncultured;__	k__Bacteria	p__Proteobacteria	c__Gammaproteobacteria	o__Oceanospirillales	f__Nitrincolaceae	g__uncultured	__
2bc768f1993d036ee174063595d26f14	0.812591059523198	k__Bacteria;p__Proteobacteria;c__Gammaproteobacteria;o__Tenderiales;f__Tenderiaceae;g__Candidatus_Tenderia;s__uncultured_gamma_proteobacterium	k__Bacteria	p__Proteobacteria	c__Gammaproteobacteria	o__Tenderiales	f__Tenderiaceae	g__Candidatus_Tenderia	s__uncultured_gamma_proteobacterium
d1f5d2e04414d8944d9e97030ef3329e	0.913810648481942	k__Bacteria;p__Campilobacterota;c__Campylobacteria;o__Campylobacterales;f__Arcobacteraceae;g__Poseidonibacter;__	k__Bacteria	p__Campilobacterota	c__Campylobacteria	o__Campylobacterales	f__Arcobacteraceae	g__Poseidonibacter	__
8166b9be3c648c12130a6092832d6836	0.961956765659017	k__Bacteria;p__Bacteroidota;c__Bacteroidia;o__Flavobacteriales;f__Flavobacteriaceae;g__Flaviramulus_aquimarinus;s__	k__Bacteria	p__Bacteroidota	c__Bacteroidia	o__Flavobacteriales	f__Flavobacteriaceae	g__Flaviramulus_aquimarinus	s__
11829521ae1b904864e81eec1dccf6eb	0.999691010986788	k__Bacteria;p__Proteobacteria;c__Alphaproteobacteria;o__Caulobacterales;f__Hyphomonadaceae;g__Litorimonas;__	k__Bacteria	p__Proteobacteria	c__Alphaproteobacteria	o__Caulobacterales	f__Hyphomonadaceae	g__Litorimonas	__
5c265d378fea3274ec57b169a212d4d3	0.999956961630027	k__Bacteria;p__Bacteroidota;c__Bacteroidia;o__Flavobacteriales;f__Flavobacteriaceae;__;__	k__Bacteria	p__Bacteroidota	c__Bacteroidia	o__Flavobacteriales	f__Flavobacteriaceae	__	__
00b969dbec5ca0099e08748389059f0f	0.998645180505797	k__Bacteria;p__Bacteroidota;c__Bacteroidia;o__Chitinophagales;f__Saprospiraceae;g__uncultured;s__uncultured_marine_bacterium	k__Bacteria	p__Bacteroidota	c__Bacteroidia	o__Chitinophagales	f__Saprospiraceae	g__uncultured	s__uncultured_marine_bacterium
322054efe20fa7b4c701eda31076a429	0.999639937299622	k__Bacteria;p__Proteobacteria;c__Gammaproteobacteria;o__Alteromonadales;f__Moritellaceae;g__Moritella;__	k__Bacteria	p__Proteobacteria	c__Gammaproteobacteria	o__Alteromonadales	f__Moritellaceae	g__Moritella	__
fb59565bc40d6e8af81e449aabe6746c	0.975049396460576	k__Bacteria;p__Bacteroidota;c__Bacteroidia;o__Flavobacteriales;f__Flavobacteriaceae;g__Gilvibacter;s__uncultured_Bacteroidetes_bacterium	k__Bacteria	p__Bacteroidota	c__Bacteroidia	o__Flavobacteriales	f__Flavobacteriaceae	g__Gilvibacter	s__uncultured_Bacteroidetes_bacterium
68448174e65c1b4ca8520af2c3608db0	0.881544748111847	k__Bacteria;p__Proteobacteria;c__Gammaproteobacteria;o__Alteromonadales;f__Alteromonadaceae;g__Glaciecola;s__Glaciecola_punicea	k__Bacteria	p__Proteobacteria	c__Gammaproteobacteria	o__Alteromonadales	f__Alteromonadaceae	g__Glaciecola	s__Glaciecola_punicea
5e949c61aa225b189df6c1ba951becad	0.948222381377271	k__Bacteria;p__Proteobacteria;c__Alphaproteobacteria;o__Sphingomonadales;f__Sphingomonadaceae;g__Erythrobacter;__	k__Bacteria	p__Proteobacteria	c__Alphaproteobacteria	o__Sphingomonadales	f__Sphingomonadaceae	g__Erythrobacter	__
46de60093441b76cf8c0d8e2922002ad	0.852168977240744	k__Bacteria;p__Proteobacteria;c__Gammaproteobacteria;o__Cellvibrionales;f__Halieaceae;g__OM60(NOR5)_clade;__	k__Bacteria	p__Proteobacteria	c__Gammaproteobacteria	o__Cellvibrionales	f__Halieaceae	g__OM60(NOR5)_clade	__
e2d407f8e3b1c630ee9a52bf0f90537c	0.999993160652192	k__Bacteria;p__Proteobacteria;c__Gammaproteobacteria;o__Cellvibrionales;f__Halieaceae;__;__	k__Bacteria	p__Proteobacteria	c__Gammaproteobacteria	o__Cellvibrionales	f__Halieaceae	__	__
a90b1ddcd6864cc290c8443dce0771ed	0.999695031603783	k__Bacteria;p__Bacteroidota;c__Bacteroidia;o__Chitinophagales;f__Saprospiraceae;__;__	k__Bacteria	p__Bacteroidota	c__Bacteroidia	o__Chitinophagales	f__Saprospiraceae	__	__
40377e54010a84dbca9c3914f2969e91	0.95141195097409	k__Bacteria;p__Proteobacteria;c__Alphaproteobacteria;o__Sphingomonadales;f__Sphingomonadaceae;g__Sphingorhabdus;__	k__Bacteria	p__Proteobacteria	c__Alphaproteobacteria	o__Sphingomonadales	f__Sphingomonadaceae	g__Sphingorhabdus	__
ce4a3e5aa5722556177df754865b577e	0.865685634308473	k__Bacteria;p__Proteobacteria;c__Gammaproteobacteria;o__Thiotrichales;f__Thiotrichaceae;g__Leucothrix;s__uncultured_bacterium	k__Bacteria	p__Proteobacteria	c__Gammaproteobacteria	o__Thiotrichales	f__Thiotrichaceae	g__Leucothrix	s__uncultured_bacterium
6606263689ea798028333ff4c9a1beba	0.999999426984118	k__Bacteria;p__Verrucomicrobiota;c__Verrucomicrobiae;o__Verrucomicrobiales;f__Rubritaleaceae;g__Rubritalea;__	k__Bacteria	p__Verrucomicrobiota	c__Verrucomicrobiae	o__Verrucomicrobiales	f__Rubritaleaceae	g__Rubritalea	__
6f5254fa25331592514ccfaa1b3fb8e0	0.971661050036853	k__Bacteria;p__Cyanobacteria;c__Cyanobacteriia;o__Cyanobacteriales;f__Cyanobacteriaceae;g__Symphothece_PCC-7002;s__Leptolyngbya_sp._PCC_7376	k__Bacteria	p__Cyanobacteria	c__Cyanobacteriia	o__Cyanobacteriales	f__Cyanobacteriaceae	g__Symphothece_PCC-7002	s__Leptolyngbya_sp._PCC_7376
a80cd04e66b4f7c5f27bed6186e623f3	0.98121751437432	k__Bacteria;p__Proteobacteria;c__Alphaproteobacteria;o__Caulobacterales;f__Hyphomonadaceae;g__Hellea;s__uncultured_Alphaproteobacteria_bacterium	k__Bacteria	p__Proteobacteria	c__Alphaproteobacteria	o__Caulobacterales	f__Hyphomonadaceae	g__Hellea	s__uncultured_Alphaproteobacteria_bacterium
b240173596a8b238c88e47c8b201150e	0.999999999654273	k__Bacteria;p__Proteobacteria;c__Alphaproteobacteria;o__Rhodobacterales;f__Rhodobacteraceae;__;__	k__Bacteria	p__Proteobacteria	c__Alphaproteobacteria	o__Rhodobacterales	f__Rhodobacteraceae	__	__
23763f345bd5e857b7ddd14273247452	0.997780077679545	k__Bacteria;p__Bacteroidota;c__Bacteroidia;o__Chitinophagales;f__Saprospiraceae;g__Lewinella;s__Lewinella_cohaerens	k__Bacteria	p__Bacteroidota	c__Bacteroidia	o__Chitinophagales	f__Saprospiraceae	g__Lewinella	s__Lewinella_cohaerens
3e934bbe24eb3d7b36151cb593f594c3	0.999726122275708	k__Bacteria;p__Proteobacteria;c__Alphaproteobacteria;o__Rhodobacterales;f__Rhodobacteraceae;__;__	k__Bacteria	p__Proteobacteria	c__Alphaproteobacteria	o__Rhodobacterales	f__Rhodobacteraceae	__	__
48158a8847325c8717f90edd6732dcb2	0.998505879892804	k__Bacteria;p__Proteobacteria;c__Alphaproteobacteria;o__Rhodobacterales;f__Rhodobacteraceae;g__Limibaculum;__	k__Bacteria	p__Proteobacteria	c__Alphaproteobacteria	o__Rhodobacterales	f__Rhodobacteraceae	g__Limibaculum	__
f3c1f5c0f54a7a2185eaf99db24e062b	0.900835413553446	k__Bacteria;p__Bacteroidota;c__Bacteroidia;o__Chitinophagales;f__Saprospiraceae;g__uncultured;s__uncultured_Sphingobacterium_sp.	k__Bacteria	p__Bacteroidota	c__Bacteroidia	o__Chitinophagales	f__Saprospiraceae	g__uncultured	s__uncultured_Sphingobacterium_sp.
be6dd5d2ae72dd58d318e6c9ddea543b	0.999937791627332	k__Bacteria;p__Bacteroidota;c__Bacteroidia;o__Chitinophagales;f__Saprospiraceae;g__Lewinella;s__marine_bacterium_MSC1	k__Bacteria	p__Bacteroidota	c__Bacteroidia	o__Chitinophagales	f__Saprospiraceae	g__Lewinella	s__marine_bacterium_MSC1
ac54791ac7a22ee4c3e554ab0a0fc99f	0.999959904590559	k__Bacteria;p__Proteobacteria;c__Alphaproteobacteria;o__Rhodobacterales;f__Rhodobacteraceae;__;__	k__Bacteria	p__Proteobacteria	c__Alphaproteobacteria	o__Rhodobacterales	f__Rhodobacteraceae	__	__
5161c4a02a172d24add42ee6caa66a17	0.999999971194045	k__Bacteria;p__Proteobacteria;c__Gammaproteobacteria;o__KI89A_clade;__;__;__	k__Bacteria	p__Proteobacteria	c__Gammaproteobacteria	o__KI89A_clade	__	__	__
81d266c901cd7d71b58150faeedba6d8	0.878357749707221	k__Bacteria;p__Bacteroidota;c__Bacteroidia;o__Flavobacteriales;f__Flavobacteriaceae;g__Winogradskyella;__	k__Bacteria	p__Bacteroidota	c__Bacteroidia	o__Flavobacteriales	f__Flavobacteriaceae	g__Winogradskyella	__
0af6142bcd7e32f18f5b566c01b73cf9	0.987603989569256	k__Bacteria;p__Proteobacteria;c__Gammaproteobacteria;o__Vibrionales;f__Vibrionaceae;g__Vibrio;__	k__Bacteria	p__Proteobacteria	c__Gammaproteobacteria	o__Vibrionales	f__Vibrionaceae	g__Vibrio	__
aa8faba063e862f3152726b8a364e6aa	0.930416234929313	k__Bacteria;p__Bacteroidota;c__Bacteroidia;o__Flavobacteriales;f__Flavobacteriaceae;g__Ulvibacter;s__uncultured_bacterium	k__Bacteria	p__Bacteroidota	c__Bacteroidia	o__Flavobacteriales	f__Flavobacteriaceae	g__Ulvibacter	s__uncultured_bacterium
a98e4d33e1ba85b9f187597239a0d913	0.875315794976562	k__Bacteria;p__Proteobacteria;c__Alphaproteobacteria;o__Rhodobacterales;f__Rhodobacteraceae;g__Yoonia-Loktanella;s__uncultured_bacterium	k__Bacteria	p__Proteobacteria	c__Alphaproteobacteria	o__Rhodobacterales	f__Rhodobacteraceae	g__Yoonia-Loktanella	s__uncultured_bacterium
23e5f95e4936a801410a5efab4e9dd9b	0.950923979876492	k__Bacteria;p__Proteobacteria;c__Alphaproteobacteria;o__Caulobacterales;f__Hyphomonadaceae;g__uncultured;__	k__Bacteria	p__Proteobacteria	c__Alphaproteobacteria	o__Caulobacterales	f__Hyphomonadaceae	g__uncultured	__
18664cb975a2e9c1b26deef9907a7a99	0.999871100324546	k__Bacteria;p__Proteobacteria;c__Alphaproteobacteria;o__Rhodospirillales;f__Magnetospiraceae;g__uncultured;__	k__Bacteria	p__Proteobacteria	c__Alphaproteobacteria	o__Rhodospirillales	f__Magnetospiraceae	g__uncultured	__
22bebb366f810c7b8d78fbba9d3b371e	0.963473109813372	k__Bacteria;p__Bacteroidota;c__Bacteroidia;o__Flavobacteriales;f__Flavobacteriaceae;g__Aquibacter;__	k__Bacteria	p__Bacteroidota	c__Bacteroidia	o__Flavobacteriales	f__Flavobacteriaceae	g__Aquibacter	__
0a881fd3f52db218096778c7e336055e	0.993158421509565	k__Bacteria;p__Proteobacteria;c__Gammaproteobacteria;o__Cellvibrionales;f__Spongiibacteraceae;g__BD1-7_clade;s__marine_metagenome	k__Bacteria	p__Proteobacteria	c__Gammaproteobacteria	o__Cellvibrionales	f__Spongiibacteraceae	g__BD1-7_clade	s__marine_metagenome
cc0f74cc18b188d13217d9b28affc072	0.999845894210512	k__Bacteria;p__Verrucomicrobiota;c__Verrucomicrobiae;o__Verrucomicrobiales;f__Rubritaleaceae;g__Rubritalea;s__uncultured_bacterium	k__Bacteria	p__Verrucomicrobiota	c__Verrucomicrobiae	o__Verrucomicrobiales	f__Rubritaleaceae	g__Rubritalea	s__uncultured_bacterium
9ac3c6077fc4addf614c944f3bdf12a4	0.958262688855136	k__Bacteria;p__Proteobacteria;c__Gammaproteobacteria;o__Oceanospirillales;f__P13-46;g__uncultured_bacterium;s__	k__Bacteria	p__Proteobacteria	c__Gammaproteobacteria	o__Oceanospirillales	f__P13-46	g__uncultured_bacterium	s__
9e6b536c1e23fff690a4c34bcf88ef33	0.970627700740223	k__Bacteria;p__Proteobacteria;c__Alphaproteobacteria;o__Rhodobacterales;f__Rhodobacteraceae;g__Limibaculum;__	k__Bacteria	p__Proteobacteria	c__Alphaproteobacteria	o__Rhodobacterales	f__Rhodobacteraceae	g__Limibaculum	__
23d86f6f62c18b294272da604d7cc142	0.911074985416671	k__Bacteria;p__Proteobacteria;c__Gammaproteobacteria;o__Granulosicoccales;f__Granulosicoccaceae;g__Granulosicoccus;s__uncultured_bacterium	k__Bacteria	p__Proteobacteria	c__Gammaproteobacteria	o__Granulosicoccales	f__Granulosicoccaceae	g__Granulosicoccus	s__uncultured_bacterium
49d3752734338216c241900569670841	0.819262840175065	k__Bacteria;p__Proteobacteria;c__Gammaproteobacteria;o__Alteromonadales;f__Alteromonadaceae;g__Paraglaciecola;__	k__Bacteria	p__Proteobacteria	c__Gammaproteobacteria	o__Alteromonadales	f__Alteromonadaceae	g__Paraglaciecola	__
602b214302b5281f99f14541d390c3c6	0.985921753633125	k__Bacteria;p__Proteobacteria;c__Gammaproteobacteria;o__HOC36;f__uncultured_sediment_bacterium;g__;s__	k__Bacteria	p__Proteobacteria	c__Gammaproteobacteria	o__HOC36	f__uncultured_sediment_bacterium	g__	s__
1299a67b1a258c28100a720a6717ddda	0.996790886658048	k__Bacteria;p__Bacteroidota;c__Bacteroidia;o__Chitinophagales;f__uncultured;g__uncultured_Bacteroidetes_bacterium;s__	k__Bacteria	p__Bacteroidota	c__Bacteroidia	o__Chitinophagales	f__uncultured	g__uncultured_Bacteroidetes_bacterium	s__
a09cf09785a4c0e8a18a26107608c6f8	0.973442457034419	k__Bacteria;p__Bacteroidota;c__Bacteroidia;o__Flavobacteriales;f__Cryomorphaceae;g__Vicingus;s__uncultured_bacterium	k__Bacteria	p__Bacteroidota	c__Bacteroidia	o__Flavobacteriales	f__Cryomorphaceae	g__Vicingus	s__uncultured_bacterium
42733405c98fe1cb0e6d06e664db05d6	0.943955926709314	k__Bacteria;p__Proteobacteria;c__Gammaproteobacteria;o__Oceanospirillales;f__Kangiellaceae;g__uncultured;s__uncultured_bacterium	k__Bacteria	p__Proteobacteria	c__Gammaproteobacteria	o__Oceanospirillales	f__Kangiellaceae	g__uncultured	s__uncultured_bacterium
4f6c8f5c5b3011484fad7730b722b88c	0.99999093708022	k__Bacteria;p__Bacteroidota;c__Bacteroidia;o__Cytophagales;f__Amoebophilaceae;g__Candidatus_Amoebophilus;__	k__Bacteria	p__Bacteroidota	c__Bacteroidia	o__Cytophagales	f__Amoebophilaceae	g__Candidatus_Amoebophilus	__
7026e5f67f39ed8024c3d861c2895de2	0.898585098752689	k__Bacteria;p__Proteobacteria;c__Gammaproteobacteria;o__BD7-8;f__uncultured_gamma_proteobacterium;g__;s__	k__Bacteria	p__Proteobacteria	c__Gammaproteobacteria	o__BD7-8	f__uncultured_gamma_proteobacterium	g__	s__
9b3db5463521a33ad1679e90f88894d2	0.999718326954497	k__Bacteria;p__Proteobacteria;c__Gammaproteobacteria;o__Oceanospirillales;f__Pseudohongiellaceae;g__Pseudohongiella;__	k__Bacteria	p__Proteobacteria	c__Gammaproteobacteria	o__Oceanospirillales	f__Pseudohongiellaceae	g__Pseudohongiella	__
87d76cfe4a5682d6d922903d39c7cf2d	0.998079741066647	k__Bacteria;p__Bacteroidota;c__Bacteroidia;o__Flavobacteriales;f__Flavobacteriaceae;g__uncultured;s__uncultured_Lutibacter_sp.	k__Bacteria	p__Bacteroidota	c__Bacteroidia	o__Flavobacteriales	f__Flavobacteriaceae	g__uncultured	s__uncultured_Lutibacter_sp.
b4947c2533dc74faaff4a7fee409d4cd	0.999999999594067	k__Bacteria;p__Proteobacteria;c__Gammaproteobacteria;__;__;__;__	k__Bacteria	p__Proteobacteria	c__Gammaproteobacteria	__	__	__	__
eee87f1f2a84c5d2a89be96667b00f1f	0.999831620457461	k__Bacteria;p__Campilobacterota;c__Campylobacteria;o__Campylobacterales;f__Arcobacteraceae;g__uncultured;__	k__Bacteria	p__Campilobacterota	c__Campylobacteria	o__Campylobacterales	f__Arcobacteraceae	g__uncultured	__
61fea7f42209823b551da84d327c11d3	0.99977753449586	k__Bacteria;p__Proteobacteria;c__Gammaproteobacteria;o__OM182_clade;__;__;__	k__Bacteria	p__Proteobacteria	c__Gammaproteobacteria	o__OM182_clade	__	__	__
220fb7ab6ff01bd68c17b9d1db889329	0.839821366930136	k__Bacteria;p__Firmicutes;c__Bacilli;o__Entomoplasmatales;f__Entomoplasmatales_Incertae_Sedis;g__Candidatus_Hepatoplasma;s__uncultured_bacterium	k__Bacteria	p__Firmicutes	c__Bacilli	o__Entomoplasmatales	f__Entomoplasmatales_Incertae_Sedis	g__Candidatus_Hepatoplasma	s__uncultured_bacterium
931ab92c9b75ba245e159459404a4fa3	0.931236123316862	k__Bacteria;p__Bacteroidota;c__Bacteroidia;o__Flavobacteriales;f__Cryomorphaceae;g__Vicingus;s__uncultured_bacterium	k__Bacteria	p__Bacteroidota	c__Bacteroidia	o__Flavobacteriales	f__Cryomorphaceae	g__Vicingus	s__uncultured_bacterium
7d4209f1d2a8c7024b5d6aa461cd4c87	0.84193161103454	k__Bacteria;p__Bacteroidota;c__Bacteroidia;o__Flavobacteriales;f__Flavobacteriaceae;g__Pibocella;__	k__Bacteria	p__Bacteroidota	c__Bacteroidia	o__Flavobacteriales	f__Flavobacteriaceae	g__Pibocella	__
5bfc4764e66dd400a26d8fabcbd0081b	0.987339517940223	k__Bacteria;p__Bacteroidota;c__Rhodothermia;o__Balneolales;f__Balneolaceae;g__Balneola;s__uncultured_Bacteroidetes_bacterium	k__Bacteria	p__Bacteroidota	c__Rhodothermia	o__Balneolales	f__Balneolaceae	g__Balneola	s__uncultured_Bacteroidetes_bacterium
8afe42e26a7ff633dbeec741495caf3f	0.996809559339945	k__Bacteria;p__Proteobacteria;c__Gammaproteobacteria;o__Granulosicoccales;f__Granulosicoccaceae;g__Granulosicoccus;__	k__Bacteria	p__Proteobacteria	c__Gammaproteobacteria	o__Granulosicoccales	f__Granulosicoccaceae	g__Granulosicoccus	__
60d2f0271f82a2e28cc5daf369758e00	0.999986463648934	k__Bacteria;p__Bacteroidota;c__Bacteroidia;o__Flavobacteriales;f__Flavobacteriaceae;__;__	k__Bacteria	p__Bacteroidota	c__Bacteroidia	o__Flavobacteriales	f__Flavobacteriaceae	__	__
fcaad33754cc7e28678d93ea304c1c71	0.867249257003661	k__Bacteria;p__Proteobacteria;c__Gammaproteobacteria;o__OM182_clade;f__uncultured_gamma_proteobacterium;g__;s__	k__Bacteria	p__Proteobacteria	c__Gammaproteobacteria	o__OM182_clade	f__uncultured_gamma_proteobacterium	g__	s__
cceaa8e574c368faa54f84e62969b939	0.833888049823776	k__Bacteria;p__Bacteroidota;c__Bacteroidia;o__Flavobacteriales;f__Flavobacteriaceae;g__Jejudonia;__	k__Bacteria	p__Bacteroidota	c__Bacteroidia	o__Flavobacteriales	f__Flavobacteriaceae	g__Jejudonia	__
5f62270ea452e2627ccc08c2614d60b7	0.99980303960523	k__Bacteria;p__Bacteroidota;c__Bacteroidia;o__Cytophagales;f__Cyclobacteriaceae;g__Ekhidna;__	k__Bacteria	p__Bacteroidota	c__Bacteroidia	o__Cytophagales	f__Cyclobacteriaceae	g__Ekhidna	__
5e25871b122308df6d0768f54042c54e	0.999943718838273	k__Bacteria;p__Proteobacteria;c__Gammaproteobacteria;__;__;__;__	k__Bacteria	p__Proteobacteria	c__Gammaproteobacteria	__	__	__	__
7897b7334ce26601afac7e17e5228949	0.993539236907175	k__Bacteria;p__Myxococcota;c__Polyangia;o__Nannocystales;f__Nannocystaceae;g__uncultured;s__uncultured_proteobacterium	k__Bacteria	p__Myxococcota	c__Polyangia	o__Nannocystales	f__Nannocystaceae	g__uncultured	s__uncultured_proteobacterium
b3116151847083683fca69f451751cfc	0.995533469294331	k__Bacteria;p__Proteobacteria;c__Gammaproteobacteria;o__Tenderiales;f__Tenderiaceae;g__Candidatus_Tenderia;__	k__Bacteria	p__Proteobacteria	c__Gammaproteobacteria	o__Tenderiales	f__Tenderiaceae	g__Candidatus_Tenderia	__
ee50e28dc7842aa24f407e51079e8f4a	0.976986032913552	k__Bacteria;p__Bacteroidota;c__Bacteroidia;o__Flavobacteriales;f__Flavobacteriaceae;g__Winogradskyella;__	k__Bacteria	p__Bacteroidota	c__Bacteroidia	o__Flavobacteriales	f__Flavobacteriaceae	g__Winogradskyella	__
5c51ff9411a1599164d2d7e9f08d042c	0.999471956235304	k__Bacteria;p__Patescibacteria;c__Parcubacteria;o__Candidatus_Kaiserbacteria;__;__;__	k__Bacteria	p__Patescibacteria	c__Parcubacteria	o__Candidatus_Kaiserbacteria	__	__	__
e3df3287e648930970de0dc420a72b4c	0.999999864732242	k__Bacteria;p__Proteobacteria;c__Alphaproteobacteria;o__Sphingomonadales;f__Sphingomonadaceae;__;__	k__Bacteria	p__Proteobacteria	c__Alphaproteobacteria	o__Sphingomonadales	f__Sphingomonadaceae	__	__
62c76a30a14e6438a328c1b0d06731fe	0.999340134577475	k__Bacteria;p__Bacteroidota;c__Bacteroidia;o__Flavobacteriales;f__Flavobacteriaceae;__;__	k__Bacteria	p__Bacteroidota	c__Bacteroidia	o__Flavobacteriales	f__Flavobacteriaceae	__	__
8cb931cdc48a9d651383d94902f337fb	0.988519388523328	k__Bacteria;p__Proteobacteria;c__Gammaproteobacteria;o__Arenicellales;f__Arenicellaceae;g__Arenicella;s__uncultured_bacterium	k__Bacteria	p__Proteobacteria	c__Gammaproteobacteria	o__Arenicellales	f__Arenicellaceae	g__Arenicella	s__uncultured_bacterium
a87eb07e3d277a72cf66ba0ac133d33f	0.99997913200047	k__Bacteria;p__Proteobacteria;c__Gammaproteobacteria;o__Alteromonadales;f__Psychromonadaceae;g__Psychromonas;__	k__Bacteria	p__Proteobacteria	c__Gammaproteobacteria	o__Alteromonadales	f__Psychromonadaceae	g__Psychromonas	__
d123764a47c5900948ad41910557288d	0.923677114332274	k__Bacteria;p__Proteobacteria;c__Gammaproteobacteria;o__Cellvibrionales;f__Porticoccaceae;g__Porticoccus;s__uncultured_bacterium	k__Bacteria	p__Proteobacteria	c__Gammaproteobacteria	o__Cellvibrionales	f__Porticoccaceae	g__Porticoccus	s__uncultured_bacterium
a159e15592519f8b41772f666f974c94	0.999999910234435	k__Bacteria;p__Bacteroidota;c__Bacteroidia;o__Flavobacteriales;f__Flavobacteriaceae;__;__	k__Bacteria	p__Bacteroidota	c__Bacteroidia	o__Flavobacteriales	f__Flavobacteriaceae	__	__
ecdc9247e49640ea96dd8e07513bf38f	0.999999841425063	k__Bacteria;p__Campilobacterota;c__Campylobacteria;o__Campylobacterales;f__Arcobacteraceae;__;__	k__Bacteria	p__Campilobacterota	c__Campylobacteria	o__Campylobacterales	f__Arcobacteraceae	__	__
d34d4c6ad640c3b4551c460db4720ff2	0.914259823056659	k__Bacteria;p__Proteobacteria;c__Alphaproteobacteria;o__Rhodobacterales;f__Rhodobacteraceae;g__Amylibacter;__	k__Bacteria	p__Proteobacteria	c__Alphaproteobacteria	o__Rhodobacterales	f__Rhodobacteraceae	g__Amylibacter	__
5d6d00d6a0501ac89828250a774d463b	0.824051294644961	k__Bacteria;p__Proteobacteria;c__Gammaproteobacteria;o__Cellvibrionales;f__Halieaceae;g__Halioglobus;s__uncultured_bacterium	k__Bacteria	p__Proteobacteria	c__Gammaproteobacteria	o__Cellvibrionales	f__Halieaceae	g__Halioglobus	s__uncultured_bacterium
88d47b749e645f03e0fa06b819c7fed8	0.967246587608587	k__Bacteria;p__Bacteroidota;c__Bacteroidia;o__Flavobacteriales;f__Flavobacteriaceae;g__Aquibacter;__	k__Bacteria	p__Bacteroidota	c__Bacteroidia	o__Flavobacteriales	f__Flavobacteriaceae	g__Aquibacter	__
da67a9b8e3877c70b8045525165ae386	0.913294241073731	k__Bacteria;p__Bacteroidota;c__Bacteroidia;o__Flavobacteriales;f__Flavobacteriaceae;g__Winogradskyella;__	k__Bacteria	p__Bacteroidota	c__Bacteroidia	o__Flavobacteriales	f__Flavobacteriaceae	g__Winogradskyella	__
9dde897da392bcb1703de8a2e574c4c5	0.99901770016454	k__Bacteria;p__Proteobacteria;c__Gammaproteobacteria;o__Cellvibrionales;f__Porticoccaceae;__;__	k__Bacteria	p__Proteobacteria	c__Gammaproteobacteria	o__Cellvibrionales	f__Porticoccaceae	__	__
2600cd3b6a20ed863707510148c60a00	0.950128303859809	k__Bacteria;p__Bacteroidota;c__Bacteroidia;o__Chitinophagales;f__uncultured;g__uncultured_Bacteroidetes_bacterium;s__	k__Bacteria	p__Bacteroidota	c__Bacteroidia	o__Chitinophagales	f__uncultured	g__uncultured_Bacteroidetes_bacterium	s__
2fa40aa44796aa4b788da690a57550c4	0.957789573603878	k__Bacteria;p__Proteobacteria;c__Alphaproteobacteria;o__Rhodobacterales;f__Rhodobacteraceae;g__Yoonia-Loktanella;__	k__Bacteria	p__Proteobacteria	c__Alphaproteobacteria	o__Rhodobacterales	f__Rhodobacteraceae	g__Yoonia-Loktanella	__
d873d25bb3430855d0a3e175c26b93b4	0.999947601886658	k__Bacteria;p__Proteobacteria;c__Gammaproteobacteria;__;__;__;__	k__Bacteria	p__Proteobacteria	c__Gammaproteobacteria	__	__	__	__
b46979094b7ad28984388cf8c6bd2dd7	0.99999997375517	k__Bacteria;p__Proteobacteria;c__Alphaproteobacteria;o__Rhodobacterales;f__Rhodobacteraceae;__;__	k__Bacteria	p__Proteobacteria	c__Alphaproteobacteria	o__Rhodobacterales	f__Rhodobacteraceae	__	__
20a329282b4ce8c3ffa8977f4151f9a1	0.999501626364023	k__Bacteria;p__Campilobacterota;c__Campylobacteria;o__Campylobacterales;f__Arcobacteraceae;g__uncultured;__	k__Bacteria	p__Campilobacterota	c__Campylobacteria	o__Campylobacterales	f__Arcobacteraceae	g__uncultured	__
74ebc08892ae33b757b16370928b54d5	0.974254419370085	k__Bacteria;p__Proteobacteria;c__Gammaproteobacteria;o__Cellvibrionales;f__Cellvibrionaceae;g__uncultured;s__uncultured_gamma_proteobacterium	k__Bacteria	p__Proteobacteria	c__Gammaproteobacteria	o__Cellvibrionales	f__Cellvibrionaceae	g__uncultured	s__uncultured_gamma_proteobacterium
1198c9a75c696b4e399352ac3bc861b9	0.999917842091328	k__Bacteria;p__Proteobacteria;c__Alphaproteobacteria;o__Sphingomonadales;f__Sphingomonadaceae;__;__	k__Bacteria	p__Proteobacteria	c__Alphaproteobacteria	o__Sphingomonadales	f__Sphingomonadaceae	__	__
cae7c1ad6fbea4a12d0f911e55d0ba93	0.999999828482318	k__Bacteria;p__Bacteroidota;c__Bacteroidia;o__Flavobacteriales;f__Flavobacteriaceae;__;__	k__Bacteria	p__Bacteroidota	c__Bacteroidia	o__Flavobacteriales	f__Flavobacteriaceae	__	__
58635bf864e4031845bd08d64344933b	0.815876973606782	k__Bacteria;p__Bacteroidota;c__Bacteroidia;o__Flavobacteriales;f__Flavobacteriaceae;g__Olleya;s__Olleya_aquimaris	k__Bacteria	p__Bacteroidota	c__Bacteroidia	o__Flavobacteriales	f__Flavobacteriaceae	g__Olleya	s__Olleya_aquimaris
b3067f2e10df951ccbcbb9e053d1e46d	0.969284621300498	k__Bacteria;p__Proteobacteria;c__Alphaproteobacteria;o__Rhodobacterales;f__Rhodobacteraceae;g__Yoonia-Loktanella;__	k__Bacteria	p__Proteobacteria	c__Alphaproteobacteria	o__Rhodobacterales	f__Rhodobacteraceae	g__Yoonia-Loktanella	__
bbaa7a360694566117519e810c2aa638	0.998709341785677	k__Bacteria;p__Proteobacteria;c__Gammaproteobacteria;o__Alteromonadales;f__Alteromonadaceae;__;__	k__Bacteria	p__Proteobacteria	c__Gammaproteobacteria	o__Alteromonadales	f__Alteromonadaceae	__	__
2b38a63ee2126854586ea2a2cacda189	0.847506075209697	k__Bacteria;p__Proteobacteria;c__Gammaproteobacteria;o__Steroidobacterales;f__Woeseiaceae;g__Woeseia;__	k__Bacteria	p__Proteobacteria	c__Gammaproteobacteria	o__Steroidobacterales	f__Woeseiaceae	g__Woeseia	__
6441d82b82014879bd4e9759536c0821	0.999971660739496	k__Bacteria;p__Proteobacteria;c__Gammaproteobacteria;__;__;__;__	k__Bacteria	p__Proteobacteria	c__Gammaproteobacteria	__	__	__	__
671a835807f88a776921d437b3182467	0.961020277503853	k__Bacteria;p__Proteobacteria;c__Gammaproteobacteria;o__Alteromonadales;f__Alteromonadaceae;g__Paraglaciecola;__	k__Bacteria	p__Proteobacteria	c__Gammaproteobacteria	o__Alteromonadales	f__Alteromonadaceae	g__Paraglaciecola	__
11cde6640cabd789362b1a3f2dba9b6a	0.999999999708478	k__Bacteria;p__Patescibacteria;c__Parcubacteria;o__Candidatus_Kaiserbacteria;__;__;__	k__Bacteria	p__Patescibacteria	c__Parcubacteria	o__Candidatus_Kaiserbacteria	__	__	__
9a62efa1f82c164fde0e78ea7887f344	0.997973556358375	k__Bacteria;p__Proteobacteria;c__Alphaproteobacteria;o__Rhodospirillales;f__Magnetospiraceae;g__uncultured;__	k__Bacteria	p__Proteobacteria	c__Alphaproteobacteria	o__Rhodospirillales	f__Magnetospiraceae	g__uncultured	__
70ae65dadad9eaac01ee0fa8afe6d006	0.999759693816319	k__Bacteria;p__Bacteroidota;c__Bacteroidia;o__Flavobacteriales;f__Flavobacteriaceae;__;__	k__Bacteria	p__Bacteroidota	c__Bacteroidia	o__Flavobacteriales	f__Flavobacteriaceae	__	__
395950cb42ee1bd9e3738998bf97e494	0.99990945886272	k__Bacteria;p__Bacteroidota;c__Bacteroidia;o__Flavobacteriales;f__Flavobacteriaceae;__;__	k__Bacteria	p__Bacteroidota	c__Bacteroidia	o__Flavobacteriales	f__Flavobacteriaceae	__	__
1a88e18e0ac64d0285b40033e0ca84ef	0.847022320438105	k__Bacteria;p__Proteobacteria;c__Alphaproteobacteria;o__Sphingomonadales;f__Sphingomonadaceae;g__Erythrobacter;__	k__Bacteria	p__Proteobacteria	c__Alphaproteobacteria	o__Sphingomonadales	f__Sphingomonadaceae	g__Erythrobacter	__
f141d6883f190c77626edc0fdcb11bb6	0.997210405671338	k__Bacteria;p__Proteobacteria;c__Gammaproteobacteria;o__Steroidobacterales;f__Woeseiaceae;g__Woeseia;__	k__Bacteria	p__Proteobacteria	c__Gammaproteobacteria	o__Steroidobacterales	f__Woeseiaceae	g__Woeseia	__
610efbefe6995cb49c4f65cd5ab9c169	0.999999999936252	k__Bacteria;p__Proteobacteria;c__Alphaproteobacteria;o__Rhodobacterales;f__Rhodobacteraceae;__;__	k__Bacteria	p__Proteobacteria	c__Alphaproteobacteria	o__Rhodobacterales	f__Rhodobacteraceae	__	__
5dec048772ef4cf4981877cab8bc37ee	0.997956106501041	k__Bacteria;p__Bacteroidota;c__Bacteroidia;o__Chitinophagales;f__Saprospiraceae;g__uncultured;__	k__Bacteria	p__Bacteroidota	c__Bacteroidia	o__Chitinophagales	f__Saprospiraceae	g__uncultured	__
5a4288ec522d171caee22dc5aa8a97d5	0.930656303318858	k__Bacteria;p__Proteobacteria;c__Alphaproteobacteria;o__Rhodobacterales;f__Rhodobacteraceae;g__Planktotalea;__	k__Bacteria	p__Proteobacteria	c__Alphaproteobacteria	o__Rhodobacterales	f__Rhodobacteraceae	g__Planktotalea	__
47810779ce5c2382c2f9934d4e024ca0	0.88469750812241	k__Bacteria;p__Actinobacteriota;c__Acidimicrobiia;o__Microtrichales;f__Microtrichaceae;g__Sva0996_marine_group;s__uncultured_organism	k__Bacteria	p__Actinobacteriota	c__Acidimicrobiia	o__Microtrichales	f__Microtrichaceae	g__Sva0996_marine_group	s__uncultured_organism
b20571bd03e12c04bd7a3ac28950f4df	0.892260673295332	k__Bacteria;p__NB1-j;c__uncultured_prokaryote;o__;f__;g__;s__	k__Bacteria	p__NB1-j	c__uncultured_prokaryote	o__	f__	g__	s__
9c0b1c09d47e515d1d4878a44611d374	0.999848272922302	k__Bacteria;p__Proteobacteria;c__Gammaproteobacteria;o__Alteromonadales;f__Alteromonadaceae;__;__	k__Bacteria	p__Proteobacteria	c__Gammaproteobacteria	o__Alteromonadales	f__Alteromonadaceae	__	__
88f605b2fa18d3278d0534b20e5fa25f	0.999986131706127	k__Bacteria;p__Proteobacteria;c__Alphaproteobacteria;o__Rhodobacterales;f__Rhodobacteraceae;__;__	k__Bacteria	p__Proteobacteria	c__Alphaproteobacteria	o__Rhodobacterales	f__Rhodobacteraceae	__	__
2ec7aadb42060b0e0dfb23bb437de8cf	0.920954686108874	k__Bacteria;p__Proteobacteria;c__Gammaproteobacteria;o__Oceanospirillales;f__Kangiellaceae;g__Aliikangiella;s__uncultured_gamma_proteobacterium	k__Bacteria	p__Proteobacteria	c__Gammaproteobacteria	o__Oceanospirillales	f__Kangiellaceae	g__Aliikangiella	s__uncultured_gamma_proteobacterium
518d7faf393eb08ed2efe2c6078834fd	0.880216171805912	k__Bacteria;p__Bacteroidota;c__Bacteroidia;o__Flavobacteriales;f__Flavobacteriaceae;g__Winogradskyella;__	k__Bacteria	p__Bacteroidota	c__Bacteroidia	o__Flavobacteriales	f__Flavobacteriaceae	g__Winogradskyella	__
00e1515a67205fcba80a7feff16a5a06	0.996493593470323	k__Bacteria;p__Actinobacteriota;c__Acidimicrobiia;o__Microtrichales;f__Microtrichaceae;g__Sva0996_marine_group;__	k__Bacteria	p__Actinobacteriota	c__Acidimicrobiia	o__Microtrichales	f__Microtrichaceae	g__Sva0996_marine_group	__
a56d89b045e28c201d5264e33ab2ac6d	0.995732114066656	k__Bacteria;p__Bacteroidota;c__Bacteroidia;o__Chitinophagales;f__uncultured;__;__	k__Bacteria	p__Bacteroidota	c__Bacteroidia	o__Chitinophagales	f__uncultured	__	__
ba37cbaa2762c5f69b6058dfa1a3ffcd	0.999892815612544	k__Bacteria;p__Verrucomicrobiota;c__Verrucomicrobiae;o__Verrucomicrobiales;f__Rubritaleaceae;g__Rubritalea;s__uncultured_bacterium	k__Bacteria	p__Verrucomicrobiota	c__Verrucomicrobiae	o__Verrucomicrobiales	f__Rubritaleaceae	g__Rubritalea	s__uncultured_bacterium
4a255ecdfccd2e8e0372ded682681c0b	0.999196567592119	k__Bacteria;p__Proteobacteria;c__Gammaproteobacteria;o__Alteromonadales;f__Psychromonadaceae;g__Psychromonas;__	k__Bacteria	p__Proteobacteria	c__Gammaproteobacteria	o__Alteromonadales	f__Psychromonadaceae	g__Psychromonas	__
c0646d28072631a5834f145c6157c28d	0.97104700009082	k__Bacteria;p__Proteobacteria;c__Gammaproteobacteria;o__Alteromonadales;f__Alteromonadaceae;g__Paraglaciecola;__	k__Bacteria	p__Proteobacteria	c__Gammaproteobacteria	o__Alteromonadales	f__Alteromonadaceae	g__Paraglaciecola	__
ebdb472d1affc85f9c24a24ec0d287d2	0.997874557953054	k__Bacteria;p__Bacteroidota;c__Bacteroidia;o__Flavobacteriales;f__Crocinitomicaceae;g__Fluviicola;__	k__Bacteria	p__Bacteroidota	c__Bacteroidia	o__Flavobacteriales	f__Crocinitomicaceae	g__Fluviicola	__
38b211b00923b93ba9a19fd633d372fd	0.999787873869124	k__Bacteria;p__Proteobacteria;c__Gammaproteobacteria;__;__;__;__	k__Bacteria	p__Proteobacteria	c__Gammaproteobacteria	__	__	__	__
015d580522776826a2109d2b4dc48880	0.942243830925228	k__Bacteria;p__Proteobacteria;c__Gammaproteobacteria;o__Steroidobacterales;f__Woeseiaceae;g__Woeseia;__	k__Bacteria	p__Proteobacteria	c__Gammaproteobacteria	o__Steroidobacterales	f__Woeseiaceae	g__Woeseia	__
411e6b711741acc0994a6642c2deb612	0.999999949081073	k__Bacteria;p__Proteobacteria;c__Alphaproteobacteria;o__Rhodobacterales;f__Rhodobacteraceae;__;__	k__Bacteria	p__Proteobacteria	c__Alphaproteobacteria	o__Rhodobacterales	f__Rhodobacteraceae	__	__
36edaa4f90de9ce90a1beb727b2c61b8	0.96296030868992	k__Bacteria;p__Bacteroidota;c__Bacteroidia;o__Flavobacteriales;f__Flavobacteriaceae;g__Ulvibacter;s__uncultured_marine_bacterium	k__Bacteria	p__Bacteroidota	c__Bacteroidia	o__Flavobacteriales	f__Flavobacteriaceae	g__Ulvibacter	s__uncultured_marine_bacterium
ed857a01987eba82e2c8f87b59f86e54	0.999998977969158	k__Bacteria;p__Bacteroidota;c__Bacteroidia;o__Flavobacteriales;f__Flavobacteriaceae;__;__	k__Bacteria	p__Bacteroidota	c__Bacteroidia	o__Flavobacteriales	f__Flavobacteriaceae	__	__
720f970a7402d585f54c3cea11eeff0b	0.834530502849346	k__Bacteria;p__Proteobacteria;c__Gammaproteobacteria;o__Tenderiales;f__Tenderiaceae;g__Candidatus_Tenderia;s__uncultured_gamma_proteobacterium	k__Bacteria	p__Proteobacteria	c__Gammaproteobacteria	o__Tenderiales	f__Tenderiaceae	g__Candidatus_Tenderia	s__uncultured_gamma_proteobacterium
be026047ca77c3fd6ccdd2cdf9b8dfdc	0.999999999760084	k__Bacteria;p__Patescibacteria;c__Parcubacteria;o__Candidatus_Kaiserbacteria;__;__;__	k__Bacteria	p__Patescibacteria	c__Parcubacteria	o__Candidatus_Kaiserbacteria	__	__	__
9fd3ef1ae4d4d48faa3f414bbb9b7757	0.999968974569559	k__Bacteria;p__Proteobacteria;c__Alphaproteobacteria;o__Puniceispirillales;f__uncultured;__;__	k__Bacteria	p__Proteobacteria	c__Alphaproteobacteria	o__Puniceispirillales	f__uncultured	__	__
2189e16fdc63b3fef5f03c7c8316c548	0.999997918042186	k__Bacteria;p__Proteobacteria;c__Gammaproteobacteria;o__OM182_clade;__;__;__	k__Bacteria	p__Proteobacteria	c__Gammaproteobacteria	o__OM182_clade	__	__	__
9c6451db8502ebff4a9bd280e2c24e0f	0.997425295875248	k__Bacteria;p__Bacteroidota;c__Bacteroidia;o__Chitinophagales;f__Saprospiraceae;g__uncultured;s__uncultured_Sphingobacteriia_bacterium	k__Bacteria	p__Bacteroidota	c__Bacteroidia	o__Chitinophagales	f__Saprospiraceae	g__uncultured	s__uncultured_Sphingobacteriia_bacterium
f64eda37a4a8aa6f0a0c54d939635b65	0.994962003565151	k__Bacteria;p__Bacteroidota;c__Bacteroidia;o__Chitinophagales;f__Saprospiraceae;g__uncultured;__	k__Bacteria	p__Bacteroidota	c__Bacteroidia	o__Chitinophagales	f__Saprospiraceae	g__uncultured	__
6b45761a03bf781e20aebde8baaa5217	0.999738454849977	k__Bacteria;p__Proteobacteria;c__Gammaproteobacteria;o__Cellvibrionales;f__Halieaceae;__;__	k__Bacteria	p__Proteobacteria	c__Gammaproteobacteria	o__Cellvibrionales	f__Halieaceae	__	__
4d550d0768977665dceaee1880a7c0e0	0.999520707860167	k__Bacteria;p__Proteobacteria;c__Gammaproteobacteria;o__KI89A_clade;__;__;__	k__Bacteria	p__Proteobacteria	c__Gammaproteobacteria	o__KI89A_clade	__	__	__
1ae7d4c04a64e8213bd40a60b752942c	0.932563871431376	k__Bacteria;p__Proteobacteria;c__Alphaproteobacteria;o__Rhodobacterales;f__Rhodobacteraceae;g__Tateyamaria;s__uncultured_bacterium	k__Bacteria	p__Proteobacteria	c__Alphaproteobacteria	o__Rhodobacterales	f__Rhodobacteraceae	g__Tateyamaria	s__uncultured_bacterium
914b926f880c3bbff2210ad0ee545f9c	0.999999416569778	k__Bacteria;p__Proteobacteria;c__Alphaproteobacteria;o__Sphingomonadales;f__Sphingomonadaceae;__;__	k__Bacteria	p__Proteobacteria	c__Alphaproteobacteria	o__Sphingomonadales	f__Sphingomonadaceae	__	__
4212d3dd68c8158ff2ea80699e50b8e5	0.815052174951104	k__Bacteria;p__Proteobacteria;c__Gammaproteobacteria;o__Alteromonadales;f__Alteromonadaceae;g__Glaciecola;__	k__Bacteria	p__Proteobacteria	c__Gammaproteobacteria	o__Alteromonadales	f__Alteromonadaceae	g__Glaciecola	__
abeec82ff417712a4e58ef74f7134029	0.978048194928822	k__Bacteria;p__Proteobacteria;c__Gammaproteobacteria;o__Cellvibrionales;f__Halieaceae;g__Halioglobus;__	k__Bacteria	p__Proteobacteria	c__Gammaproteobacteria	o__Cellvibrionales	f__Halieaceae	g__Halioglobus	__
db51c4996d563c7ffef12c67af6fed64	0.997975118381993	k__Bacteria;p__Proteobacteria;c__Gammaproteobacteria;o__Alteromonadales;f__Colwelliaceae;g__Colwellia;__	k__Bacteria	p__Proteobacteria	c__Gammaproteobacteria	o__Alteromonadales	f__Colwelliaceae	g__Colwellia	__
b36f42a776783b79a1e31115305892b0	0.996216250542423	k__Bacteria;p__Proteobacteria;c__Alphaproteobacteria;o__Sphingomonadales;f__Sphingomonadaceae;g__Sphingorhabdus;__	k__Bacteria	p__Proteobacteria	c__Alphaproteobacteria	o__Sphingomonadales	f__Sphingomonadaceae	g__Sphingorhabdus	__
9d80c5f1a1bb28a3a718c12562000b7b	0.999999703210293	k__Bacteria;p__Proteobacteria;c__Alphaproteobacteria;o__Rhodobacterales;f__Rhodobacteraceae;__;__	k__Bacteria	p__Proteobacteria	c__Alphaproteobacteria	o__Rhodobacterales	f__Rhodobacteraceae	__	__
cc3071119ec4897670d3612769b783a1	0.999996665979747	k__Bacteria;p__Bdellovibrionota;c__Bdellovibrionia;o__Bdellovibrionales;f__Bdellovibrionaceae;g__OM27_clade;__	k__Bacteria	p__Bdellovibrionota	c__Bdellovibrionia	o__Bdellovibrionales	f__Bdellovibrionaceae	g__OM27_clade	__
3edd5dbc5d2e0772cbc86a23bb56f5a9	0.970223293786038	k__Bacteria;p__Proteobacteria;c__Alphaproteobacteria;o__Sneathiellales;f__Sneathiellaceae;g__Sneathiella;s__uncultured_bacterium	k__Bacteria	p__Proteobacteria	c__Alphaproteobacteria	o__Sneathiellales	f__Sneathiellaceae	g__Sneathiella	s__uncultured_bacterium
ca2eb59f788cd2d2856d2e64c35a0585	0.954566502101142	k__Bacteria;p__Verrucomicrobiota;c__Verrucomicrobiae;o__Verrucomicrobiales;f__Rubritaleaceae;g__Persicirhabdus;s__Verrucomicrobium_sp._KLE1210	k__Bacteria	p__Verrucomicrobiota	c__Verrucomicrobiae	o__Verrucomicrobiales	f__Rubritaleaceae	g__Persicirhabdus	s__Verrucomicrobium_sp._KLE1210
00cdfca92f3a6413ffc2ee268ac792ac	0.999999353530933	k__Bacteria;p__Proteobacteria;c__Alphaproteobacteria;o__Parvibaculales;f__Parvibaculaceae;g__Mf105b01;__	k__Bacteria	p__Proteobacteria	c__Alphaproteobacteria	o__Parvibaculales	f__Parvibaculaceae	g__Mf105b01	__
4e5ff29d4082b7b304e8bf4bca65702e	0.999494904357282	k__Bacteria;p__Proteobacteria;c__Gammaproteobacteria;o__Cellvibrionales;f__BD2-7;g__uncultured_bacterium;s__	k__Bacteria	p__Proteobacteria	c__Gammaproteobacteria	o__Cellvibrionales	f__BD2-7	g__uncultured_bacterium	s__
f39f95793b39dc323209b199361dcb0f	0.960166581389467	k__Bacteria;p__Proteobacteria;c__Gammaproteobacteria;o__Oceanospirillales;f__Nitrincolaceae;g__uncultured;__	k__Bacteria	p__Proteobacteria	c__Gammaproteobacteria	o__Oceanospirillales	f__Nitrincolaceae	g__uncultured	__
bc7af21233c3f2a8aff99e1d84facdca	0.98315644685953	k__Bacteria;p__Proteobacteria;c__Gammaproteobacteria;o__KI89A_clade;f__uncultured_gamma_proteobacterium;g__;s__	k__Bacteria	p__Proteobacteria	c__Gammaproteobacteria	o__KI89A_clade	f__uncultured_gamma_proteobacterium	g__	s__
31358781ed433b82c26fa5b2ad9a1bc4	0.936722405949311	k__Bacteria;p__Bacteroidota;c__Bacteroidia;o__Flavobacteriales;f__Flavobacteriaceae;g__Ulvibacter;__	k__Bacteria	p__Bacteroidota	c__Bacteroidia	o__Flavobacteriales	f__Flavobacteriaceae	g__Ulvibacter	__
8609c217c8e279459b40f3cbbc04a4c9	0.999978057028126	k__Bacteria;p__Campilobacterota;c__Campylobacteria;o__Campylobacterales;f__Arcobacteraceae;__;__	k__Bacteria	p__Campilobacterota	c__Campylobacteria	o__Campylobacterales	f__Arcobacteraceae	__	__
be6341942a84921774b99d7438461653	0.999932377780043	k__Bacteria;p__Proteobacteria;c__Alphaproteobacteria;o__Micavibrionales;f__uncultured;g__uncultured_Rhizobiales_bacterium;s__	k__Bacteria	p__Proteobacteria	c__Alphaproteobacteria	o__Micavibrionales	f__uncultured	g__uncultured_Rhizobiales_bacterium	s__
ccbae269dc72c307bd342cb9a14ae10a	0.999998087649656	k__Bacteria;p__Verrucomicrobiota;c__Verrucomicrobiae;o__Verrucomicrobiales;f__DEV007;__;__	k__Bacteria	p__Verrucomicrobiota	c__Verrucomicrobiae	o__Verrucomicrobiales	f__DEV007	__	__
d54ef70e79f54c284a7e2ed70214ec7a	0.912569987496769	k__Bacteria;p__Proteobacteria;c__Gammaproteobacteria;o__Oceanospirillales;f__Kangiellaceae;g__uncultured;s__uncultured_bacterium	k__Bacteria	p__Proteobacteria	c__Gammaproteobacteria	o__Oceanospirillales	f__Kangiellaceae	g__uncultured	s__uncultured_bacterium
5f53e3fbda2a8a525f1c5bc5561fc3b9	0.969854778868865	k__Bacteria;p__Desulfobacterota;c__Desulfobulbia;o__Desulfobulbales;f__Desulfocapsaceae;g__uncultured;s__uncultured_delta_proteobacterium	k__Bacteria	p__Desulfobacterota	c__Desulfobulbia	o__Desulfobulbales	f__Desulfocapsaceae	g__uncultured	s__uncultured_delta_proteobacterium
4935f824aea2f3763c899afc8e75fa91	0.993821938863937	k__Bacteria;p__Verrucomicrobiota;c__Verrucomicrobiae;o__Verrucomicrobiales;f__Rubritaleaceae;g__Rubritalea;s__uncultured_bacterium	k__Bacteria	p__Verrucomicrobiota	c__Verrucomicrobiae	o__Verrucomicrobiales	f__Rubritaleaceae	g__Rubritalea	s__uncultured_bacterium
7f25c65a2f4347494e7cda2a7aec14ed	0.984519758310421	k__Bacteria;p__Proteobacteria;c__Gammaproteobacteria;o__Oceanospirillales;f__Kangiellaceae;g__uncultured;s__uncultured_gamma_proteobacterium	k__Bacteria	p__Proteobacteria	c__Gammaproteobacteria	o__Oceanospirillales	f__Kangiellaceae	g__uncultured	s__uncultured_gamma_proteobacterium
3129cc7420d7e77fadf5a20f67925932	0.903420898293994	k__Bacteria;p__Proteobacteria;c__Gammaproteobacteria;o__Oceanospirillales;f__Nitrincolaceae;g__uncultured;s__uncultured_bacterium	k__Bacteria	p__Proteobacteria	c__Gammaproteobacteria	o__Oceanospirillales	f__Nitrincolaceae	g__uncultured	s__uncultured_bacterium
ce0d0d35b6cfaf1c819df4c5b9fa7df3	0.968562973827616	k__Bacteria;p__Proteobacteria;c__Gammaproteobacteria;o__Alteromonadales;f__Alteromonadaceae;g__Glaciecola;s__uncultured_bacterium	k__Bacteria	p__Proteobacteria	c__Gammaproteobacteria	o__Alteromonadales	f__Alteromonadaceae	g__Glaciecola	s__uncultured_bacterium
e17669835fd01a7ede2808ef18ef12ff	0.808706571630505	k__Bacteria;p__Proteobacteria;c__Gammaproteobacteria;o__Cellvibrionales;f__Halieaceae;g__Halioglobus;__	k__Bacteria	p__Proteobacteria	c__Gammaproteobacteria	o__Cellvibrionales	f__Halieaceae	g__Halioglobus	__
c316942cff9984d793bd41ea881a2d60	0.823589879661071	k__Bacteria;p__Proteobacteria;c__Gammaproteobacteria;o__Cellvibrionales;f__Halieaceae;g__Halioglobus;s__uncultured_bacterium	k__Bacteria	p__Proteobacteria	c__Gammaproteobacteria	o__Cellvibrionales	f__Halieaceae	g__Halioglobus	s__uncultured_bacterium
036c799977d671eb2a489bea88f9c78e	0.999999942486706	k__Bacteria;p__Patescibacteria;c__Parcubacteria;o__Candidatus_Kaiserbacteria;__;__;__	k__Bacteria	p__Patescibacteria	c__Parcubacteria	o__Candidatus_Kaiserbacteria	__	__	__
7ad7d71e7de30810fa00d2f43f566c7e	0.999937648036488	k__Bacteria;p__Bacteroidota;c__Bacteroidia;o__Cytophagales;f__Spirosomaceae;__;__	k__Bacteria	p__Bacteroidota	c__Bacteroidia	o__Cytophagales	f__Spirosomaceae	__	__
38c6ef3102625a448414becdc83accca	0.995921104658327	k__Bacteria;p__Patescibacteria;c__Gracilibacteria;o__marine_metagenome;f__;g__;s__	k__Bacteria	p__Patescibacteria	c__Gracilibacteria	o__marine_metagenome	f__	g__	s__
d6a00ec796d8f0c8293ad0667ccc0f6f	0.999590775204668	k__Bacteria;p__Proteobacteria;c__Alphaproteobacteria;__;__;__;__	k__Bacteria	p__Proteobacteria	c__Alphaproteobacteria	__	__	__	__
95c501f72854d6ca1f38afe41ef8121d	0.999906322669289	k__Bacteria;p__Proteobacteria;c__Gammaproteobacteria;o__Cellvibrionales;f__Halieaceae;__;__	k__Bacteria	p__Proteobacteria	c__Gammaproteobacteria	o__Cellvibrionales	f__Halieaceae	__	__
48ae69f88542d2c30f8abb96f5f1281e	0.999233185829905	k__Bacteria;p__Proteobacteria;c__Gammaproteobacteria;o__Alteromonadales;f__Alteromonadaceae;g__Aliiglaciecola;s__uncultured_bacterium	k__Bacteria	p__Proteobacteria	c__Gammaproteobacteria	o__Alteromonadales	f__Alteromonadaceae	g__Aliiglaciecola	s__uncultured_bacterium
a521cfabd5165c07ec9fe2df29167af2	0.999993598305415	k__Bacteria;p__Proteobacteria;c__Alphaproteobacteria;o__Rhodobacterales;f__Rhodobacteraceae;__;__	k__Bacteria	p__Proteobacteria	c__Alphaproteobacteria	o__Rhodobacterales	f__Rhodobacteraceae	__	__
038bb6d74e7617c8a1cac149cf02ced9	0.868970846102825	k__Bacteria;p__Proteobacteria;c__Alphaproteobacteria;o__Rhodospirillales;f__Magnetospiraceae;g__uncultured;s__uncultured_Rhodospirillaceae_bacterium	k__Bacteria	p__Proteobacteria	c__Alphaproteobacteria	o__Rhodospirillales	f__Magnetospiraceae	g__uncultured	s__uncultured_Rhodospirillaceae_bacterium
5014a072fa157f98a61f4f3259ca64f9	0.985298567012271	k__Bacteria;p__Bacteroidota;c__Bacteroidia;o__Flavobacteriales;f__Flavobacteriaceae;g__Winogradskyella;__	k__Bacteria	p__Bacteroidota	c__Bacteroidia	o__Flavobacteriales	f__Flavobacteriaceae	g__Winogradskyella	__
f71a0e1cbfbbe6728aa408d1d5517f07	0.974084645036453	k__Bacteria;p__Bacteroidota;c__Bacteroidia;o__Cytophagales;f__Cyclobacteriaceae;__;__	k__Bacteria	p__Bacteroidota	c__Bacteroidia	o__Cytophagales	f__Cyclobacteriaceae	__	__
39107fd965f4e6822904639092533123	0.975114481338043	k__Bacteria;p__Proteobacteria;c__Gammaproteobacteria;o__Cellvibrionales;f__Halieaceae;g__Halioglobus;__	k__Bacteria	p__Proteobacteria	c__Gammaproteobacteria	o__Cellvibrionales	f__Halieaceae	g__Halioglobus	__
32b74e84943ff066e107ae491f11c8c1	0.884347852009517	k__Bacteria;p__Bacteroidota;c__Bacteroidia;o__Flavobacteriales;f__Flavobacteriaceae;g__Winogradskyella;s__Winogradskyella_sp._PC-19	k__Bacteria	p__Bacteroidota	c__Bacteroidia	o__Flavobacteriales	f__Flavobacteriaceae	g__Winogradskyella	s__Winogradskyella_sp._PC-19
58a1ebfe7cb735db32564a7c711c9493	0.95544423921033	k__Bacteria;p__Proteobacteria;c__Gammaproteobacteria;o__Alteromonadales;f__Alteromonadaceae;g__Aestuariibacter;s__uncultured_bacterium	k__Bacteria	p__Proteobacteria	c__Gammaproteobacteria	o__Alteromonadales	f__Alteromonadaceae	g__Aestuariibacter	s__uncultured_bacterium
ce8183988290e0caad2c435a09db68a0	0.991186017801234	k__Bacteria;p__Bacteroidota;c__Bacteroidia;o__Flavobacteriales;f__Cryomorphaceae;g__uncultured;__	k__Bacteria	p__Bacteroidota	c__Bacteroidia	o__Flavobacteriales	f__Cryomorphaceae	g__uncultured	__
f5ce2c4b530eae341e1f8125cd6d1bb7	0.999999814918868	k__Bacteria;p__Proteobacteria;c__Alphaproteobacteria;o__Caulobacterales;f__Hyphomonadaceae;__;__	k__Bacteria	p__Proteobacteria	c__Alphaproteobacteria	o__Caulobacterales	f__Hyphomonadaceae	__	__
faef609438322f8b8a8bfb925ba2c7c4	0.99868819354452	k__Bacteria;p__Proteobacteria;c__Gammaproteobacteria;o__Arenicellales;f__Arenicellaceae;g__Arenicella;s__uncultured_bacterium	k__Bacteria	p__Proteobacteria	c__Gammaproteobacteria	o__Arenicellales	f__Arenicellaceae	g__Arenicella	s__uncultured_bacterium
23c0dc0a5f540801785a9d963def4a1f	0.986302544649255	k__Bacteria;p__Proteobacteria;c__Gammaproteobacteria;o__Cellvibrionales;f__Spongiibacteraceae;g__Dasania;s__uncultured_bacterium	k__Bacteria	p__Proteobacteria	c__Gammaproteobacteria	o__Cellvibrionales	f__Spongiibacteraceae	g__Dasania	s__uncultured_bacterium
5d0b0df5339d8c910632163d6d446f4e	0.87217207335655	k__Bacteria;p__Proteobacteria;c__Gammaproteobacteria;o__OM182_clade;__;__;__	k__Bacteria	p__Proteobacteria	c__Gammaproteobacteria	o__OM182_clade	__	__	__
80f3df752992e9f6c04dec292305d3a7	0.910625024205268	k__Bacteria;p__Proteobacteria;c__Alphaproteobacteria;o__Micavibrionales;f__Micavibrionaceae;g__uncultured;s__uncultured_bacterium	k__Bacteria	p__Proteobacteria	c__Alphaproteobacteria	o__Micavibrionales	f__Micavibrionaceae	g__uncultured	s__uncultured_bacterium
45951a7aa489b5d91764360fb18b14bc	0.999999801332969	k__Bacteria;p__Proteobacteria;c__Alphaproteobacteria;o__Rhodobacterales;f__Rhodobacteraceae;__;__	k__Bacteria	p__Proteobacteria	c__Alphaproteobacteria	o__Rhodobacterales	f__Rhodobacteraceae	__	__
0cdd6465a6cfc2ae05beb06e67d5f4cf	0.861066852128233	k__Bacteria;p__Proteobacteria;c__Alphaproteobacteria;o__Rhodobacterales;f__Rhodobacteraceae;g__Sulfitobacter;__	k__Bacteria	p__Proteobacteria	c__Alphaproteobacteria	o__Rhodobacterales	f__Rhodobacteraceae	g__Sulfitobacter	__
f7c426c1afc2a3c789e998ae7fb92029	0.99999548614375	k__Bacteria;p__Bdellovibrionota;c__Bdellovibrionia;o__Bacteriovoracales;f__Bacteriovoracaceae;__;__	k__Bacteria	p__Bdellovibrionota	c__Bdellovibrionia	o__Bacteriovoracales	f__Bacteriovoracaceae	__	__
5d70a9f7a6e1b0cb11416b7c5eac90b2	0.806034525062779	k__Bacteria;p__Proteobacteria;c__Gammaproteobacteria;o__Oceanospirillales;f__Kangiellaceae;g__uncultured;s__uncultured_bacterium	k__Bacteria	p__Proteobacteria	c__Gammaproteobacteria	o__Oceanospirillales	f__Kangiellaceae	g__uncultured	s__uncultured_bacterium
3061c9aa83dc410ca18d348f4a9fbe84	0.999987743091131	k__Bacteria;p__Proteobacteria;c__Gammaproteobacteria;o__Cellvibrionales;f__Halieaceae;__;__	k__Bacteria	p__Proteobacteria	c__Gammaproteobacteria	o__Cellvibrionales	f__Halieaceae	__	__
641c10dd2a83d157d4bd644dcccd2e5a	0.973891349435399	k__Bacteria;p__Planctomycetota;c__028H05-P-BN-P5;o__uncultured_bacterium;f__;g__;s__	k__Bacteria	p__Planctomycetota	c__028H05-P-BN-P5	o__uncultured_bacterium	f__	g__	s__
0bdbccfbc87dd00fe287a236afac5b01	0.998479329827221	k__Bacteria;p__Proteobacteria;c__Gammaproteobacteria;o__Vibrionales;f__Vibrionaceae;g__Vibrio;__	k__Bacteria	p__Proteobacteria	c__Gammaproteobacteria	o__Vibrionales	f__Vibrionaceae	g__Vibrio	__
14cfe286fd2eb7c2e356ef2b4ec874d0	0.998473251554928	k__Bacteria;p__Bacteroidota;c__Bacteroidia;__;__;__;__	k__Bacteria	p__Bacteroidota	c__Bacteroidia	__	__	__	__
4cd95625344b07069a2f958f30540c4f	0.88555731358131	k__Bacteria;p__Bacteroidota;c__Bacteroidia;o__Flavobacteriales;f__Flavobacteriaceae;g__Ulvibacter;__	k__Bacteria	p__Bacteroidota	c__Bacteroidia	o__Flavobacteriales	f__Flavobacteriaceae	g__Ulvibacter	__
ea3c53e4abaaff4291bc3d120b67a632	0.860801511280077	k__Bacteria;p__Bacteroidota;c__Bacteroidia;o__Flavobacteriales;f__Flavobacteriaceae;g__Ulvibacter;__	k__Bacteria	p__Bacteroidota	c__Bacteroidia	o__Flavobacteriales	f__Flavobacteriaceae	g__Ulvibacter	__
f994cd38a83669a967712324cec2df01	0.996766530248035	k__Bacteria;p__Acidobacteriota;c__Holophagae;o__Acanthopleuribacterales;f__Acanthopleuribacteraceae;g__Acanthopleuribacter;s__uncultured_bacterium	k__Bacteria	p__Acidobacteriota	c__Holophagae	o__Acanthopleuribacterales	f__Acanthopleuribacteraceae	g__Acanthopleuribacter	s__uncultured_bacterium
ea05bda4a1b37f7776e212aa79469011	0.817526670426607	k__Bacteria;p__Proteobacteria;c__Gammaproteobacteria;o__Cellvibrionales;f__Halieaceae;g__OM60(NOR5)_clade;s__uncultured_bacterium	k__Bacteria	p__Proteobacteria	c__Gammaproteobacteria	o__Cellvibrionales	f__Halieaceae	g__OM60(NOR5)_clade	s__uncultured_bacterium
9a61bbaa4cdb228f396ab036c6c4c41e	0.954131699638426	k__Bacteria;p__Proteobacteria;c__Alphaproteobacteria;o__Rhodobacterales;f__Rhodobacteraceae;g__Sulfitobacter;__	k__Bacteria	p__Proteobacteria	c__Alphaproteobacteria	o__Rhodobacterales	f__Rhodobacteraceae	g__Sulfitobacter	__
c3feb00c4a1bee6985bb3f1191249e44	0.876454147026011	k__Bacteria;p__Proteobacteria;c__Alphaproteobacteria;o__Caulobacterales;f__Hyphomonadaceae;g__Hellea;s__uncultured_Alphaproteobacteria_bacterium	k__Bacteria	p__Proteobacteria	c__Alphaproteobacteria	o__Caulobacterales	f__Hyphomonadaceae	g__Hellea	s__uncultured_Alphaproteobacteria_bacterium
59b903328f3bb411f768b2476586192b	0.878167166743986	k__Bacteria;p__Proteobacteria;c__Gammaproteobacteria;o__Cellvibrionales;f__Halieaceae;g__Halioglobus;__	k__Bacteria	p__Proteobacteria	c__Gammaproteobacteria	o__Cellvibrionales	f__Halieaceae	g__Halioglobus	__
6b18cd43ec5f19f6d8939bb0aff24ceb	0.999695790610625	k__Bacteria;p__Proteobacteria;c__Alphaproteobacteria;o__Kiloniellales;f__Kiloniellaceae;g__Pelagibius;__	k__Bacteria	p__Proteobacteria	c__Alphaproteobacteria	o__Kiloniellales	f__Kiloniellaceae	g__Pelagibius	__
21c59118530a8b45c2a53984aabbaaf3	0.999228193590238	k__Bacteria;p__Bacteroidota;c__Bacteroidia;o__Chitinophagales;f__Saprospiraceae;g__uncultured;s__uncultured_marine_bacterium	k__Bacteria	p__Bacteroidota	c__Bacteroidia	o__Chitinophagales	f__Saprospiraceae	g__uncultured	s__uncultured_marine_bacterium
7414eb10b7717091d09194947622e6c5	0.967755515848778	k__Bacteria;p__Bacteroidota;c__Bacteroidia;o__Flavobacteriales;f__Flavobacteriaceae;g__Polaribacter;__	k__Bacteria	p__Bacteroidota	c__Bacteroidia	o__Flavobacteriales	f__Flavobacteriaceae	g__Polaribacter	__
23b74caffc5180e6778eaa77ba33cbfd	0.999963238831932	k__Bacteria;p__Bacteroidota;c__Bacteroidia;o__Cytophagales;f__Cyclobacteriaceae;g__Fabibacter;__	k__Bacteria	p__Bacteroidota	c__Bacteroidia	o__Cytophagales	f__Cyclobacteriaceae	g__Fabibacter	__
d98e527e4d935f91257fe0a71a3d338b	0.868140189501678	k__Bacteria;p__Proteobacteria;c__Gammaproteobacteria;o__Cellvibrionales;f__Halieaceae;g__Halioglobus;__	k__Bacteria	p__Proteobacteria	c__Gammaproteobacteria	o__Cellvibrionales	f__Halieaceae	g__Halioglobus	__
73be0ef4976f83bf922ff2ca6c1b6dd0	0.999163221640445	k__Bacteria;p__Bacteroidota;c__Bacteroidia;o__Sphingobacteriales;f__NS11-12_marine_group;__;__	k__Bacteria	p__Bacteroidota	c__Bacteroidia	o__Sphingobacteriales	f__NS11-12_marine_group	__	__
f3ef00687b5e5ea0aa30076a3f529635	0.999123456316397	k__Bacteria;p__Actinobacteriota;c__Acidimicrobiia;o__Microtrichales;f__Microtrichaceae;g__Sva0996_marine_group;s__uncultured_Verrucomicrobiales_bacterium_HF0070_30L02	k__Bacteria	p__Actinobacteriota	c__Acidimicrobiia	o__Microtrichales	f__Microtrichaceae	g__Sva0996_marine_group	s__uncultured_Verrucomicrobiales_bacterium_HF0070_30L02
8d417cf946f3f28a89333b01f093490e	0.999999998003606	k__Bacteria;p__Proteobacteria;c__Alphaproteobacteria;o__Rhodobacterales;f__Rhodobacteraceae;__;__	k__Bacteria	p__Proteobacteria	c__Alphaproteobacteria	o__Rhodobacterales	f__Rhodobacteraceae	__	__
72e8702eaf62d21ca9e963944eb6b659	0.85838895598949	k__Bacteria;p__Bacteroidota;c__Bacteroidia;o__Flavobacteriales;f__Flavobacteriaceae;g__Ulvibacter;__	k__Bacteria	p__Bacteroidota	c__Bacteroidia	o__Flavobacteriales	f__Flavobacteriaceae	g__Ulvibacter	__
5a8971c53a9458f42023f84f2ccca739	0.876390711973927	k__Bacteria;p__Proteobacteria;c__Gammaproteobacteria;o__Oceanospirillales;__;__;__	k__Bacteria	p__Proteobacteria	c__Gammaproteobacteria	o__Oceanospirillales	__	__	__
7cf58466794e8475d6ef8945b8d9ab6a	0.892978843101659	k__Bacteria;p__Actinobacteriota;c__Acidimicrobiia;o__Microtrichales;f__Microtrichaceae;g__Sva0996_marine_group;s__uncultured_organism	k__Bacteria	p__Actinobacteriota	c__Acidimicrobiia	o__Microtrichales	f__Microtrichaceae	g__Sva0996_marine_group	s__uncultured_organism
947ec3b55cedbcf0f0b63533a664325d	0.994056030343004	k__Bacteria;p__Proteobacteria;c__Gammaproteobacteria;o__Cellvibrionales;f__Halieaceae;g__uncultured_bacterium;s__	k__Bacteria	p__Proteobacteria	c__Gammaproteobacteria	o__Cellvibrionales	f__Halieaceae	g__uncultured_bacterium	s__
6d56d49a5db4f27db1ddbefb3193e865	0.990118786175232	k__Bacteria;p__Verrucomicrobiota;c__Verrucomicrobiae;o__Verrucomicrobiales;f__Rubritaleaceae;g__Rubritalea;s__uncultured_bacterium	k__Bacteria	p__Verrucomicrobiota	c__Verrucomicrobiae	o__Verrucomicrobiales	f__Rubritaleaceae	g__Rubritalea	s__uncultured_bacterium
722b6cd3d07cdfb86515719e9732662e	0.870668173603918	k__Bacteria;p__Proteobacteria;c__Alphaproteobacteria;o__Kordiimonadales;f__Kordiimonadaceae;g__Kordiimonas;s__uncultured_bacterium	k__Bacteria	p__Proteobacteria	c__Alphaproteobacteria	o__Kordiimonadales	f__Kordiimonadaceae	g__Kordiimonas	s__uncultured_bacterium
6443fa5ae49f8ed0d2aaa6679f56b38b	0.999999889115721	k__Bacteria;p__Proteobacteria;c__Alphaproteobacteria;o__Rhodobacterales;f__Rhodobacteraceae;__;__	k__Bacteria	p__Proteobacteria	c__Alphaproteobacteria	o__Rhodobacterales	f__Rhodobacteraceae	__	__
ec05a5fe431a94e02e988d4f8d19b660	0.992780871202887	k__Bacteria;p__Proteobacteria;c__Gammaproteobacteria;o__Cellvibrionales;f__Halieaceae;__;__	k__Bacteria	p__Proteobacteria	c__Gammaproteobacteria	o__Cellvibrionales	f__Halieaceae	__	__
49c308ec1135c2d195d050b3f0793353	0.999868370498122	k__Bacteria;p__Bacteroidota;c__Bacteroidia;o__Cytophagales;f__Cyclobacteriaceae;g__Ekhidna;__	k__Bacteria	p__Bacteroidota	c__Bacteroidia	o__Cytophagales	f__Cyclobacteriaceae	g__Ekhidna	__
c3f90c03b6577b61f2e37bd9ca8f2a1c	0.999999465088975	k__Bacteria;p__Proteobacteria;c__Alphaproteobacteria;o__Rhodobacterales;f__Rhodobacteraceae;__;__	k__Bacteria	p__Proteobacteria	c__Alphaproteobacteria	o__Rhodobacterales	f__Rhodobacteraceae	__	__
61022a2dbc564fa9d984c4825970a576	0.998740000123639	k__Bacteria;p__Proteobacteria;c__Gammaproteobacteria;__;__;__;__	k__Bacteria	p__Proteobacteria	c__Gammaproteobacteria	__	__	__	__
f3b237a571feac74f349385f997964c4	0.890146914598419	k__Bacteria;p__Bacteroidota;c__Bacteroidia;o__Flavobacteriales;f__Flavobacteriaceae;g__Lutimonas;__	k__Bacteria	p__Bacteroidota	c__Bacteroidia	o__Flavobacteriales	f__Flavobacteriaceae	g__Lutimonas	__
2b14b7c6ba80e40f3b22ab1e61333c57	0.991155008447146	k__Bacteria;p__Bacteroidota;c__Bacteroidia;o__Flavobacteriales;f__Cryomorphaceae;__;__	k__Bacteria	p__Bacteroidota	c__Bacteroidia	o__Flavobacteriales	f__Cryomorphaceae	__	__
ad806210e810a9aea6ec4a8873514872	0.855271654958108	k__Bacteria;p__Bacteroidota;c__Bacteroidia;o__Flavobacteriales;f__Flavobacteriaceae;g__Muricauda;s__uncultured_bacterium	k__Bacteria	p__Bacteroidota	c__Bacteroidia	o__Flavobacteriales	f__Flavobacteriaceae	g__Muricauda	s__uncultured_bacterium
96c92694977d45c9e1088879defebffb	0.98404734728454	k__Bacteria;p__Verrucomicrobiota;c__Verrucomicrobiae;o__Pedosphaerales;f__Pedosphaeraceae;g__SCGC_AAA164-E04;s__uncultured_Verrucomicrobia_bacterium	k__Bacteria	p__Verrucomicrobiota	c__Verrucomicrobiae	o__Pedosphaerales	f__Pedosphaeraceae	g__SCGC_AAA164-E04	s__uncultured_Verrucomicrobia_bacterium
22202d2221abe5f1ed84f46ad49c47e4	0.936674470022252	k__Bacteria;p__Bacteroidota;c__Bacteroidia;o__Flavobacteriales;f__Flavobacteriaceae;g__Pibocella;__	k__Bacteria	p__Bacteroidota	c__Bacteroidia	o__Flavobacteriales	f__Flavobacteriaceae	g__Pibocella	__
3afdaee2b1d6399eb608d6dfa47af738	0.999999982996961	k__Bacteria;p__Proteobacteria;c__Gammaproteobacteria;__;__;__;__	k__Bacteria	p__Proteobacteria	c__Gammaproteobacteria	__	__	__	__
e1b67d3185e01c4dff067cf14af62507	0.999810480335053	k__Bacteria;p__Bacteroidota;c__Bacteroidia;o__Chitinophagales;f__Saprospiraceae;g__uncultured;__	k__Bacteria	p__Bacteroidota	c__Bacteroidia	o__Chitinophagales	f__Saprospiraceae	g__uncultured	__
f094c9f0f09250f7ccbd9baee5de14e2	0.968947296539689	k__Bacteria;p__Bacteroidota;c__Bacteroidia;o__Flavobacteriales;f__Flavobacteriaceae;g__uncultured;s__uncultured_marine_bacterium	k__Bacteria	p__Bacteroidota	c__Bacteroidia	o__Flavobacteriales	f__Flavobacteriaceae	g__uncultured	s__uncultured_marine_bacterium
7791727f828f1f97b3046ce8caec3cf0	0.837186064255544	k__Bacteria;p__Bacteroidota;c__Bacteroidia;o__Flavobacteriales;f__Flavobacteriaceae;g__Lutimonas;__	k__Bacteria	p__Bacteroidota	c__Bacteroidia	o__Flavobacteriales	f__Flavobacteriaceae	g__Lutimonas	__
1b0d774913156c7fe36e17569488a32a	0.993634805105172	k__Bacteria;p__Proteobacteria;c__Alphaproteobacteria;o__Rhodobacterales;f__Rhodobacteraceae;g__Sulfitobacter;__	k__Bacteria	p__Proteobacteria	c__Alphaproteobacteria	o__Rhodobacterales	f__Rhodobacteraceae	g__Sulfitobacter	__
4a3ac29b61d2ac695c7d4755f13f13a4	0.909818011201919	k__Bacteria;p__Bacteroidota;c__Bacteroidia;o__Flavobacteriales;f__Flavobacteriaceae;g__Dokdonia;s__Dokdonia_flava	k__Bacteria	p__Bacteroidota	c__Bacteroidia	o__Flavobacteriales	f__Flavobacteriaceae	g__Dokdonia	s__Dokdonia_flava
9ca3e4a9fb98aabcf0f8934c343154a1	0.999999814099111	k__Bacteria;p__Bacteroidota;c__Bacteroidia;o__Flavobacteriales;f__Flavobacteriaceae;__;__	k__Bacteria	p__Bacteroidota	c__Bacteroidia	o__Flavobacteriales	f__Flavobacteriaceae	__	__
b60efe3e2d904d0c7bb71a6cb7133064	0.841427865651306	k__Bacteria;p__Proteobacteria;c__Gammaproteobacteria;o__Cellvibrionales;f__Halieaceae;g__Marimicrobium;s__uncultured_bacterium	k__Bacteria	p__Proteobacteria	c__Gammaproteobacteria	o__Cellvibrionales	f__Halieaceae	g__Marimicrobium	s__uncultured_bacterium
2a59cef545b3a0ccf20984c70e81e9a1	0.999992147511869	k__Bacteria;p__Actinobacteriota;c__Acidimicrobiia;o__Microtrichales;f__Ilumatobacteraceae;g__Ilumatobacter;__	k__Bacteria	p__Actinobacteriota	c__Acidimicrobiia	o__Microtrichales	f__Ilumatobacteraceae	g__Ilumatobacter	__
ab2c4438451482e4e6220e05db088873	0.91671623717027	k__Bacteria;p__Bacteroidota;c__Bacteroidia;o__Flavobacteriales;f__Flavobacteriaceae;g__Lutimonas;__	k__Bacteria	p__Bacteroidota	c__Bacteroidia	o__Flavobacteriales	f__Flavobacteriaceae	g__Lutimonas	__
5ba652b2be084b680b7d2a3e6ff574de	0.999863699661961	k__Bacteria;p__Proteobacteria;c__Gammaproteobacteria;__;__;__;__	k__Bacteria	p__Proteobacteria	c__Gammaproteobacteria	__	__	__	__
640fc559a864ca1e9b600d481784ca28	0.994023529357927	k__Bacteria;p__Proteobacteria;c__Gammaproteobacteria;o__UBA10353_marine_group;__;__;__	k__Bacteria	p__Proteobacteria	c__Gammaproteobacteria	o__UBA10353_marine_group	__	__	__
83621c998c5d2897e5ed60eb735dbec3	0.999976187444671	k__Bacteria;p__Bacteroidota;c__Bacteroidia;o__Flavobacteriales;f__Flavobacteriaceae;__;__	k__Bacteria	p__Bacteroidota	c__Bacteroidia	o__Flavobacteriales	f__Flavobacteriaceae	__	__
15ed37e3ad4f48d7b65e69bbba42b5c4	0.800265365515028	k__Bacteria;p__Proteobacteria;c__Alphaproteobacteria;o__Rhodobacterales;f__Rhodobacteraceae;g__Roseobacter;s__Roseobacter_litoralis	k__Bacteria	p__Proteobacteria	c__Alphaproteobacteria	o__Rhodobacterales	f__Rhodobacteraceae	g__Roseobacter	s__Roseobacter_litoralis
18b23b6cc57e2f9db2206c12223a14e7	0.870019406971709	k__Bacteria;p__Bacteroidota;c__Bacteroidia;o__Flavobacteriales;f__Flavobacteriaceae;g__Lutibacter;s__uncultured_bacterium	k__Bacteria	p__Bacteroidota	c__Bacteroidia	o__Flavobacteriales	f__Flavobacteriaceae	g__Lutibacter	s__uncultured_bacterium
135f1e7b48dee4790ab6b392c2578302	0.883092223810817	k__Bacteria;p__Proteobacteria;c__Alphaproteobacteria;o__Caulobacterales;f__Hyphomonadaceae;g__Hellea;s__uncultured_Alphaproteobacteria_bacterium	k__Bacteria	p__Proteobacteria	c__Alphaproteobacteria	o__Caulobacterales	f__Hyphomonadaceae	g__Hellea	s__uncultured_Alphaproteobacteria_bacterium
dae09e948749cef99ba831b8d478e36e	0.999999998289943	k__Bacteria;p__Proteobacteria;c__Alphaproteobacteria;o__Rhodobacterales;f__Rhodobacteraceae;__;__	k__Bacteria	p__Proteobacteria	c__Alphaproteobacteria	o__Rhodobacterales	f__Rhodobacteraceae	__	__
2f2e4e5f398f836a0fcf4cb1f9e8becc	0.999918561182359	k__Bacteria;p__Verrucomicrobiota;c__Verrucomicrobiae;o__Verrucomicrobiales;f__Rubritaleaceae;g__Rubritalea;s__uncultured_bacterium	k__Bacteria	p__Verrucomicrobiota	c__Verrucomicrobiae	o__Verrucomicrobiales	f__Rubritaleaceae	g__Rubritalea	s__uncultured_bacterium
17a3aad83594536ae447305113c6dec4	0.990168903467027	k__Bacteria;p__Proteobacteria;c__Gammaproteobacteria;o__Cellvibrionales;f__Spongiibacteraceae;g__BD1-7_clade;s__uncultured_gamma_proteobacterium	k__Bacteria	p__Proteobacteria	c__Gammaproteobacteria	o__Cellvibrionales	f__Spongiibacteraceae	g__BD1-7_clade	s__uncultured_gamma_proteobacterium
57182fe5d8e20d8bf54a3d120119f0fd	0.979602682015718	k__Bacteria;p__Bdellovibrionota;c__Bdellovibrionia;o__Bacteriovoracales;f__Bacteriovoracaceae;g__uncultured;__	k__Bacteria	p__Bdellovibrionota	c__Bdellovibrionia	o__Bacteriovoracales	f__Bacteriovoracaceae	g__uncultured	__
5c1ac39158e36966bc768c43b5de7f97	0.987349427222224	k__Bacteria;p__Proteobacteria;c__Alphaproteobacteria;o__Rhodobacterales;f__Rhodobacteraceae;g__Yoonia-Loktanella;__	k__Bacteria	p__Proteobacteria	c__Alphaproteobacteria	o__Rhodobacterales	f__Rhodobacteraceae	g__Yoonia-Loktanella	__
3ac7dcc4dcf2adabd313997bad2a74a3	0.963904603785954	k__Bacteria;p__Actinobacteriota;c__Acidimicrobiia;o__Microtrichales;f__Microtrichaceae;g__Sva0996_marine_group;s__uncultured_organism	k__Bacteria	p__Actinobacteriota	c__Acidimicrobiia	o__Microtrichales	f__Microtrichaceae	g__Sva0996_marine_group	s__uncultured_organism
3459ddb16f8a150c873d77b64ab36e85	0.999993010154176	k__Bacteria;p__Proteobacteria;c__Alphaproteobacteria;o__Rhodobacterales;f__Rhodobacteraceae;__;__	k__Bacteria	p__Proteobacteria	c__Alphaproteobacteria	o__Rhodobacterales	f__Rhodobacteraceae	__	__
04a2469e389fbd966b07ad615f40eda2	0.999070770852983	k__Bacteria;p__Proteobacteria;c__Gammaproteobacteria;__;__;__;__	k__Bacteria	p__Proteobacteria	c__Gammaproteobacteria	__	__	__	__
d6bf6d0d6c7c61238e60760a09296d37	0.950714223673737	k__Bacteria;p__Proteobacteria;c__Gammaproteobacteria;o__uncultured;f__uncultured_gamma_proteobacterium;g__;s__	k__Bacteria	p__Proteobacteria	c__Gammaproteobacteria	o__uncultured	f__uncultured_gamma_proteobacterium	g__	s__
7ca26a62da30ab4951f2f8fd92844e65	0.983723572863363	k__Bacteria;p__Proteobacteria;c__Gammaproteobacteria;o__JTB23;__;__;__	k__Bacteria	p__Proteobacteria	c__Gammaproteobacteria	o__JTB23	__	__	__
7097f7cb296e9e74ef1777d153cee2ee	0.927626263982419	k__Bacteria;p__Verrucomicrobiota;c__Verrucomicrobiae;o__Opitutales;f__Puniceicoccaceae;g__Lentimonas;s__uncultured_bacterium	k__Bacteria	p__Verrucomicrobiota	c__Verrucomicrobiae	o__Opitutales	f__Puniceicoccaceae	g__Lentimonas	s__uncultured_bacterium
caf2c21156407d8b5fa3cd2be9f976ee	0.965553948798917	k__Bacteria;p__Proteobacteria;c__Gammaproteobacteria;o__Alteromonadales;f__Alteromonadaceae;g__Paraglaciecola;__	k__Bacteria	p__Proteobacteria	c__Gammaproteobacteria	o__Alteromonadales	f__Alteromonadaceae	g__Paraglaciecola	__
c70763b452d155f1c5aef0166096562b	0.878010532223502	k__Bacteria;p__Proteobacteria;c__Gammaproteobacteria;o__Arenicellales;f__Arenicellaceae;g__uncultured;s__uncultured_gamma_proteobacterium	k__Bacteria	p__Proteobacteria	c__Gammaproteobacteria	o__Arenicellales	f__Arenicellaceae	g__uncultured	s__uncultured_gamma_proteobacterium
bedfc34533064df5802c06c7cb145bac	0.996549693756407	k__Bacteria;p__Proteobacteria;c__Gammaproteobacteria;o__Burkholderiales;f__Nitrosomonadaceae;g__Nitrosomonas;__	k__Bacteria	p__Proteobacteria	c__Gammaproteobacteria	o__Burkholderiales	f__Nitrosomonadaceae	g__Nitrosomonas	__
516abc7134431d97135602148efd530e	0.999999900491439	k__Bacteria;p__Proteobacteria;c__Gammaproteobacteria;o__KI89A_clade;__;__;__	k__Bacteria	p__Proteobacteria	c__Gammaproteobacteria	o__KI89A_clade	__	__	__
8695d2188d7b83fabc1d685305b14968	0.999987055735995	k__Bacteria;p__Verrucomicrobiota;c__Verrucomicrobiae;o__Verrucomicrobiales;f__Rubritaleaceae;g__Persicirhabdus;__	k__Bacteria	p__Verrucomicrobiota	c__Verrucomicrobiae	o__Verrucomicrobiales	f__Rubritaleaceae	g__Persicirhabdus	__
e1ee467a6756efce0f5dfd90608c6934	0.99999117457316	k__Bacteria;p__Deinococcota;c__Deinococci;o__Deinococcales;f__Trueperaceae;g__Truepera;s__uncultured_bacterium	k__Bacteria	p__Deinococcota	c__Deinococci	o__Deinococcales	f__Trueperaceae	g__Truepera	s__uncultured_bacterium
760cefe0f3b30d34b8687a741e44fce5	0.999420069660186	k__Bacteria;p__Proteobacteria;c__Gammaproteobacteria;o__Oceanospirillales;f__Pseudohongiellaceae;g__Pseudohongiella;__	k__Bacteria	p__Proteobacteria	c__Gammaproteobacteria	o__Oceanospirillales	f__Pseudohongiellaceae	g__Pseudohongiella	__
b8f6bc19291cd9318d82eb0b2fe47e4b	0.999726793464968	k__Bacteria;p__Proteobacteria;c__Gammaproteobacteria;o__Burkholderiales;__;__;__	k__Bacteria	p__Proteobacteria	c__Gammaproteobacteria	o__Burkholderiales	__	__	__
9d7c5b4acd56653112992bbd62e62204	0.999999999190748	k__Bacteria;p__Proteobacteria;c__Alphaproteobacteria;o__Rhodobacterales;f__Rhodobacteraceae;__;__	k__Bacteria	p__Proteobacteria	c__Alphaproteobacteria	o__Rhodobacterales	f__Rhodobacteraceae	__	__
ad0f5c09bf4a3f6d8818fa8ff61d0a30	0.999997729305616	k__Bacteria;p__Proteobacteria;c__Alphaproteobacteria;o__Rhodobacterales;f__Rhodobacteraceae;__;__	k__Bacteria	p__Proteobacteria	c__Alphaproteobacteria	o__Rhodobacterales	f__Rhodobacteraceae	__	__
0f33d12af8982c25f947cfac775d1b37	0.99976467731215	k__Bacteria;p__Bacteroidota;c__Bacteroidia;o__Cytophagales;f__Cyclobacteriaceae;g__Reichenbachiella;s__uncultured_bacterium	k__Bacteria	p__Bacteroidota	c__Bacteroidia	o__Cytophagales	f__Cyclobacteriaceae	g__Reichenbachiella	s__uncultured_bacterium
ed6733455a80dbff2e8224470bab6aa7	0.983855453129419	k__Bacteria;p__Proteobacteria;c__Gammaproteobacteria;o__Cellvibrionales;f__Halieaceae;__;__	k__Bacteria	p__Proteobacteria	c__Gammaproteobacteria	o__Cellvibrionales	f__Halieaceae	__	__
cfc19c338e136bcfe340dd87b74666fc	0.95054931991904	k__Bacteria;p__Proteobacteria;c__Gammaproteobacteria;o__Oceanospirillales;f__Pseudohongiellaceae;g__Pseudohongiella;__	k__Bacteria	p__Proteobacteria	c__Gammaproteobacteria	o__Oceanospirillales	f__Pseudohongiellaceae	g__Pseudohongiella	__
5b7ea09586fb90685e59b306e8d8ed93	0.823923551184727	k__Bacteria;p__Proteobacteria;c__Alphaproteobacteria;o__Rhizobiales;f__Rhizobiaceae;g__uncultured;s__uncultured_bacterium	k__Bacteria	p__Proteobacteria	c__Alphaproteobacteria	o__Rhizobiales	f__Rhizobiaceae	g__uncultured	s__uncultured_bacterium
4d37ac55e14ab4b802be0addf49051ab	0.886337418838864	k__Bacteria;p__Proteobacteria;c__Alphaproteobacteria;o__Caulobacterales;f__Hyphomonadaceae;g__Litorimonas;s__Litorimonas_cladophorae	k__Bacteria	p__Proteobacteria	c__Alphaproteobacteria	o__Caulobacterales	f__Hyphomonadaceae	g__Litorimonas	s__Litorimonas_cladophorae
2e24b968bcbd348727edce4c44368e28	0.851371599866839	k__Bacteria;p__Proteobacteria;c__Alphaproteobacteria;o__Rhodobacterales;f__Rhodobacteraceae;g__Silicimonas;s__uncultured_bacterium	k__Bacteria	p__Proteobacteria	c__Alphaproteobacteria	o__Rhodobacterales	f__Rhodobacteraceae	g__Silicimonas	s__uncultured_bacterium
9d2a7082a0e4e0f49eccde5790475e00	0.949564138261014	k__Bacteria;p__Bacteroidota;c__Bacteroidia;o__Chitinophagales;f__Saprospiraceae;g__uncultured;__	k__Bacteria	p__Bacteroidota	c__Bacteroidia	o__Chitinophagales	f__Saprospiraceae	g__uncultured	__
3fb666aa2f441977c5f8b6928d29b4e3	0.999707311020717	k__Bacteria;p__Proteobacteria;c__Gammaproteobacteria;o__Burkholderiales;f__Nitrosomonadaceae;__;__	k__Bacteria	p__Proteobacteria	c__Gammaproteobacteria	o__Burkholderiales	f__Nitrosomonadaceae	__	__
4a58e0e59838e53de6e0d6f29607602f	0.988411627647926	k__Bacteria;p__Proteobacteria;c__Gammaproteobacteria;o__Alteromonadales;f__Alteromonadaceae;g__Glaciecola;s__uncultured_bacterium	k__Bacteria	p__Proteobacteria	c__Gammaproteobacteria	o__Alteromonadales	f__Alteromonadaceae	g__Glaciecola	s__uncultured_bacterium
fc1e7b28232f062ca6f359f0697eba84	0.967473562493998	k__Bacteria;p__Proteobacteria;c__Gammaproteobacteria;o__UBA10353_marine_group;__;__;__	k__Bacteria	p__Proteobacteria	c__Gammaproteobacteria	o__UBA10353_marine_group	__	__	__
6c8ab4d4ebdf6a4d987d5398327e5402	0.921989446480825	k__Bacteria;p__Proteobacteria;c__Gammaproteobacteria;o__Steroidobacterales;f__Woeseiaceae;g__Woeseia;__	k__Bacteria	p__Proteobacteria	c__Gammaproteobacteria	o__Steroidobacterales	f__Woeseiaceae	g__Woeseia	__
79c98d27662f23a6b2ca39dbcf70f877	0.99999999764947	k__Bacteria;p__Proteobacteria;c__Alphaproteobacteria;o__Rhodobacterales;f__Rhodobacteraceae;__;__	k__Bacteria	p__Proteobacteria	c__Alphaproteobacteria	o__Rhodobacterales	f__Rhodobacteraceae	__	__
e6c240f71857537fabe05f626c66e030	0.876535317738158	k__Bacteria;p__Bacteroidota;c__Bacteroidia;o__Chitinophagales;f__Saprospiraceae;g__Portibacter;s__Portibacter_lacus	k__Bacteria	p__Bacteroidota	c__Bacteroidia	o__Chitinophagales	f__Saprospiraceae	g__Portibacter	s__Portibacter_lacus
e71c5be982ccfdb4de352168d27ad8e9	0.962207855531545	k__Bacteria;p__Patescibacteria;c__Parcubacteria;o__Candidatus_Kaiserbacteria;f__uncultured_prokaryote;g__;s__	k__Bacteria	p__Patescibacteria	c__Parcubacteria	o__Candidatus_Kaiserbacteria	f__uncultured_prokaryote	g__	s__
97f989dcf7b09499b83a5cc9b390848e	0.999998648761896	k__Bacteria;p__Proteobacteria;c__Gammaproteobacteria;o__B2M28;__;__;__	k__Bacteria	p__Proteobacteria	c__Gammaproteobacteria	o__B2M28	__	__	__
2b4e51be3bdd6161cb7db2fc96e620c3	0.86946250950572	k__Bacteria;p__Proteobacteria;c__Alphaproteobacteria;o__Micavibrionales;f__Micavibrionaceae;g__uncultured;s__uncultured_bacterium	k__Bacteria	p__Proteobacteria	c__Alphaproteobacteria	o__Micavibrionales	f__Micavibrionaceae	g__uncultured	s__uncultured_bacterium
97c1dbd3bc41399fca0304abad295f7e	0.997955869605283	k__Bacteria;p__Actinobacteriota;c__Acidimicrobiia;o__Microtrichales;f__Microtrichaceae;g__Sva0996_marine_group;__	k__Bacteria	p__Actinobacteriota	c__Acidimicrobiia	o__Microtrichales	f__Microtrichaceae	g__Sva0996_marine_group	__
137781d664054af370558ae677898d36	0.999877549370526	k__Bacteria;p__Bacteroidota;c__Bacteroidia;o__Cytophagales;f__Cyclobacteriaceae;g__Fulvivirga;__	k__Bacteria	p__Bacteroidota	c__Bacteroidia	o__Cytophagales	f__Cyclobacteriaceae	g__Fulvivirga	__
7fcc1f60df62e277e8fdea008ba49eaf	0.824663748125094	k__Bacteria;p__Proteobacteria;c__Gammaproteobacteria;o__Alteromonadales;f__Alteromonadaceae;g__Aestuariibacter;s__uncultured_bacterium	k__Bacteria	p__Proteobacteria	c__Gammaproteobacteria	o__Alteromonadales	f__Alteromonadaceae	g__Aestuariibacter	s__uncultured_bacterium
df9ab35a33e546930658aaff30d18823	0.814517061743286	k__Bacteria;p__Proteobacteria;c__Alphaproteobacteria;o__Rhodobacterales;f__Rhodobacteraceae;g__Tateyamaria;__	k__Bacteria	p__Proteobacteria	c__Alphaproteobacteria	o__Rhodobacterales	f__Rhodobacteraceae	g__Tateyamaria	__
c0abea5f1935c07eef290c4f08e33f27	0.996473707107032	k__Bacteria;p__Bacteroidota;c__Bacteroidia;o__Chitinophagales;f__Saprospiraceae;g__uncultured;s__uncultured_marine_bacterium	k__Bacteria	p__Bacteroidota	c__Bacteroidia	o__Chitinophagales	f__Saprospiraceae	g__uncultured	s__uncultured_marine_bacterium
bdf631d38d6068a78ff308145b6f3f06	0.91584154879431	k__Bacteria;p__Proteobacteria;c__Gammaproteobacteria;o__Cellvibrionales;f__BD2-7;__;__	k__Bacteria	p__Proteobacteria	c__Gammaproteobacteria	o__Cellvibrionales	f__BD2-7	__	__
9aadfa32da0dac7d03c2861488c614d1	0.981838813032661	k__Bacteria;p__Proteobacteria;c__Gammaproteobacteria;o__Steroidobacterales;f__Woeseiaceae;g__Woeseia;__	k__Bacteria	p__Proteobacteria	c__Gammaproteobacteria	o__Steroidobacterales	f__Woeseiaceae	g__Woeseia	__
9bab1f00e280d304797ca5885ebd6400	0.999847014483128	k__Bacteria;p__Desulfobacterota;c__Desulfobulbia;o__Desulfobulbales;f__Desulfocapsaceae;__;__	k__Bacteria	p__Desulfobacterota	c__Desulfobulbia	o__Desulfobulbales	f__Desulfocapsaceae	__	__
d89c8d5e2b0209db165c56756002ff96	0.996650984466535	k__Bacteria;p__Bacteroidota;c__Bacteroidia;o__Cytophagales;f__Cyclobacteriaceae;g__Reichenbachiella;s__uncultured_bacterium	k__Bacteria	p__Bacteroidota	c__Bacteroidia	o__Cytophagales	f__Cyclobacteriaceae	g__Reichenbachiella	s__uncultured_bacterium
67853a2635863cdb7c63051fff5906ff	0.999994709420665	k__Bacteria;p__Verrucomicrobiota;c__Verrucomicrobiae;o__Verrucomicrobiales;f__DEV007;__;__	k__Bacteria	p__Verrucomicrobiota	c__Verrucomicrobiae	o__Verrucomicrobiales	f__DEV007	__	__
000509a25449536fbfb0ce5b3f15465e	0.895545097190921	k__Bacteria;p__Proteobacteria;c__Gammaproteobacteria;o__Granulosicoccales;f__Granulosicoccaceae;g__Granulosicoccus;__	k__Bacteria	p__Proteobacteria	c__Gammaproteobacteria	o__Granulosicoccales	f__Granulosicoccaceae	g__Granulosicoccus	__
82611a4b2c69c4347d486d3ad19a3b3f	0.841454468503573	k__Bacteria;p__Proteobacteria;c__Gammaproteobacteria;o__BD7-8;f__uncultured_bacterium;g__;s__	k__Bacteria	p__Proteobacteria	c__Gammaproteobacteria	o__BD7-8	f__uncultured_bacterium	g__	s__
5fdc44f96fbb2c18ccea7fa28259fe68	0.999999763265501	k__Bacteria;p__Proteobacteria;c__Gammaproteobacteria;o__KI89A_clade;__;__;__	k__Bacteria	p__Proteobacteria	c__Gammaproteobacteria	o__KI89A_clade	__	__	__
bb1dc4c46304bc02db82dcb0ba82f768	0.92429738730728	k__Bacteria;p__Proteobacteria;c__Gammaproteobacteria;o__Cellvibrionales;f__Halieaceae;g__Halioglobus;__	k__Bacteria	p__Proteobacteria	c__Gammaproteobacteria	o__Cellvibrionales	f__Halieaceae	g__Halioglobus	__
73818a7ce42ed9a11475d09176b27af8	0.999886829919937	k__Bacteria;p__Bacteroidota;c__Bacteroidia;o__Sphingobacteriales;f__NS11-12_marine_group;__;__	k__Bacteria	p__Bacteroidota	c__Bacteroidia	o__Sphingobacteriales	f__NS11-12_marine_group	__	__
e0301a93cb1c6ef800e3bb1addf81ef7	0.999999636146893	k__Bacteria;p__Proteobacteria;c__Gammaproteobacteria;__;__;__;__	k__Bacteria	p__Proteobacteria	c__Gammaproteobacteria	__	__	__	__
bde58db8d1f461a50e15ce41ce1fab0c	0.999868680758051	k__Bacteria;p__Bacteroidota;c__Bacteroidia;o__Chitinophagales;f__Saprospiraceae;g__Lewinella;__	k__Bacteria	p__Bacteroidota	c__Bacteroidia	o__Chitinophagales	f__Saprospiraceae	g__Lewinella	__
ad01f19034a06f0add6593b1e1811687	0.999999990271206	k__Bacteria;p__Bacteroidota;c__Bacteroidia;o__Flavobacteriales;f__Flavobacteriaceae;__;__	k__Bacteria	p__Bacteroidota	c__Bacteroidia	o__Flavobacteriales	f__Flavobacteriaceae	__	__
c8a0e82160a949e865188849ec2fbaf6	0.999993084594085	k__Bacteria;p__Planctomycetota;c__OM190;__;__;__;__	k__Bacteria	p__Planctomycetota	c__OM190	__	__	__	__
6c52255cf45e418db8f1399791dce38a	0.99997707004748	k__Bacteria;p__Verrucomicrobiota;c__Verrucomicrobiae;o__Opitutales;f__Puniceicoccaceae;g__Pelagicoccus;__	k__Bacteria	p__Verrucomicrobiota	c__Verrucomicrobiae	o__Opitutales	f__Puniceicoccaceae	g__Pelagicoccus	__
571f7b29e99af914bd63b6ed4c7c90a5	0.920683731440793	k__Bacteria;p__Proteobacteria;c__Gammaproteobacteria;o__Cellvibrionales;f__Halieaceae;g__Halioglobus;__	k__Bacteria	p__Proteobacteria	c__Gammaproteobacteria	o__Cellvibrionales	f__Halieaceae	g__Halioglobus	__
5fb473437f74bdf0ddfd80b6cf39b424	0.852612167970289	k__Bacteria;p__Proteobacteria;c__Alphaproteobacteria;o__Rhodobacterales;f__Rhodobacteraceae;g__Celeribacter;s__uncultured_bacterium	k__Bacteria	p__Proteobacteria	c__Alphaproteobacteria	o__Rhodobacterales	f__Rhodobacteraceae	g__Celeribacter	s__uncultured_bacterium
51772c5f0bdef3e7b27f8ab9e19bda10	0.9357769107106	k__Bacteria;p__Proteobacteria;c__Alphaproteobacteria;o__Rhodobacterales;f__Rhodobacteraceae;g__Yoonia-Loktanella;__	k__Bacteria	p__Proteobacteria	c__Alphaproteobacteria	o__Rhodobacterales	f__Rhodobacteraceae	g__Yoonia-Loktanella	__
f96c1632d7ebd662adda8106dde4abd0	0.999710548547255	k__Bacteria;p__Proteobacteria;c__Alphaproteobacteria;o__Rhodobacterales;f__Rhodobacteraceae;__;__	k__Bacteria	p__Proteobacteria	c__Alphaproteobacteria	o__Rhodobacterales	f__Rhodobacteraceae	__	__
58ee3f9572dc2271269f1cb434b7ca39	0.966364166178443	k__Bacteria;p__Proteobacteria;c__Gammaproteobacteria;o__Cellvibrionales;f__BD2-7;g__uncultured_bacterium;s__	k__Bacteria	p__Proteobacteria	c__Gammaproteobacteria	o__Cellvibrionales	f__BD2-7	g__uncultured_bacterium	s__
e3e543a71071cac0bf9ed5944cbb8ac4	0.999967880256269	k__Bacteria;p__Proteobacteria;c__Alphaproteobacteria;__;__;__;__	k__Bacteria	p__Proteobacteria	c__Alphaproteobacteria	__	__	__	__
593b27b468a3b21e6f7a5cf13700cebd	0.902419478746884	k__Bacteria;p__Proteobacteria;c__Alphaproteobacteria;o__Caulobacterales;f__Parvularculaceae;g__Marinicaulis;s__uncultured_bacterium	k__Bacteria	p__Proteobacteria	c__Alphaproteobacteria	o__Caulobacterales	f__Parvularculaceae	g__Marinicaulis	s__uncultured_bacterium
257792f6704712cd73c7143df5cf0a01	0.850263238722528	k__Bacteria;p__Bacteroidota;c__Bacteroidia;o__Flavobacteriales;f__Flavobacteriaceae;g__Actibacter;s__uncultured_Bacteroidetes_bacterium	k__Bacteria	p__Bacteroidota	c__Bacteroidia	o__Flavobacteriales	f__Flavobacteriaceae	g__Actibacter	s__uncultured_Bacteroidetes_bacterium
0c60dc0f4760afac7ea928d42434f7a2	0.999999999978908	k__Bacteria;p__Proteobacteria;c__Gammaproteobacteria;__;__;__;__	k__Bacteria	p__Proteobacteria	c__Gammaproteobacteria	__	__	__	__
c646f99db44f62fcf1762ed65740ae78	0.951751355115158	k__Bacteria;p__Actinobacteriota;c__Acidimicrobiia;o__Microtrichales;f__Microtrichaceae;g__Sva0996_marine_group;s__uncultured_Verrucomicrobiales_bacterium_HF0070_30L02	k__Bacteria	p__Actinobacteriota	c__Acidimicrobiia	o__Microtrichales	f__Microtrichaceae	g__Sva0996_marine_group	s__uncultured_Verrucomicrobiales_bacterium_HF0070_30L02
e7a4ae48c9a0a5ca30c405068af4b07c	0.925968349525354	k__Bacteria;p__Proteobacteria;c__Alphaproteobacteria;o__Rhodobacterales;f__Rhodobacteraceae;g__Limibaculum;__	k__Bacteria	p__Proteobacteria	c__Alphaproteobacteria	o__Rhodobacterales	f__Rhodobacteraceae	g__Limibaculum	__
7649001bf1729ec0cdb7474466e5b313	0.999999808369287	k__Bacteria;p__Proteobacteria;c__Alphaproteobacteria;o__Sphingomonadales;f__Sphingomonadaceae;__;__	k__Bacteria	p__Proteobacteria	c__Alphaproteobacteria	o__Sphingomonadales	f__Sphingomonadaceae	__	__
d46a674930161e232ee254d8c165ac07	0.979240606878016	k__Bacteria;p__Bacteroidota;c__Bacteroidia;o__Chitinophagales;f__Saprospiraceae;g__Lewinella;s__uncultured_marine_bacterium	k__Bacteria	p__Bacteroidota	c__Bacteroidia	o__Chitinophagales	f__Saprospiraceae	g__Lewinella	s__uncultured_marine_bacterium
53262d68042bc3890add5fd88f7b1359	0.915492024674675	k__Bacteria;p__Proteobacteria;c__Gammaproteobacteria;o__KI89A_clade;f__uncultured_bacterium;g__;s__	k__Bacteria	p__Proteobacteria	c__Gammaproteobacteria	o__KI89A_clade	f__uncultured_bacterium	g__	s__
18498b357c88a82045009c49dfcf1175	0.987789054491047	k__Bacteria;p__Verrucomicrobiota;c__Verrucomicrobiae;o__Verrucomicrobiales;f__Rubritaleaceae;g__Luteolibacter;s__unidentified_marine_bacterioplankton	k__Bacteria	p__Verrucomicrobiota	c__Verrucomicrobiae	o__Verrucomicrobiales	f__Rubritaleaceae	g__Luteolibacter	s__unidentified_marine_bacterioplankton
8b9a480373e55696abd3bcc15bc2e0e7	0.999995235092717	k__Bacteria;p__Bacteroidota;c__Bacteroidia;o__Cytophagales;f__Cyclobacteriaceae;g__Fabibacter;__	k__Bacteria	p__Bacteroidota	c__Bacteroidia	o__Cytophagales	f__Cyclobacteriaceae	g__Fabibacter	__
8b37970b12c0619d7399f78847f2a3f4	0.995286221753401	k__Bacteria;p__Bacteroidota;c__Bacteroidia;o__Flavobacteriales;f__Cryomorphaceae;g__Vicingus;s__uncultured_bacterium	k__Bacteria	p__Bacteroidota	c__Bacteroidia	o__Flavobacteriales	f__Cryomorphaceae	g__Vicingus	s__uncultured_bacterium
a3618bb6602d85b219500fb6247614fc	0.977095297233113	k__Bacteria;p__Bacteroidota;c__Bacteroidia;o__Cytophagales;f__Cyclobacteriaceae;__;__	k__Bacteria	p__Bacteroidota	c__Bacteroidia	o__Cytophagales	f__Cyclobacteriaceae	__	__
c533b61dc4932729122a569fc7c3488e	0.972884415168694	k__Bacteria;p__Proteobacteria;c__Gammaproteobacteria;o__Steroidobacterales;f__Woeseiaceae;g__Woeseia;__	k__Bacteria	p__Proteobacteria	c__Gammaproteobacteria	o__Steroidobacterales	f__Woeseiaceae	g__Woeseia	__
5591b7c974b431a854dc2364046ea952	0.999999804492945	k__Bacteria;p__Bacteroidota;c__Bacteroidia;o__Flavobacteriales;f__Flavobacteriaceae;__;__	k__Bacteria	p__Bacteroidota	c__Bacteroidia	o__Flavobacteriales	f__Flavobacteriaceae	__	__
aeca250479396fe6476b2314800d176b	0.999890062430828	k__Bacteria;p__Proteobacteria;c__Gammaproteobacteria;o__Cellvibrionales;f__Halieaceae;__;__	k__Bacteria	p__Proteobacteria	c__Gammaproteobacteria	o__Cellvibrionales	f__Halieaceae	__	__
9b8cbff935bfc728f12a1eaf5776ae2a	0.840069016671477	k__Bacteria;p__Bacteroidota;c__Bacteroidia;o__Chitinophagales;f__Saprospiraceae;g__Lewinella;s__uncultured_marine_bacterium	k__Bacteria	p__Bacteroidota	c__Bacteroidia	o__Chitinophagales	f__Saprospiraceae	g__Lewinella	s__uncultured_marine_bacterium
97af8eef923bffa0dd0e628cdc417c6b	0.821451669332095	k__Bacteria;p__Bacteroidota;c__Bacteroidia;o__Chitinophagales;f__Saprospiraceae;g__uncultured;__	k__Bacteria	p__Bacteroidota	c__Bacteroidia	o__Chitinophagales	f__Saprospiraceae	g__uncultured	__
881a4ec7ec87de9b426b5b6f6425dc6b	0.957743230388886	k__Bacteria;p__Proteobacteria;c__Gammaproteobacteria;o__Arenicellales;f__Arenicellaceae;g__uncultured;s__uncultured_gamma_proteobacterium	k__Bacteria	p__Proteobacteria	c__Gammaproteobacteria	o__Arenicellales	f__Arenicellaceae	g__uncultured	s__uncultured_gamma_proteobacterium
d88ea179aedadccdd66c888b6fe44ce1	0.969792021490774	k__Bacteria;p__Proteobacteria;c__Gammaproteobacteria;o__Cellvibrionales;f__Halieaceae;g__Halioglobus;__	k__Bacteria	p__Proteobacteria	c__Gammaproteobacteria	o__Cellvibrionales	f__Halieaceae	g__Halioglobus	__
20c1a584cef46ff239e8f28ba338b29f	0.999969391643312	k__Bacteria;p__Proteobacteria;c__Alphaproteobacteria;o__Rhodobacterales;f__Rhodobacteraceae;__;__	k__Bacteria	p__Proteobacteria	c__Alphaproteobacteria	o__Rhodobacterales	f__Rhodobacteraceae	__	__
7fd76345f3ecbca59d42b5d2fb4a2061	0.835506181352143	k__Bacteria;p__Verrucomicrobiota;c__Verrucomicrobiae;o__Opitutales;f__Puniceicoccaceae;g__Pelagicoccus;s__uncultured_bacterium	k__Bacteria	p__Verrucomicrobiota	c__Verrucomicrobiae	o__Opitutales	f__Puniceicoccaceae	g__Pelagicoccus	s__uncultured_bacterium
5339b71a5f87c8f84299b703d27801b7	0.999988834267503	k__Bacteria;p__Bacteroidota;c__Bacteroidia;o__Flavobacteriales;f__Flavobacteriaceae;__;__	k__Bacteria	p__Bacteroidota	c__Bacteroidia	o__Flavobacteriales	f__Flavobacteriaceae	__	__
a539b4c5ee14b9bac51868b3201aee18	0.999999746480397	k__Bacteria;p__Bacteroidota;c__Bacteroidia;o__Flavobacteriales;f__Flavobacteriaceae;g__Kordia;__	k__Bacteria	p__Bacteroidota	c__Bacteroidia	o__Flavobacteriales	f__Flavobacteriaceae	g__Kordia	__
b9fad81c1ebdc9160fa5a80e23eca7df	0.999999970490637	k__Bacteria;p__Proteobacteria;c__Alphaproteobacteria;o__Rhodobacterales;f__Rhodobacteraceae;__;__	k__Bacteria	p__Proteobacteria	c__Alphaproteobacteria	o__Rhodobacterales	f__Rhodobacteraceae	__	__
c52f474ccd7679325dabb41cda62e718	0.946902325006307	k__Bacteria;p__Proteobacteria;c__Gammaproteobacteria;o__JTB23;f__uncultured_gamma_proteobacterium;g__;s__	k__Bacteria	p__Proteobacteria	c__Gammaproteobacteria	o__JTB23	f__uncultured_gamma_proteobacterium	g__	s__
38ff5eca8d3ff2b8cfe6282f03cb1d62	0.999999992561709	k__Bacteria;p__Proteobacteria;c__Alphaproteobacteria;o__Rhodobacterales;f__Rhodobacteraceae;__;__	k__Bacteria	p__Proteobacteria	c__Alphaproteobacteria	o__Rhodobacterales	f__Rhodobacteraceae	__	__
34c6e78bda0ca83d51e95e8fa54a9ae8	0.999993898053874	k__Bacteria;p__Bacteroidota;c__Bacteroidia;o__Flavobacteriales;f__Cryomorphaceae;g__Cryomorpha;s__uncultured_deep-sea_bacterium	k__Bacteria	p__Bacteroidota	c__Bacteroidia	o__Flavobacteriales	f__Cryomorphaceae	g__Cryomorpha	s__uncultured_deep-sea_bacterium
b9ebcbb5b236021757c8b276a764e608	0.999941863344622	k__Bacteria;p__Proteobacteria;c__Gammaproteobacteria;o__Cellvibrionales;f__Halieaceae;__;__	k__Bacteria	p__Proteobacteria	c__Gammaproteobacteria	o__Cellvibrionales	f__Halieaceae	__	__
7c2b3554604b4502791713ecf83730db	0.999710224716152	k__Bacteria;p__Proteobacteria;c__Gammaproteobacteria;__;__;__;__	k__Bacteria	p__Proteobacteria	c__Gammaproteobacteria	__	__	__	__
9ef75a1bc3a1192fab6e98b6e14a4a74	0.999995067470335	k__Bacteria;p__Proteobacteria;c__Gammaproteobacteria;__;__;__;__	k__Bacteria	p__Proteobacteria	c__Gammaproteobacteria	__	__	__	__
0bfc0aaf7f250fbd3c8eea427fc25d29	0.999662562631743	k__Bacteria;p__Verrucomicrobiota;c__Verrucomicrobiae;o__Verrucomicrobiales;f__Rubritaleaceae;g__Haloferula;__	k__Bacteria	p__Verrucomicrobiota	c__Verrucomicrobiae	o__Verrucomicrobiales	f__Rubritaleaceae	g__Haloferula	__
b21d6444af9a855638ca992d93978c92	0.999855281917321	k__Bacteria;p__Proteobacteria;c__Gammaproteobacteria;o__Arenicellales;f__Arenicellaceae;g__Arenicella;__	k__Bacteria	p__Proteobacteria	c__Gammaproteobacteria	o__Arenicellales	f__Arenicellaceae	g__Arenicella	__
d7c3894c8c18ba950156dbbc19a1b405	0.999999983074915	k__Bacteria;p__Proteobacteria;c__Gammaproteobacteria;o__Arenicellales;f__Arenicellaceae;g__HTCC5015;s__uncultured_gamma_proteobacterium	k__Bacteria	p__Proteobacteria	c__Gammaproteobacteria	o__Arenicellales	f__Arenicellaceae	g__HTCC5015	s__uncultured_gamma_proteobacterium
e2346ea207f82d77617026f469b3c911	0.880341275927298	k__Bacteria;p__Proteobacteria;c__Gammaproteobacteria;o__Cellvibrionales;__;__;__	k__Bacteria	p__Proteobacteria	c__Gammaproteobacteria	o__Cellvibrionales	__	__	__
701a97f57b2988ed4412eb4c64cd6a2a	0.999999998125528	k__Bacteria;p__Proteobacteria;c__Alphaproteobacteria;o__Rhodobacterales;f__Rhodobacteraceae;__;__	k__Bacteria	p__Proteobacteria	c__Alphaproteobacteria	o__Rhodobacterales	f__Rhodobacteraceae	__	__
51a7d5d112dd75a34e3b1fdc1d61eda6	0.999999929949131	k__Bacteria;p__Proteobacteria;c__Alphaproteobacteria;o__Rhodobacterales;f__Rhodobacteraceae;__;__	k__Bacteria	p__Proteobacteria	c__Alphaproteobacteria	o__Rhodobacterales	f__Rhodobacteraceae	__	__
63e8e53491adf38a2128f4e2a2c0952c	0.999999994209817	k__Bacteria;p__Bacteroidota;c__Bacteroidia;o__Flavobacteriales;f__Flavobacteriaceae;__;__	k__Bacteria	p__Bacteroidota	c__Bacteroidia	o__Flavobacteriales	f__Flavobacteriaceae	__	__
40918cc105a21817c15e3b6acd05ebd5	0.99444386231334	k__Bacteria;p__Proteobacteria;c__Alphaproteobacteria;o__Sphingomonadales;f__Sphingomonadaceae;g__Sphingorhabdus;__	k__Bacteria	p__Proteobacteria	c__Alphaproteobacteria	o__Sphingomonadales	f__Sphingomonadaceae	g__Sphingorhabdus	__
e211c83ada3dcba2ae4de60d5ac241d9	0.999259086467789	k__Bacteria;p__Proteobacteria;c__Gammaproteobacteria;o__JTB23;__;__;__	k__Bacteria	p__Proteobacteria	c__Gammaproteobacteria	o__JTB23	__	__	__
7feed11f8c5b0be0d2237fc93f71b483	0.829270467886394	k__Bacteria;p__Proteobacteria;c__Gammaproteobacteria;o__Oceanospirillales;f__Oleiphilaceae;g__Oleiphilus;s__uncultured_Oleiphilus_sp.	k__Bacteria	p__Proteobacteria	c__Gammaproteobacteria	o__Oceanospirillales	f__Oleiphilaceae	g__Oleiphilus	s__uncultured_Oleiphilus_sp.
207996f36ef14937bb11d35bca5a01b6	0.964104420309444	k__Bacteria;p__Proteobacteria;c__Gammaproteobacteria;o__Oceanospirillales;f__Kangiellaceae;g__Aliikangiella;s__uncultured_bacterium	k__Bacteria	p__Proteobacteria	c__Gammaproteobacteria	o__Oceanospirillales	f__Kangiellaceae	g__Aliikangiella	s__uncultured_bacterium
fd558c0cfcc64c8fdcdf4a7b042ed582	0.880514108962562	k__Bacteria;p__Proteobacteria;c__Alphaproteobacteria;o__Rhizobiales;__;__;__	k__Bacteria	p__Proteobacteria	c__Alphaproteobacteria	o__Rhizobiales	__	__	__
6ade252e9337761d4c06a38f7075921f	0.814625662025004	k__Bacteria;p__Bacteroidota;c__Bacteroidia;o__Cytophagales;f__Cyclobacteriaceae;g__Ekhidna;s__Flexibacteraceae_bacterium_Kor	k__Bacteria	p__Bacteroidota	c__Bacteroidia	o__Cytophagales	f__Cyclobacteriaceae	g__Ekhidna	s__Flexibacteraceae_bacterium_Kor
e498c1e851cbac4ebf7fdef96ccc4c37	0.999989530537591	k__Bacteria;p__Bdellovibrionota;c__Bdellovibrionia;o__Bdellovibrionales;f__Bdellovibrionaceae;g__OM27_clade;__	k__Bacteria	p__Bdellovibrionota	c__Bdellovibrionia	o__Bdellovibrionales	f__Bdellovibrionaceae	g__OM27_clade	__
e4aac6833df3cae57a0eccd8773ff587	0.823726043713896	k__Bacteria;p__Bacteroidota;c__Bacteroidia;o__Flavobacteriales;f__Flavobacteriaceae;g__Polaribacter;__	k__Bacteria	p__Bacteroidota	c__Bacteroidia	o__Flavobacteriales	f__Flavobacteriaceae	g__Polaribacter	__
41f50f69e739d04bc9fa45af5974abed	0.999993225749581	k__Bacteria;p__Proteobacteria;c__Gammaproteobacteria;o__MBAE14;__;__;__	k__Bacteria	p__Proteobacteria	c__Gammaproteobacteria	o__MBAE14	__	__	__
663863ec853439c54acea8f9db9e89b7	0.999853153623487	k__Bacteria;p__Desulfobacterota;c__Desulfobulbia;o__Desulfobulbales;f__Desulfocapsaceae;g__uncultured;__	k__Bacteria	p__Desulfobacterota	c__Desulfobulbia	o__Desulfobulbales	f__Desulfocapsaceae	g__uncultured	__
7da5e57703399223036b430fdb7dc3b6	0.999890534798036	k__Bacteria;p__Proteobacteria;c__Alphaproteobacteria;o__Rhizobiales;f__Rhizobiaceae;g__Pseudahrensia;__	k__Bacteria	p__Proteobacteria	c__Alphaproteobacteria	o__Rhizobiales	f__Rhizobiaceae	g__Pseudahrensia	__
9f562b3438fc59113af87e0712b43a9e	0.996636126279432	k__Bacteria;p__Proteobacteria;c__Gammaproteobacteria;o__Granulosicoccales;f__Granulosicoccaceae;g__Granulosicoccus;__	k__Bacteria	p__Proteobacteria	c__Gammaproteobacteria	o__Granulosicoccales	f__Granulosicoccaceae	g__Granulosicoccus	__
a3b5e0ae7045cacc0c226cf155b3894a	0.984693739322763	k__Bacteria;p__Proteobacteria;c__Gammaproteobacteria;o__Oceanospirillales;f__Kangiellaceae;g__Aliikangiella;s__uncultured_bacterium	k__Bacteria	p__Proteobacteria	c__Gammaproteobacteria	o__Oceanospirillales	f__Kangiellaceae	g__Aliikangiella	s__uncultured_bacterium
956450ec1130b68278a1135a65eedb65	0.986163021562113	k__Bacteria;p__Proteobacteria;c__Gammaproteobacteria;o__Oceanospirillales;f__Marinomonadaceae;g__Marinomonas;s__uncultured_marine_bacterium	k__Bacteria	p__Proteobacteria	c__Gammaproteobacteria	o__Oceanospirillales	f__Marinomonadaceae	g__Marinomonas	s__uncultured_marine_bacterium
4b6bc96e44a8161020332c794952077a	0.999999997409652	k__Bacteria;p__Bacteroidota;c__Bacteroidia;o__Flavobacteriales;f__Flavobacteriaceae;__;__	k__Bacteria	p__Bacteroidota	c__Bacteroidia	o__Flavobacteriales	f__Flavobacteriaceae	__	__
22526dcb2a285970c43239043cf4145c	0.999999997173352	k__Bacteria;p__Campilobacterota;c__Campylobacteria;o__Campylobacterales;f__Arcobacteraceae;__;__	k__Bacteria	p__Campilobacterota	c__Campylobacteria	o__Campylobacterales	f__Arcobacteraceae	__	__
af67a873022b18e24c87e9a84f45d913	0.959694136603988	k__Bacteria;p__Proteobacteria;c__Gammaproteobacteria;o__Cellvibrionales;f__Halieaceae;g__Halioglobus;__	k__Bacteria	p__Proteobacteria	c__Gammaproteobacteria	o__Cellvibrionales	f__Halieaceae	g__Halioglobus	__
5243234311d4cdda52812dd0f09aa1a8	0.999848974434893	k__Bacteria;p__Proteobacteria;c__Gammaproteobacteria;o__KI89A_clade;__;__;__	k__Bacteria	p__Proteobacteria	c__Gammaproteobacteria	o__KI89A_clade	__	__	__
086d41b31cd651c598527db7cadddbe0	0.822193017924054	k__Bacteria;p__Bacteroidota;c__Bacteroidia;o__Cytophagales;f__Cyclobacteriaceae;g__Fabibacter;__	k__Bacteria	p__Bacteroidota	c__Bacteroidia	o__Cytophagales	f__Cyclobacteriaceae	g__Fabibacter	__
f85f08682d7138cca7054b6f7b2236b3	0.870757648801833	k__Bacteria;p__Proteobacteria;c__Gammaproteobacteria;o__Tenderiales;f__Tenderiaceae;g__Candidatus_Tenderia;s__uncultured_gamma_proteobacterium	k__Bacteria	p__Proteobacteria	c__Gammaproteobacteria	o__Tenderiales	f__Tenderiaceae	g__Candidatus_Tenderia	s__uncultured_gamma_proteobacterium
89c626d1f6593c031da9c9c4b7039bae	0.854108749995068	k__Bacteria;p__Bacteroidota;c__Bacteroidia;o__Flavobacteriales;f__Flavobacteriaceae;g__Aurantivirga;__	k__Bacteria	p__Bacteroidota	c__Bacteroidia	o__Flavobacteriales	f__Flavobacteriaceae	g__Aurantivirga	__
842499221c69b3ec0fab349cbb377a3a	0.99996236887044	k__Bacteria;p__Proteobacteria;c__Gammaproteobacteria;o__OM182_clade;f__unidentified_marine_bacterioplankton;g__;s__	k__Bacteria	p__Proteobacteria	c__Gammaproteobacteria	o__OM182_clade	f__unidentified_marine_bacterioplankton	g__	s__
5f840a8189e49404dc924f90da3e22f3	0.882270077873	k__Bacteria;p__Proteobacteria;c__Gammaproteobacteria;o__Cellvibrionales;f__Cellvibrionaceae;g__Candidatus_Endobugula;s__uncultured_Eionea_sp.	k__Bacteria	p__Proteobacteria	c__Gammaproteobacteria	o__Cellvibrionales	f__Cellvibrionaceae	g__Candidatus_Endobugula	s__uncultured_Eionea_sp.
383a4fdd124b81b25ac4ab6d10e9cefe	0.993478494699584	k__Bacteria;p__Proteobacteria;c__Gammaproteobacteria;o__Cellvibrionales;f__Halieaceae;__;__	k__Bacteria	p__Proteobacteria	c__Gammaproteobacteria	o__Cellvibrionales	f__Halieaceae	__	__
b43276b0848016d4f5b0f30b4b190f78	0.835559621377265	k__Bacteria;p__Bacteroidota;c__Bacteroidia;o__Chitinophagales;f__Saprospiraceae;g__uncultured;s__uncultured_bacterium	k__Bacteria	p__Bacteroidota	c__Bacteroidia	o__Chitinophagales	f__Saprospiraceae	g__uncultured	s__uncultured_bacterium
dd66d143843f303535c2480a6fd1f823	0.88237607689651	k__Bacteria;p__Proteobacteria;c__Gammaproteobacteria;o__Cellvibrionales;f__BD2-7;g__uncultured_bacterium;s__	k__Bacteria	p__Proteobacteria	c__Gammaproteobacteria	o__Cellvibrionales	f__BD2-7	g__uncultured_bacterium	s__
4d5f771a2be4999cbadabf38657ba6ef	0.998289696739784	k__Bacteria;p__Proteobacteria;c__Gammaproteobacteria;o__Alteromonadales;f__Alteromonadaceae;__;__	k__Bacteria	p__Proteobacteria	c__Gammaproteobacteria	o__Alteromonadales	f__Alteromonadaceae	__	__
67fac57728504b4df2c4ff785ef0b9f1	0.97541975669012	k__Bacteria;p__Proteobacteria;c__Alphaproteobacteria;o__Sphingomonadales;f__Sphingomonadaceae;g__Parasphingopyxis;s__uncultured_bacterium	k__Bacteria	p__Proteobacteria	c__Alphaproteobacteria	o__Sphingomonadales	f__Sphingomonadaceae	g__Parasphingopyxis	s__uncultured_bacterium
a9e3385256a48469c572f13cabd38e89	0.980800985747108	k__Bacteria;p__Deinococcota;c__Deinococci;o__Deinococcales;f__Trueperaceae;g__Truepera;s__uncultured_bacterium	k__Bacteria	p__Deinococcota	c__Deinococci	o__Deinococcales	f__Trueperaceae	g__Truepera	s__uncultured_bacterium
398f76ea50ce2a7fd8095652e70eff6f	0.973076827935237	k__Bacteria;p__Proteobacteria;c__Gammaproteobacteria;o__Cellvibrionales;f__Halieaceae;__;__	k__Bacteria	p__Proteobacteria	c__Gammaproteobacteria	o__Cellvibrionales	f__Halieaceae	__	__
0cf0013cf56093ddfdede7e9a2e8387a	0.9996987862311	k__Bacteria;p__Proteobacteria;c__Gammaproteobacteria;o__Cellvibrionales;f__Halieaceae;__;__	k__Bacteria	p__Proteobacteria	c__Gammaproteobacteria	o__Cellvibrionales	f__Halieaceae	__	__
4ab26abe46e5982b8dfa65e0a7070ee6	0.976056376735879	k__Bacteria;p__Proteobacteria;c__Gammaproteobacteria;o__Steroidobacterales;f__Woeseiaceae;g__Woeseia;__	k__Bacteria	p__Proteobacteria	c__Gammaproteobacteria	o__Steroidobacterales	f__Woeseiaceae	g__Woeseia	__
2605c9eb4fe6a8386aeadfbe39a21602	0.964786697016491	k__Bacteria;p__Proteobacteria;c__Alphaproteobacteria;o__Rhodobacterales;f__Rhodobacteraceae;g__Amylibacter;__	k__Bacteria	p__Proteobacteria	c__Alphaproteobacteria	o__Rhodobacterales	f__Rhodobacteraceae	g__Amylibacter	__
604f8edcd875d4c2fa73baf4c52bdf9a	0.999748513277593	k__Bacteria;p__Bacteroidota;c__Bacteroidia;o__Chitinophagales;f__uncultured;g__uncultured_Sphingobacteriales_bacterium;s__	k__Bacteria	p__Bacteroidota	c__Bacteroidia	o__Chitinophagales	f__uncultured	g__uncultured_Sphingobacteriales_bacterium	s__
1a9ccf43d315f82674bfbba434b3953f	0.995023587764069	k__Bacteria;p__Bacteroidota;c__Bacteroidia;o__Cytophagales;f__Cyclobacteriaceae;g__Reichenbachiella;s__uncultured_Bacteroidetes_bacterium	k__Bacteria	p__Bacteroidota	c__Bacteroidia	o__Cytophagales	f__Cyclobacteriaceae	g__Reichenbachiella	s__uncultured_Bacteroidetes_bacterium
fbab34feeacf5df1cf0e6d8f2934e6f9	0.999930234475219	k__Bacteria;p__Proteobacteria;c__Gammaproteobacteria;o__Cellvibrionales;f__Halieaceae;__;__	k__Bacteria	p__Proteobacteria	c__Gammaproteobacteria	o__Cellvibrionales	f__Halieaceae	__	__
adb46bcaf5456e112e65173d82bb7a10	0.941633839388157	k__Bacteria;p__Bdellovibrionota;c__Bdellovibrionia;o__Bdellovibrionales;f__Bdellovibrionaceae;g__Bdellovibrio;s__uncultured_bacterium	k__Bacteria	p__Bdellovibrionota	c__Bdellovibrionia	o__Bdellovibrionales	f__Bdellovibrionaceae	g__Bdellovibrio	s__uncultured_bacterium
742f2a40b21fc3672bd1084d76780701	0.997969064135555	k__Bacteria;p__Proteobacteria;c__Gammaproteobacteria;o__Cellvibrionales;f__Porticoccaceae;g__C1-B045;__	k__Bacteria	p__Proteobacteria	c__Gammaproteobacteria	o__Cellvibrionales	f__Porticoccaceae	g__C1-B045	__
255ab586bd846c2643e9bf6445635a64	0.901006165578747	k__Bacteria;p__Proteobacteria;c__Gammaproteobacteria;o__Vibrionales;f__Vibrionaceae;g__Vibrio;__	k__Bacteria	p__Proteobacteria	c__Gammaproteobacteria	o__Vibrionales	f__Vibrionaceae	g__Vibrio	__
3dcff22a076c411d297a2da657e5a66d	0.98074831347296	k__Bacteria;p__Proteobacteria;c__Gammaproteobacteria;o__Alteromonadales;f__Pseudoalteromonadaceae;g__uncultured;s__uncultured_bacterium	k__Bacteria	p__Proteobacteria	c__Gammaproteobacteria	o__Alteromonadales	f__Pseudoalteromonadaceae	g__uncultured	s__uncultured_bacterium
5c16b78ffdd5cd6588e6a3843085ba52	0.814997694579384	k__Bacteria;p__Proteobacteria;c__Alphaproteobacteria;o__Caulobacterales;f__Hyphomonadaceae;g__uncultured;s__uncultured_Alphaproteobacteria_bacterium	k__Bacteria	p__Proteobacteria	c__Alphaproteobacteria	o__Caulobacterales	f__Hyphomonadaceae	g__uncultured	s__uncultured_Alphaproteobacteria_bacterium
bb7090b7eabb14e45a4a814dd4ff3608	0.976770592824869	k__Bacteria;p__Proteobacteria;c__Gammaproteobacteria;o__Alteromonadales;f__Pseudoalteromonadaceae;g__uncultured;s__uncultured_bacterium	k__Bacteria	p__Proteobacteria	c__Gammaproteobacteria	o__Alteromonadales	f__Pseudoalteromonadaceae	g__uncultured	s__uncultured_bacterium
669f6049277176f63713fc95006ef795	0.960363868921584	k__Bacteria;p__Cyanobacteria;c__Cyanobacteriia;o__Cyanobacteriales;f__Coleofasciculaceae;g__Caldora_VP642b;s__uncultured_Leptolyngbya_sp.	k__Bacteria	p__Cyanobacteria	c__Cyanobacteriia	o__Cyanobacteriales	f__Coleofasciculaceae	g__Caldora_VP642b	s__uncultured_Leptolyngbya_sp.
0065e82bad0548d393f9511957dc7cf9	0.998159420509038	k__Bacteria;p__Proteobacteria;c__Gammaproteobacteria;o__Alteromonadales;f__Alteromonadaceae;__;__	k__Bacteria	p__Proteobacteria	c__Gammaproteobacteria	o__Alteromonadales	f__Alteromonadaceae	__	__
62aab17993bebe1dd32231fee71e3388	0.96073616175018	k__Bacteria;p__Proteobacteria;c__Gammaproteobacteria;o__Alteromonadales;f__Alteromonadaceae;g__Aestuariibacter;s__uncultured_bacterium	k__Bacteria	p__Proteobacteria	c__Gammaproteobacteria	o__Alteromonadales	f__Alteromonadaceae	g__Aestuariibacter	s__uncultured_bacterium
4dc38a774bf93199c973968baf427b2f	0.829887795921899	k__Bacteria;p__Proteobacteria;c__Gammaproteobacteria;o__Cellvibrionales;f__Spongiibacteraceae;g__BD1-7_clade;s__uncultured_gamma_proteobacterium	k__Bacteria	p__Proteobacteria	c__Gammaproteobacteria	o__Cellvibrionales	f__Spongiibacteraceae	g__BD1-7_clade	s__uncultured_gamma_proteobacterium
cfd534bbf2bbaa24903b666a1235111f	0.98336278732126	k__Bacteria;p__Proteobacteria;c__Gammaproteobacteria;o__Vibrionales;f__Vibrionaceae;g__Vibrio;__	k__Bacteria	p__Proteobacteria	c__Gammaproteobacteria	o__Vibrionales	f__Vibrionaceae	g__Vibrio	__
ef7282676dd200a16897c625c7768fde	0.954671482303938	k__Bacteria;p__Proteobacteria;c__Gammaproteobacteria;o__BD7-8;__;__;__	k__Bacteria	p__Proteobacteria	c__Gammaproteobacteria	o__BD7-8	__	__	__
7e7c74a32c289d39160a42431d7f956e	0.999862792126402	k__Bacteria;p__Acidobacteriota;c__Holophagae;o__Acanthopleuribacterales;f__Acanthopleuribacteraceae;g__Acanthopleuribacter;s__uncultured_bacterium	k__Bacteria	p__Acidobacteriota	c__Holophagae	o__Acanthopleuribacterales	f__Acanthopleuribacteraceae	g__Acanthopleuribacter	s__uncultured_bacterium
f804c1591c06ddf40cceeff9c483f37c	0.904397453065137	k__Bacteria;p__Proteobacteria;c__Alphaproteobacteria;o__Rhodobacterales;f__Rhodobacteraceae;g__Yoonia-Loktanella;__	k__Bacteria	p__Proteobacteria	c__Alphaproteobacteria	o__Rhodobacterales	f__Rhodobacteraceae	g__Yoonia-Loktanella	__
27e64474a9b839694621f33f83b779c5	0.961560912237024	k__Bacteria;p__Bacteroidota;c__Bacteroidia;o__Flavobacteriales;f__Flavobacteriaceae;g__Maribacter;__	k__Bacteria	p__Bacteroidota	c__Bacteroidia	o__Flavobacteriales	f__Flavobacteriaceae	g__Maribacter	__
8b45491522bf801f91a279830418d5ed	0.933969528471235	k__Bacteria;p__Proteobacteria;c__Gammaproteobacteria;o__Cellvibrionales;f__Halieaceae;g__Halioglobus;__	k__Bacteria	p__Proteobacteria	c__Gammaproteobacteria	o__Cellvibrionales	f__Halieaceae	g__Halioglobus	__
f71a3fc5ba03afffc4cef337532d0b59	0.999999999341923	k__Bacteria;p__Verrucomicrobiota;c__Verrucomicrobiae;o__Opitutales;f__Puniceicoccaceae;g__Pelagicoccus;__	k__Bacteria	p__Verrucomicrobiota	c__Verrucomicrobiae	o__Opitutales	f__Puniceicoccaceae	g__Pelagicoccus	__
5e6e348b27d3d204870985352c6eded6	0.88958345405896	k__Bacteria;p__Bacteroidota;c__Bacteroidia;o__Flavobacteriales;f__Flavobacteriaceae;g__Croceitalea;s__uncultured_bacterium	k__Bacteria	p__Bacteroidota	c__Bacteroidia	o__Flavobacteriales	f__Flavobacteriaceae	g__Croceitalea	s__uncultured_bacterium
baf22ebe964db4a256091b2d89535dcb	0.999998452567164	k__Bacteria;p__Bacteroidota;c__Bacteroidia;o__Flavobacteriales;f__Flavobacteriaceae;__;__	k__Bacteria	p__Bacteroidota	c__Bacteroidia	o__Flavobacteriales	f__Flavobacteriaceae	__	__
4be59cd9e659e555d33f35d3ae401750	0.941547078059878	k__Bacteria;p__Proteobacteria;c__Gammaproteobacteria;o__Oceanospirillales;f__Pseudohongiellaceae;g__Pseudohongiella;__	k__Bacteria	p__Proteobacteria	c__Gammaproteobacteria	o__Oceanospirillales	f__Pseudohongiellaceae	g__Pseudohongiella	__
51b9c093f391aa51518811af1e6b848e	0.848954106426846	k__Bacteria;p__Proteobacteria;c__Alphaproteobacteria;o__Rhodobacterales;f__Rhodobacteraceae;g__Amylibacter;s__Amylibacter_sp._ECD29	k__Bacteria	p__Proteobacteria	c__Alphaproteobacteria	o__Rhodobacterales	f__Rhodobacteraceae	g__Amylibacter	s__Amylibacter_sp._ECD29
554739e9bfbc1f9fca7ab7f344d0e789	0.998113719673293	k__Bacteria;p__Bacteroidota;c__Bacteroidia;o__Chitinophagales;f__Saprospiraceae;g__Lewinella;s__uncultured_marine_bacterium	k__Bacteria	p__Bacteroidota	c__Bacteroidia	o__Chitinophagales	f__Saprospiraceae	g__Lewinella	s__uncultured_marine_bacterium
3d6dc692269c1a52d3420048d333ed09	0.999300666720974	k__Bacteria;p__Bacteroidota;c__Bacteroidia;o__Chitinophagales;f__Saprospiraceae;g__Rubidimonas;s__uncultured_bacterium	k__Bacteria	p__Bacteroidota	c__Bacteroidia	o__Chitinophagales	f__Saprospiraceae	g__Rubidimonas	s__uncultured_bacterium
b807e194b3d7d2597d6fe5a3019c3896	0.949896186450031	k__Bacteria;p__Proteobacteria;c__Gammaproteobacteria;o__Oceanospirillales;f__Nitrincolaceae;g__uncultured;s__uncultured_bacterium	k__Bacteria	p__Proteobacteria	c__Gammaproteobacteria	o__Oceanospirillales	f__Nitrincolaceae	g__uncultured	s__uncultured_bacterium
a9559d8c9305eca2c80c94231abf4ff3	0.999999999515986	k__Bacteria;p__Proteobacteria;c__Alphaproteobacteria;o__Rhodobacterales;f__Rhodobacteraceae;__;__	k__Bacteria	p__Proteobacteria	c__Alphaproteobacteria	o__Rhodobacterales	f__Rhodobacteraceae	__	__
3fcd6353c5db5f96fd9bb72e8c7ca66d	0.924604260794403	k__Bacteria;p__Bacteroidota;c__Bacteroidia;o__Flavobacteriales;f__Flavobacteriaceae;g__Kordia;s__marine_bacterium_K5-5	k__Bacteria	p__Bacteroidota	c__Bacteroidia	o__Flavobacteriales	f__Flavobacteriaceae	g__Kordia	s__marine_bacterium_K5-5
f301b306cf443c5a988f9617f2f1de46	0.999989205785009	k__Bacteria;p__Proteobacteria;c__Gammaproteobacteria;o__Cellvibrionales;f__Halieaceae;__;__	k__Bacteria	p__Proteobacteria	c__Gammaproteobacteria	o__Cellvibrionales	f__Halieaceae	__	__
0fc3e25ab78d70aa2b5f205e02dc8a44	0.919721123488691	k__Bacteria;p__Proteobacteria;c__Gammaproteobacteria;o__Cellvibrionales;f__Halieaceae;g__Halioglobus;__	k__Bacteria	p__Proteobacteria	c__Gammaproteobacteria	o__Cellvibrionales	f__Halieaceae	g__Halioglobus	__
78ee1f8588f72940f17d7446abffccde	0.907821279358668	k__Bacteria;p__Bacteroidota;c__Bacteroidia;o__Chitinophagales;f__Saprospiraceae;g__Lewinella;s__uncultured_Bacteroidetes_bacterium	k__Bacteria	p__Bacteroidota	c__Bacteroidia	o__Chitinophagales	f__Saprospiraceae	g__Lewinella	s__uncultured_Bacteroidetes_bacterium
5329151629b971e63681091231bc6ceb	0.953297484354488	k__Bacteria;p__Proteobacteria;c__Gammaproteobacteria;o__Alteromonadales;f__Alteromonadaceae;g__Aestuariibacter;s__uncultured_bacterium	k__Bacteria	p__Proteobacteria	c__Gammaproteobacteria	o__Alteromonadales	f__Alteromonadaceae	g__Aestuariibacter	s__uncultured_bacterium
4b3e7af1dec9ef6fbbacb2bd49938978	0.969783364029135	k__Bacteria;p__Proteobacteria;c__Alphaproteobacteria;o__Rhodobacterales;f__Rhodobacteraceae;g__uncultured;__	k__Bacteria	p__Proteobacteria	c__Alphaproteobacteria	o__Rhodobacterales	f__Rhodobacteraceae	g__uncultured	__
53a4bc87ed6e0b0095b8fced4784e2cd	0.874965167486436	k__Bacteria;p__Bacteroidota;c__Bacteroidia;o__Flavobacteriales;f__Cryomorphaceae;g__Vicingus;s__uncultured_bacterium	k__Bacteria	p__Bacteroidota	c__Bacteroidia	o__Flavobacteriales	f__Cryomorphaceae	g__Vicingus	s__uncultured_bacterium
8ac367fd4fa16a47cb8166dac53d7172	0.959021785125558	k__Bacteria;p__Proteobacteria;c__Gammaproteobacteria;o__KI89A_clade;f__uncultured_gamma_proteobacterium;g__;s__	k__Bacteria	p__Proteobacteria	c__Gammaproteobacteria	o__KI89A_clade	f__uncultured_gamma_proteobacterium	g__	s__
3313f42837c2d0abf2f08d52d604a7d6	0.949189344173374	k__Bacteria;p__Proteobacteria;c__Gammaproteobacteria;o__Steroidobacterales;f__Woeseiaceae;g__Woeseia;__	k__Bacteria	p__Proteobacteria	c__Gammaproteobacteria	o__Steroidobacterales	f__Woeseiaceae	g__Woeseia	__
68e7392e5bf096567a2a5e14083746f4	0.999999923327646	k__Bacteria;p__Bdellovibrionota;c__Bdellovibrionia;o__Bacteriovoracales;f__Bacteriovoracaceae;__;__	k__Bacteria	p__Bdellovibrionota	c__Bdellovibrionia	o__Bacteriovoracales	f__Bacteriovoracaceae	__	__
d54c837e7055316b03a84e924eec5f4e	0.993908503502069	k__Bacteria;p__Proteobacteria;c__Gammaproteobacteria;o__Vibrionales;f__Vibrionaceae;g__Vibrio;__	k__Bacteria	p__Proteobacteria	c__Gammaproteobacteria	o__Vibrionales	f__Vibrionaceae	g__Vibrio	__
5509ba8ba04436fd3a92987d35705ce1	0.966135509632705	k__Bacteria;p__Proteobacteria;c__Gammaproteobacteria;o__Alteromonadales;f__Alteromonadaceae;g__Glaciecola;s__uncultured_bacterium	k__Bacteria	p__Proteobacteria	c__Gammaproteobacteria	o__Alteromonadales	f__Alteromonadaceae	g__Glaciecola	s__uncultured_bacterium
71416c0c1a4fc439f2806fe88b875b1e	0.998392434493294	k__Bacteria;p__Proteobacteria;c__Gammaproteobacteria;o__Arenicellales;f__Arenicellaceae;g__Arenicella;__	k__Bacteria	p__Proteobacteria	c__Gammaproteobacteria	o__Arenicellales	f__Arenicellaceae	g__Arenicella	__
a41ec8b518379285efa9731859b35244	0.938511908708288	k__Bacteria;p__Proteobacteria;c__Alphaproteobacteria;o__Caulobacterales;f__Hyphomonadaceae;g__Litorimonas;s__uncultured_bacterium	k__Bacteria	p__Proteobacteria	c__Alphaproteobacteria	o__Caulobacterales	f__Hyphomonadaceae	g__Litorimonas	s__uncultured_bacterium
00303cf44db3fe74ecacf48477c50363	0.99999972263819	k__Bacteria;p__Proteobacteria;c__Alphaproteobacteria;o__Rhodobacterales;f__Rhodobacteraceae;__;__	k__Bacteria	p__Proteobacteria	c__Alphaproteobacteria	o__Rhodobacterales	f__Rhodobacteraceae	__	__
e2207f4908a53aab0aa081139ebd011b	0.945960564114926	k__Bacteria;p__Patescibacteria;c__Parcubacteria;o__Candidatus_Kaiserbacteria;f__uncultured_organism;g__;s__	k__Bacteria	p__Patescibacteria	c__Parcubacteria	o__Candidatus_Kaiserbacteria	f__uncultured_organism	g__	s__
850d0419bc8e6adb151158d6e390377b	0.972369515512914	k__Bacteria;p__Patescibacteria;c__Saccharimonadia;o__Saccharimonadales;f__uncultured_bacterium;g__;s__	k__Bacteria	p__Patescibacteria	c__Saccharimonadia	o__Saccharimonadales	f__uncultured_bacterium	g__	s__
8101593ba224871e344b5f9486a1d1ca	0.927390665688108	k__Bacteria;p__Proteobacteria;c__Gammaproteobacteria;o__Arenicellales;f__Arenicellaceae;g__Perspicuibacter;s__uncultured_bacterium	k__Bacteria	p__Proteobacteria	c__Gammaproteobacteria	o__Arenicellales	f__Arenicellaceae	g__Perspicuibacter	s__uncultured_bacterium
cc7abc0cc40ccbbd3d0efa744015c350	0.999881631841146	k__Bacteria;p__Bacteroidota;c__Bacteroidia;o__Flavobacteriales;f__Schleiferiaceae;g__Schleiferia;__	k__Bacteria	p__Bacteroidota	c__Bacteroidia	o__Flavobacteriales	f__Schleiferiaceae	g__Schleiferia	__
0010fd2d148df9372f333a5e5344ddba	0.999999995857839	k__Bacteria;p__Bacteroidota;c__Bacteroidia;o__Flavobacteriales;f__Flavobacteriaceae;__;__	k__Bacteria	p__Bacteroidota	c__Bacteroidia	o__Flavobacteriales	f__Flavobacteriaceae	__	__
88aeebbc59b504a26f99dad4facc95fa	0.97777244073726	k__Bacteria;p__Actinobacteriota;c__Acidimicrobiia;o__Microtrichales;f__Ilumatobacteraceae;g__Ilumatobacter;__	k__Bacteria	p__Actinobacteriota	c__Acidimicrobiia	o__Microtrichales	f__Ilumatobacteraceae	g__Ilumatobacter	__
354c02f707175e8da12cffa21cb69b5e	0.998431463905075	k__Bacteria;p__Bacteroidota;c__Bacteroidia;o__Flavobacteriales;f__Cryomorphaceae;g__uncultured;__	k__Bacteria	p__Bacteroidota	c__Bacteroidia	o__Flavobacteriales	f__Cryomorphaceae	g__uncultured	__
65db715408a3b04ccc9b783123ac289a	0.925867219672331	k__Bacteria;p__Bacteroidota;c__Bacteroidia;o__Flavobacteriales;f__Flavobacteriaceae;g__Ulvibacter;s__uncultured_Bacteroidetes_bacterium	k__Bacteria	p__Bacteroidota	c__Bacteroidia	o__Flavobacteriales	f__Flavobacteriaceae	g__Ulvibacter	s__uncultured_Bacteroidetes_bacterium
bedb8e6b602be0c55b09c72cc3a9d1be	0.914404369217533	k__Bacteria;p__Proteobacteria;c__Gammaproteobacteria;o__Tenderiales;f__Tenderiaceae;g__Candidatus_Tenderia;s__uncultured_gamma_proteobacterium	k__Bacteria	p__Proteobacteria	c__Gammaproteobacteria	o__Tenderiales	f__Tenderiaceae	g__Candidatus_Tenderia	s__uncultured_gamma_proteobacterium
18e0da14c8472f66f40a6ad469db6572	0.864039297402722	k__Bacteria;p__Verrucomicrobiota;c__Verrucomicrobiae;o__Verrucomicrobiales;f__Rubritaleaceae;g__Luteolibacter;s__unidentified_marine_bacterioplankton	k__Bacteria	p__Verrucomicrobiota	c__Verrucomicrobiae	o__Verrucomicrobiales	f__Rubritaleaceae	g__Luteolibacter	s__unidentified_marine_bacterioplankton
0311ff5449ccf9d8a6303310a7e1ba08	0.999999999920436	k__Bacteria;p__Verrucomicrobiota;c__Verrucomicrobiae;o__Verrucomicrobiales;f__Rubritaleaceae;g__Roseibacillus;__	k__Bacteria	p__Verrucomicrobiota	c__Verrucomicrobiae	o__Verrucomicrobiales	f__Rubritaleaceae	g__Roseibacillus	__
97c75f74e6ae5d8c24436dce8d963796	0.999715407165784	k__Bacteria;p__Proteobacteria;c__Gammaproteobacteria;o__Alteromonadales;f__Alteromonadaceae;__;__	k__Bacteria	p__Proteobacteria	c__Gammaproteobacteria	o__Alteromonadales	f__Alteromonadaceae	__	__
a7f787f797ec8288b95a10fb6b85a75f	0.998659985374466	k__Bacteria;p__Bacteroidota;c__Bacteroidia;o__Flavobacteriales;f__Flavobacteriaceae;g__uncultured;s__uncultured_Lutibacter_sp.	k__Bacteria	p__Bacteroidota	c__Bacteroidia	o__Flavobacteriales	f__Flavobacteriaceae	g__uncultured	s__uncultured_Lutibacter_sp.
624bab61b59251bb1f372d8aee518a19	0.857995645583244	k__Bacteria;p__Proteobacteria;c__Gammaproteobacteria;o__Alteromonadales;f__Alteromonadaceae;g__Aestuariibacter;s__uncultured_bacterium	k__Bacteria	p__Proteobacteria	c__Gammaproteobacteria	o__Alteromonadales	f__Alteromonadaceae	g__Aestuariibacter	s__uncultured_bacterium
f3f91d7ba8978fe66f09c5ac4c9f0933	0.999131743763925	k__Bacteria;p__Proteobacteria;c__Gammaproteobacteria;o__Vibrionales;f__Vibrionaceae;g__Vibrio;__	k__Bacteria	p__Proteobacteria	c__Gammaproteobacteria	o__Vibrionales	f__Vibrionaceae	g__Vibrio	__
32409af078a387c636c23fe8ca223462	0.999999970596211	k__Bacteria;__;__;__;__;__;__	k__Bacteria	__	__	__	__	__	__
c6f0fce526e6091d1782b0a6b2a0a38f	0.999995875955856	k__Bacteria;p__Proteobacteria;c__Gammaproteobacteria;o__Gammaproteobacteria_Incertae_Sedis;f__Unknown_Family;g__Marinicella;__	k__Bacteria	p__Proteobacteria	c__Gammaproteobacteria	o__Gammaproteobacteria_Incertae_Sedis	f__Unknown_Family	g__Marinicella	__
1fc0ba4b80798938a1c2d1176b46d225	0.854114403961953	k__Bacteria;p__Proteobacteria;c__Gammaproteobacteria;o__Cellvibrionales;f__Halieaceae;g__Halioglobus;__	k__Bacteria	p__Proteobacteria	c__Gammaproteobacteria	o__Cellvibrionales	f__Halieaceae	g__Halioglobus	__
32a6670c311ed4e83f5d570753dd4b2c	0.831003446784097	k__Bacteria;p__Proteobacteria;c__Gammaproteobacteria;o__Arenicellales;f__Arenicellaceae;g__Perspicuibacter;__	k__Bacteria	p__Proteobacteria	c__Gammaproteobacteria	o__Arenicellales	f__Arenicellaceae	g__Perspicuibacter	__
29991bdfe66ea925ccdf8f43499f0266	0.999616787661747	k__Bacteria;p__Proteobacteria;c__Alphaproteobacteria;o__Micavibrionales;f__uncultured;__;__	k__Bacteria	p__Proteobacteria	c__Alphaproteobacteria	o__Micavibrionales	f__uncultured	__	__
cb9729ecd5a28f5c5fec629aaafea88e	0.999799662342947	k__Bacteria;p__Acidobacteriota;c__Holophagae;o__Acanthopleuribacterales;f__Acanthopleuribacteraceae;g__Acanthopleuribacter;__	k__Bacteria	p__Acidobacteriota	c__Holophagae	o__Acanthopleuribacterales	f__Acanthopleuribacteraceae	g__Acanthopleuribacter	__
3c91bf838f255073640353be40d48949	0.999337773123614	k__Bacteria;p__Bacteroidota;c__Bacteroidia;o__Chitinophagales;f__Saprospiraceae;g__uncultured;__	k__Bacteria	p__Bacteroidota	c__Bacteroidia	o__Chitinophagales	f__Saprospiraceae	g__uncultured	__
40b4af46260e65e15a6eeabc9d15fad4	0.999999969846302	k__Bacteria;p__Bacteroidota;c__Bacteroidia;o__Flavobacteriales;f__Flavobacteriaceae;__;__	k__Bacteria	p__Bacteroidota	c__Bacteroidia	o__Flavobacteriales	f__Flavobacteriaceae	__	__
a952451d5eeeb968986dca32fed405bd	0.999999837690767	k__Bacteria;p__Proteobacteria;c__Alphaproteobacteria;o__Sphingomonadales;f__Sphingomonadaceae;__;__	k__Bacteria	p__Proteobacteria	c__Alphaproteobacteria	o__Sphingomonadales	f__Sphingomonadaceae	__	__
f58fc0a80d4ba2f748d37795616203bf	0.933081002555649	k__Bacteria;p__Bacteroidota;c__Bacteroidia;o__Flavobacteriales;f__Flavobacteriaceae;g__Algibacter;s__uncultured_bacterium	k__Bacteria	p__Bacteroidota	c__Bacteroidia	o__Flavobacteriales	f__Flavobacteriaceae	g__Algibacter	s__uncultured_bacterium
7ba849ac6b5854c9f176a5b797aef60f	0.872296740198926	k__Bacteria;p__Proteobacteria;c__Alphaproteobacteria;o__Sphingomonadales;f__Sphingomonadaceae;g__Altererythrobacter;s__Altererythrobacter_gangjinensis	k__Bacteria	p__Proteobacteria	c__Alphaproteobacteria	o__Sphingomonadales	f__Sphingomonadaceae	g__Altererythrobacter	s__Altererythrobacter_gangjinensis
31ea5a141edff498d612057a56d03ee8	0.990688436530425	k__Bacteria;p__Proteobacteria;c__Gammaproteobacteria;o__Alteromonadales;f__Alteromonadaceae;g__Alteromonas;__	k__Bacteria	p__Proteobacteria	c__Gammaproteobacteria	o__Alteromonadales	f__Alteromonadaceae	g__Alteromonas	__
ea462921ed7d6a59991bdf0eeb768e6a	0.999798666254898	k__Bacteria;p__Proteobacteria;c__Gammaproteobacteria;o__Alteromonadales;f__Alteromonadaceae;__;__	k__Bacteria	p__Proteobacteria	c__Gammaproteobacteria	o__Alteromonadales	f__Alteromonadaceae	__	__
e715788df6724d5c66827c3240cabc5a	0.999999624048162	k__Bacteria;p__Proteobacteria;c__Alphaproteobacteria;o__Sphingomonadales;f__Sphingomonadaceae;__;__	k__Bacteria	p__Proteobacteria	c__Alphaproteobacteria	o__Sphingomonadales	f__Sphingomonadaceae	__	__
402cfeb529d3c0fcf9410f5f6bbb9634	0.999999849016861	k__Bacteria;p__Verrucomicrobiota;c__Verrucomicrobiae;o__Verrucomicrobiales;f__DEV007;__;__	k__Bacteria	p__Verrucomicrobiota	c__Verrucomicrobiae	o__Verrucomicrobiales	f__DEV007	__	__
805963f0e3b7ddd0df795d68d1f6c8cb	0.999999999362664	k__Bacteria;p__Proteobacteria;c__Gammaproteobacteria;__;__;__;__	k__Bacteria	p__Proteobacteria	c__Gammaproteobacteria	__	__	__	__
c3f15f1d46b467c1cfb926d86aa40b59	0.962236893254312	k__Bacteria;p__Proteobacteria;c__Alphaproteobacteria;o__Rhizobiales;f__Rhizobiaceae;g__Ahrensia;s__uncultured_bacterium	k__Bacteria	p__Proteobacteria	c__Alphaproteobacteria	o__Rhizobiales	f__Rhizobiaceae	g__Ahrensia	s__uncultured_bacterium
5f0adf9b578efa7ee8368e8371173e8a	0.931160559919576	k__Bacteria;p__Proteobacteria;c__Alphaproteobacteria;o__Caulobacterales;f__Hyphomonadaceae;g__uncultured;__	k__Bacteria	p__Proteobacteria	c__Alphaproteobacteria	o__Caulobacterales	f__Hyphomonadaceae	g__uncultured	__
499a4d54de004942f36e9bb9eecd62bf	0.999992256066542	k__Bacteria;p__Bacteroidota;c__Bacteroidia;o__Flavobacteriales;f__Flavobacteriaceae;__;__	k__Bacteria	p__Bacteroidota	c__Bacteroidia	o__Flavobacteriales	f__Flavobacteriaceae	__	__
2e287db99c1253f5c6025c078882f8ab	0.999908675817056	k__Bacteria;p__Verrucomicrobiota;c__Verrucomicrobiae;o__Opitutales;f__Puniceicoccaceae;g__Lentimonas;__	k__Bacteria	p__Verrucomicrobiota	c__Verrucomicrobiae	o__Opitutales	f__Puniceicoccaceae	g__Lentimonas	__
37d2f4123d88da0b39cb089aae1f3708	0.96529145036125	k__Bacteria;p__Proteobacteria;c__Gammaproteobacteria;o__Oceanospirillales;f__Oleiphilaceae;g__Oleiphilus;s__uncultured_bacterium	k__Bacteria	p__Proteobacteria	c__Gammaproteobacteria	o__Oceanospirillales	f__Oleiphilaceae	g__Oleiphilus	s__uncultured_bacterium
0f06a9b7682d68ecb27e9b725a4fc583	0.805608331956584	k__Bacteria;p__Firmicutes;c__Clostridia;o__Peptostreptococcales-Tissierellales;f__Fusibacteraceae;g__Fusibacter;s__Acidaminobacter_sp.	k__Bacteria	p__Firmicutes	c__Clostridia	o__Peptostreptococcales-Tissierellales	f__Fusibacteraceae	g__Fusibacter	s__Acidaminobacter_sp.
c1da6a27c4df4dfc9e64c6a57d56992c	0.928415864907912	k__Bacteria;p__Proteobacteria;c__Gammaproteobacteria;o__Thiotrichales;f__Thiotrichaceae;g__uncultured;s__uncultured_sediment_bacterium	k__Bacteria	p__Proteobacteria	c__Gammaproteobacteria	o__Thiotrichales	f__Thiotrichaceae	g__uncultured	s__uncultured_sediment_bacterium
54e9fba42a18622b89e4ad66b35e1840	0.987271964124929	k__Bacteria;p__Bacteroidota;c__Bacteroidia;o__Chitinophagales;f__Saprospiraceae;g__Phaeodactylibacter;s__uncultured_bacterium	k__Bacteria	p__Bacteroidota	c__Bacteroidia	o__Chitinophagales	f__Saprospiraceae	g__Phaeodactylibacter	s__uncultured_bacterium
b02ca5ab7536d7748cdd92c50c1965fb	0.878554677030527	k__Bacteria;p__Proteobacteria;c__Gammaproteobacteria;o__KI89A_clade;__;__;__	k__Bacteria	p__Proteobacteria	c__Gammaproteobacteria	o__KI89A_clade	__	__	__
d148e2b316b980c338e283809bb179b5	0.817321520426229	k__Bacteria;p__Proteobacteria;c__Gammaproteobacteria;o__BD7-8;__;__;__	k__Bacteria	p__Proteobacteria	c__Gammaproteobacteria	o__BD7-8	__	__	__
b8d8eae61cea0ef5c51d3e4c90c2dd1d	0.999363786655076	k__Bacteria;p__Proteobacteria;c__Gammaproteobacteria;__;__;__;__	k__Bacteria	p__Proteobacteria	c__Gammaproteobacteria	__	__	__	__
fe800e8519293f09b60fc563a58a67dc	0.878273260397008	k__Bacteria;p__Proteobacteria;c__Gammaproteobacteria;o__Ga0077536;f__uncultured_gamma_proteobacterium;g__;s__	k__Bacteria	p__Proteobacteria	c__Gammaproteobacteria	o__Ga0077536	f__uncultured_gamma_proteobacterium	g__	s__
5429444deebfe76e211da949f23787d0	0.994330502395944	k__Bacteria;p__Proteobacteria;c__Gammaproteobacteria;o__Tenderiales;f__Tenderiaceae;g__Candidatus_Tenderia;__	k__Bacteria	p__Proteobacteria	c__Gammaproteobacteria	o__Tenderiales	f__Tenderiaceae	g__Candidatus_Tenderia	__
6fdebc339c6720571120b7dc57610a15	0.999899527558169	k__Bacteria;p__Desulfobacterota;c__Desulfobulbia;o__Desulfobulbales;f__Desulfocapsaceae;g__uncultured;s__uncultured_marine_bacterium	k__Bacteria	p__Desulfobacterota	c__Desulfobulbia	o__Desulfobulbales	f__Desulfocapsaceae	g__uncultured	s__uncultured_marine_bacterium
513005e985461cb97fd9b09c09d1b637	0.9239033650352	k__Bacteria;p__Proteobacteria;c__Gammaproteobacteria;o__Oceanospirillales;f__Marinomonadaceae;g__Marinomonas;s__Marinomonas_blandensis	k__Bacteria	p__Proteobacteria	c__Gammaproteobacteria	o__Oceanospirillales	f__Marinomonadaceae	g__Marinomonas	s__Marinomonas_blandensis
6da7c7667cfd57cbdf4a5a1c82de88f5	0.888654444463689	k__Bacteria;p__Proteobacteria;c__Gammaproteobacteria;o__Cellvibrionales;f__Halieaceae;g__Halioglobus;__	k__Bacteria	p__Proteobacteria	c__Gammaproteobacteria	o__Cellvibrionales	f__Halieaceae	g__Halioglobus	__
394da90695caa78c890547449a9ce6bc	0.973533536717273	k__Bacteria;p__Proteobacteria;c__Alphaproteobacteria;o__Caulobacterales;f__Hyphomonadaceae;g__Hellea;s__uncultured_Alphaproteobacteria_bacterium	k__Bacteria	p__Proteobacteria	c__Alphaproteobacteria	o__Caulobacterales	f__Hyphomonadaceae	g__Hellea	s__uncultured_Alphaproteobacteria_bacterium
4d415a86ed8418ae76c966b719472fc2	0.999895398785236	k__Bacteria;p__Proteobacteria;c__Alphaproteobacteria;o__Micavibrionales;f__uncultured;g__uncultured_Rhizobiales_bacterium;s__	k__Bacteria	p__Proteobacteria	c__Alphaproteobacteria	o__Micavibrionales	f__uncultured	g__uncultured_Rhizobiales_bacterium	s__
7b3b822ff2aa1268cee8dd0dcf27a7e0	0.985706481955124	k__Bacteria;p__Bacteroidota;c__Bacteroidia;o__Flavobacteriales;f__Flavobacteriaceae;__;__	k__Bacteria	p__Bacteroidota	c__Bacteroidia	o__Flavobacteriales	f__Flavobacteriaceae	__	__
fee1012860bf168cc7acf90bc6c56d98	0.829115058851952	k__Bacteria;p__Proteobacteria;c__Gammaproteobacteria;o__Oceanospirillales;f__Kangiellaceae;g__uncultured;s__uncultured_bacterium	k__Bacteria	p__Proteobacteria	c__Gammaproteobacteria	o__Oceanospirillales	f__Kangiellaceae	g__uncultured	s__uncultured_bacterium
e6a99a9e6cf45fd58ce44d7e9da3e8b3	0.998643429285745	k__Bacteria;p__Verrucomicrobiota;c__Verrucomicrobiae;o__Verrucomicrobiales;f__DEV007;__;__	k__Bacteria	p__Verrucomicrobiota	c__Verrucomicrobiae	o__Verrucomicrobiales	f__DEV007	__	__
17b2a1d587de6649a11dfe034353c36a	0.862432159457307	k__Bacteria;p__Verrucomicrobiota;c__Verrucomicrobiae;o__Verrucomicrobiales;f__DEV007;g__uncultured_bacterium;s__	k__Bacteria	p__Verrucomicrobiota	c__Verrucomicrobiae	o__Verrucomicrobiales	f__DEV007	g__uncultured_bacterium	s__
a7124724f30d2bb372370a1dbc1101c1	0.999997020624881	k__Bacteria;p__Bacteroidota;c__Bacteroidia;o__Flavobacteriales;f__Flavobacteriaceae;__;__	k__Bacteria	p__Bacteroidota	c__Bacteroidia	o__Flavobacteriales	f__Flavobacteriaceae	__	__
b6c30198b690cf7b0951c6247594d8a3	0.999993401933807	k__Bacteria;p__Proteobacteria;c__Gammaproteobacteria;__;__;__;__	k__Bacteria	p__Proteobacteria	c__Gammaproteobacteria	__	__	__	__
940ddc3c913b0d7d99e28cab89c3162e	0.808258147202752	k__Bacteria;p__Proteobacteria;c__Gammaproteobacteria;o__Cellvibrionales;f__Cellvibrionaceae;__;__	k__Bacteria	p__Proteobacteria	c__Gammaproteobacteria	o__Cellvibrionales	f__Cellvibrionaceae	__	__
ae73eecbeddc916bfb3ae2f3abb8d4bb	0.999910070964616	k__Bacteria;p__NB1-j;__;__;__;__;__	k__Bacteria	p__NB1-j	__	__	__	__	__
47244f4ebef601ad349b1e1c7db740a1	0.99999885656049	k__Bacteria;p__Bacteroidota;c__Bacteroidia;o__Flavobacteriales;f__Flavobacteriaceae;__;__	k__Bacteria	p__Bacteroidota	c__Bacteroidia	o__Flavobacteriales	f__Flavobacteriaceae	__	__
d22bac0a8f94e808e82e1075a71d895e	0.999999999073548	k__Bacteria;p__Proteobacteria;c__Alphaproteobacteria;o__Rhodobacterales;f__Rhodobacteraceae;__;__	k__Bacteria	p__Proteobacteria	c__Alphaproteobacteria	o__Rhodobacterales	f__Rhodobacteraceae	__	__
bd589b260c280f953c23388d632784ab	0.999999998279329	k__Bacteria;p__Proteobacteria;c__Alphaproteobacteria;o__Rhodobacterales;f__Rhodobacteraceae;__;__	k__Bacteria	p__Proteobacteria	c__Alphaproteobacteria	o__Rhodobacterales	f__Rhodobacteraceae	__	__
40089220148cda51bc5e668798fe9a70	0.999157137573592	k__Bacteria;p__Proteobacteria;c__Gammaproteobacteria;o__UBA10353_marine_group;__;__;__	k__Bacteria	p__Proteobacteria	c__Gammaproteobacteria	o__UBA10353_marine_group	__	__	__
e8e62eb5542189e39ff26f0bee6bfa1c	0.998012080619831	k__Bacteria;p__Bacteroidota;c__Bacteroidia;o__Flavobacteriales;f__Flavobacteriaceae;g__Polaribacter;__	k__Bacteria	p__Bacteroidota	c__Bacteroidia	o__Flavobacteriales	f__Flavobacteriaceae	g__Polaribacter	__
8a8ca575adea3789dd917da62fa66721	0.996748534438922	k__Bacteria;p__Proteobacteria;c__Gammaproteobacteria;o__Cellvibrionales;f__Spongiibacteraceae;g__Oceanicoccus;__	k__Bacteria	p__Proteobacteria	c__Gammaproteobacteria	o__Cellvibrionales	f__Spongiibacteraceae	g__Oceanicoccus	__
3a3f3667f7963d44e56007815d5bf753	0.999999999749338	k__Bacteria;p__Myxococcota;c__Polyangia;o__Nannocystales;f__Nannocystaceae;__;__	k__Bacteria	p__Myxococcota	c__Polyangia	o__Nannocystales	f__Nannocystaceae	__	__
3ec31469821c6db5c6aac5cf14f1ed22	0.883000347183602	k__Bacteria;p__Proteobacteria;c__Gammaproteobacteria;o__Cellvibrionales;f__Spongiibacteraceae;g__BD1-7_clade;s__uncultured_gamma_proteobacterium	k__Bacteria	p__Proteobacteria	c__Gammaproteobacteria	o__Cellvibrionales	f__Spongiibacteraceae	g__BD1-7_clade	s__uncultured_gamma_proteobacterium
192a80e207113428071f9b3250c7b7d3	0.991331341073861	k__Bacteria;p__Proteobacteria;c__Gammaproteobacteria;o__Nitrosococcales;f__Methylophagaceae;g__uncultured;s__uncultured_marine_bacterium	k__Bacteria	p__Proteobacteria	c__Gammaproteobacteria	o__Nitrosococcales	f__Methylophagaceae	g__uncultured	s__uncultured_marine_bacterium
8234d1af905ea7e42179e6b680632f67	0.999940934328159	k__Bacteria;p__Proteobacteria;c__Gammaproteobacteria;o__Cellvibrionales;f__Halieaceae;__;__	k__Bacteria	p__Proteobacteria	c__Gammaproteobacteria	o__Cellvibrionales	f__Halieaceae	__	__
5e959fcefe881cba664a8f7ea40a104e	0.997323321129629	k__Bacteria;p__Proteobacteria;c__Gammaproteobacteria;o__Arenicellales;f__Arenicellaceae;__;__	k__Bacteria	p__Proteobacteria	c__Gammaproteobacteria	o__Arenicellales	f__Arenicellaceae	__	__
bc83bf69f8fba0c2c48d44dfed1935fe	0.957347752619934	k__Bacteria;p__Bacteroidota;c__Bacteroidia;o__Flavobacteriales;f__Flavobacteriaceae;g__Spongiibacterium;s__uncultured_bacterium	k__Bacteria	p__Bacteroidota	c__Bacteroidia	o__Flavobacteriales	f__Flavobacteriaceae	g__Spongiibacterium	s__uncultured_bacterium
a4b6de8f8f22c353c812e38eac456883	0.999999922449856	k__Bacteria;p__Proteobacteria;c__Gammaproteobacteria;o__KI89A_clade;__;__;__	k__Bacteria	p__Proteobacteria	c__Gammaproteobacteria	o__KI89A_clade	__	__	__
e66bae3d5d102f1fe6d9dd1aa8754395	0.999999999845852	k__Bacteria;p__Verrucomicrobiota;c__Verrucomicrobiae;o__Verrucomicrobiales;f__Rubritaleaceae;g__Roseibacillus;__	k__Bacteria	p__Verrucomicrobiota	c__Verrucomicrobiae	o__Verrucomicrobiales	f__Rubritaleaceae	g__Roseibacillus	__
8d20ddceb5eea4d62aa7f5c4224cd3ba	0.931960180290101	k__Bacteria;p__Planctomycetota;c__OM190;o__uncultured_bacterium;f__;g__;s__	k__Bacteria	p__Planctomycetota	c__OM190	o__uncultured_bacterium	f__	g__	s__
dee7c702c7f151130573983d0760bae9	0.999981493227122	k__Bacteria;p__Bacteroidota;c__Bacteroidia;o__Flavobacteriales;f__Cryomorphaceae;g__Vicingus;__	k__Bacteria	p__Bacteroidota	c__Bacteroidia	o__Flavobacteriales	f__Cryomorphaceae	g__Vicingus	__
6316150df86fbeb6fbd0e1d2a9364f1e	0.833326176141359	k__Bacteria;p__Proteobacteria;c__Gammaproteobacteria;o__Cellvibrionales;f__Spongiibacteraceae;g__BD1-7_clade;__	k__Bacteria	p__Proteobacteria	c__Gammaproteobacteria	o__Cellvibrionales	f__Spongiibacteraceae	g__BD1-7_clade	__
b452d827fcd0444433c2f2a4354064b0	0.99997656379669	k__Bacteria;__;__;__;__;__;__	k__Bacteria	__	__	__	__	__	__
f6b204dbe1c07698adde377e56def8bb	0.999077104709049	k__Bacteria;p__Proteobacteria;c__Gammaproteobacteria;o__Alteromonadales;f__Pseudoalteromonadaceae;g__uncultured;s__uncultured_bacterium	k__Bacteria	p__Proteobacteria	c__Gammaproteobacteria	o__Alteromonadales	f__Pseudoalteromonadaceae	g__uncultured	s__uncultured_bacterium
96c0dadd435df8ef82ee8a460772b325	0.998080543668738	k__Bacteria;p__Bacteroidota;c__Bacteroidia;o__Cytophagales;f__Cyclobacteriaceae;g__Fabibacter;__	k__Bacteria	p__Bacteroidota	c__Bacteroidia	o__Cytophagales	f__Cyclobacteriaceae	g__Fabibacter	__
58908fcae71a64da0f77a34d4b46a5f4	0.828620878256421	k__Bacteria;p__Proteobacteria;c__Gammaproteobacteria;o__Cellvibrionales;f__Cellvibrionaceae;__;__	k__Bacteria	p__Proteobacteria	c__Gammaproteobacteria	o__Cellvibrionales	f__Cellvibrionaceae	__	__
445096bae51f5acfff1bd00be50c0224	0.85122691101733	k__Bacteria;p__Desulfobacterota;c__Desulfobacteria;o__Desulfobacterales;f__Desulfosarcinaceae;g__uncultured;s__uncultured_delta_proteobacterium	k__Bacteria	p__Desulfobacterota	c__Desulfobacteria	o__Desulfobacterales	f__Desulfosarcinaceae	g__uncultured	s__uncultured_delta_proteobacterium
46fd500a62a8314c2613a7d8a0dab609	0.999836352310944	k__Bacteria;p__Bacteroidota;c__Bacteroidia;__;__;__;__	k__Bacteria	p__Bacteroidota	c__Bacteroidia	__	__	__	__
815c25f5b05600ea47f80362df8d70d1	0.927362546186924	k__Bacteria;p__Proteobacteria;c__Alphaproteobacteria;o__Rhizobiales;f__Rhizobiaceae;g__Pseudahrensia;s__uncultured_bacterium	k__Bacteria	p__Proteobacteria	c__Alphaproteobacteria	o__Rhizobiales	f__Rhizobiaceae	g__Pseudahrensia	s__uncultured_bacterium
ada5feabcaf81cb1329c94f3b5c8e105	0.999735603199734	k__Bacteria;p__Proteobacteria;c__Gammaproteobacteria;o__Immundisolibacterales;f__Immundisolibacteraceae;g__uncultured;s__uncultured_gamma_proteobacterium	k__Bacteria	p__Proteobacteria	c__Gammaproteobacteria	o__Immundisolibacterales	f__Immundisolibacteraceae	g__uncultured	s__uncultured_gamma_proteobacterium
959a54811513e0fc154411c3b5aff064	0.909644480602356	k__Bacteria;p__Proteobacteria;c__Gammaproteobacteria;o__Cellvibrionales;f__Halieaceae;g__Halioglobus;__	k__Bacteria	p__Proteobacteria	c__Gammaproteobacteria	o__Cellvibrionales	f__Halieaceae	g__Halioglobus	__
62e916c79f41438142c68a54c64c999c	0.997411338730295	k__Bacteria;p__Proteobacteria;c__Gammaproteobacteria;o__Thiotrichales;f__Thiotrichaceae;g__Cocleimonas;__	k__Bacteria	p__Proteobacteria	c__Gammaproteobacteria	o__Thiotrichales	f__Thiotrichaceae	g__Cocleimonas	__
c83dfb57743a773ef52eb3d78ac543c1	0.813758555747349	k__Bacteria;p__Proteobacteria;c__Alphaproteobacteria;o__Sphingomonadales;f__Sphingomonadaceae;g__Erythrobacter;__	k__Bacteria	p__Proteobacteria	c__Alphaproteobacteria	o__Sphingomonadales	f__Sphingomonadaceae	g__Erythrobacter	__
137c418d4536d96eff643999f969bada	0.964040226258145	k__Bacteria;p__Proteobacteria;c__Alphaproteobacteria;o__Rhizobiales;f__Hyphomicrobiaceae;g__Filomicrobium;s__uncultured_Alphaproteobacteria_bacterium	k__Bacteria	p__Proteobacteria	c__Alphaproteobacteria	o__Rhizobiales	f__Hyphomicrobiaceae	g__Filomicrobium	s__uncultured_Alphaproteobacteria_bacterium
af5dcb94eec330d17b3aeb6b0338a093	0.999343218203514	k__Bacteria;p__Bacteroidota;c__Bacteroidia;o__Chitinophagales;f__Saprospiraceae;__;__	k__Bacteria	p__Bacteroidota	c__Bacteroidia	o__Chitinophagales	f__Saprospiraceae	__	__
7179e64fa63dd718b6203ac32e8090e1	0.999999643910374	k__Bacteria;p__Bacteroidota;c__Bacteroidia;o__Flavobacteriales;f__Flavobacteriaceae;__;__	k__Bacteria	p__Bacteroidota	c__Bacteroidia	o__Flavobacteriales	f__Flavobacteriaceae	__	__
d1ecad17757055350985182630a9ba74	0.99337224023551	k__Bacteria;p__Proteobacteria;c__Gammaproteobacteria;o__uncultured;f__uncultured_Thioalkalivibrio_sp.;g__;s__	k__Bacteria	p__Proteobacteria	c__Gammaproteobacteria	o__uncultured	f__uncultured_Thioalkalivibrio_sp.	g__	s__
1b01bf27b3edfa11a05f0a5f64819f0e	0.904053160111332	k__Bacteria;p__Bacteroidota;c__Bacteroidia;o__Chitinophagales;f__Saprospiraceae;g__Lewinella;s__marine_bacterium_MSC1	k__Bacteria	p__Bacteroidota	c__Bacteroidia	o__Chitinophagales	f__Saprospiraceae	g__Lewinella	s__marine_bacterium_MSC1
478e2705ae964f020ea51eee4905eb7a	0.999995562900694	k__Bacteria;p__Actinobacteriota;c__Acidimicrobiia;o__Microtrichales;f__Microtrichaceae;g__uncultured;__	k__Bacteria	p__Actinobacteriota	c__Acidimicrobiia	o__Microtrichales	f__Microtrichaceae	g__uncultured	__
23c219cb38d4f59aa8b58971e504041d	0.998234215844851	k__Bacteria;p__Bacteroidota;c__Bacteroidia;o__Chitinophagales;f__Saprospiraceae;g__uncultured;s__uncultured_marine_bacterium	k__Bacteria	p__Bacteroidota	c__Bacteroidia	o__Chitinophagales	f__Saprospiraceae	g__uncultured	s__uncultured_marine_bacterium
8d8a3c055dc197399e31a4898aa8c974	0.999907306368005	k__Bacteria;p__Proteobacteria;c__Alphaproteobacteria;o__Rhodobacterales;f__Rhodobacteraceae;__;__	k__Bacteria	p__Proteobacteria	c__Alphaproteobacteria	o__Rhodobacterales	f__Rhodobacteraceae	__	__
4e5233031e93147050b90213d83ed479	0.937342378965363	k__Bacteria;p__Proteobacteria;c__Gammaproteobacteria;o__SS1-B-07-19;__;__;__	k__Bacteria	p__Proteobacteria	c__Gammaproteobacteria	o__SS1-B-07-19	__	__	__
4169ad1eb760dec9b23a94c003c82e0b	0.978932724137919	k__Bacteria;p__Proteobacteria;c__Alphaproteobacteria;o__Rhodobacterales;f__Rhodobacteraceae;g__Limibaculum;__	k__Bacteria	p__Proteobacteria	c__Alphaproteobacteria	o__Rhodobacterales	f__Rhodobacteraceae	g__Limibaculum	__
dd8642c4c471d299563ca2f6fa25ad34	0.999774057541413	k__Bacteria;p__Proteobacteria;c__Gammaproteobacteria;o__Alteromonadales;f__Alteromonadaceae;__;__	k__Bacteria	p__Proteobacteria	c__Gammaproteobacteria	o__Alteromonadales	f__Alteromonadaceae	__	__
2cdcab768faba5a0bb1cf3dc9c446005	0.99973608131274	k__Bacteria;p__Bacteroidota;c__Bacteroidia;o__Flavobacteriales;f__Flavobacteriaceae;__;__	k__Bacteria	p__Bacteroidota	c__Bacteroidia	o__Flavobacteriales	f__Flavobacteriaceae	__	__
3f28e3df08b931df863a70bcec420439	0.833606584706544	k__Bacteria;p__Bacteroidota;c__Bacteroidia;o__Flavobacteriales;f__Flavobacteriaceae;g__Flavirhabdus;s__uncultured_bacterium	k__Bacteria	p__Bacteroidota	c__Bacteroidia	o__Flavobacteriales	f__Flavobacteriaceae	g__Flavirhabdus	s__uncultured_bacterium
b55336499b6f1988e7b145dfb1eb9ff9	0.99999106030863	k__Bacteria;p__Proteobacteria;c__Gammaproteobacteria;o__Cellvibrionales;f__Halieaceae;__;__	k__Bacteria	p__Proteobacteria	c__Gammaproteobacteria	o__Cellvibrionales	f__Halieaceae	__	__
42961ad4422a2ce32090b020e61a35d8	0.999637608585899	k__Bacteria;p__Proteobacteria;c__Gammaproteobacteria;o__KI89A_clade;__;__;__	k__Bacteria	p__Proteobacteria	c__Gammaproteobacteria	o__KI89A_clade	__	__	__
9648ebb82483cce66e2a0aa2865afd33	0.99679326783094	k__Bacteria;p__Proteobacteria;c__Gammaproteobacteria;o__Gammaproteobacteria_Incertae_Sedis;f__Unknown_Family;g__Alkalimarinus;s__uncultured_bacterium	k__Bacteria	p__Proteobacteria	c__Gammaproteobacteria	o__Gammaproteobacteria_Incertae_Sedis	f__Unknown_Family	g__Alkalimarinus	s__uncultured_bacterium
6d2a9aac478ebf6b6e9707a9c3592392	0.999999707242048	k__Bacteria;p__Bacteroidota;c__Bacteroidia;o__Flavobacteriales;f__Flavobacteriaceae;__;__	k__Bacteria	p__Bacteroidota	c__Bacteroidia	o__Flavobacteriales	f__Flavobacteriaceae	__	__
97e7e9deb5bdad6305ad6a2753cf315b	0.989522352912563	k__Bacteria;p__Bacteroidota;c__Bacteroidia;o__Chitinophagales;f__Saprospiraceae;g__Lewinella;s__uncultured_marine_bacterium	k__Bacteria	p__Bacteroidota	c__Bacteroidia	o__Chitinophagales	f__Saprospiraceae	g__Lewinella	s__uncultured_marine_bacterium
564119d100d807830d60f3d3204751e8	0.999999999501488	k__Bacteria;p__Dadabacteria;c__Dadabacteriia;o__Dadabacteriales;__;__;__	k__Bacteria	p__Dadabacteria	c__Dadabacteriia	o__Dadabacteriales	__	__	__
8cf1ee3b9434d1bb4fba68782cce2380	0.993972245561479	k__Bacteria;p__Proteobacteria;c__Gammaproteobacteria;o__UBA10353_marine_group;__;__;__	k__Bacteria	p__Proteobacteria	c__Gammaproteobacteria	o__UBA10353_marine_group	__	__	__
af7629b10bf10a872bcb085d671290c6	0.999259088185391	k__Bacteria;p__Bacteroidota;c__Bacteroidia;o__Chitinophagales;f__uncultured;__;__	k__Bacteria	p__Bacteroidota	c__Bacteroidia	o__Chitinophagales	f__uncultured	__	__
d047ae781785e13582ade86bf69b2f7e	0.967935286139707	k__Bacteria;p__Desulfobacterota;c__Desulfobacteria;o__Desulfobacterales;f__Desulfosarcinaceae;g__Sva0081_sediment_group;s__uncultured_delta_proteobacterium	k__Bacteria	p__Desulfobacterota	c__Desulfobacteria	o__Desulfobacterales	f__Desulfosarcinaceae	g__Sva0081_sediment_group	s__uncultured_delta_proteobacterium
defbd4d78a2dc85b3c222a257beb9f97	0.999949660470496	k__Bacteria;p__Proteobacteria;c__Gammaproteobacteria;o__OM182_clade;__;__;__	k__Bacteria	p__Proteobacteria	c__Gammaproteobacteria	o__OM182_clade	__	__	__
a1a5b90ba726ac816abb436c2e2273c2	0.915348808924531	k__Bacteria;p__Desulfobacterota;c__Desulfobulbia;o__Desulfobulbales;f__Desulfocapsaceae;g__uncultured;s__uncultured_delta_proteobacterium	k__Bacteria	p__Desulfobacterota	c__Desulfobulbia	o__Desulfobulbales	f__Desulfocapsaceae	g__uncultured	s__uncultured_delta_proteobacterium
0e068e9c3393c6352c2c5376afbebca8	0.808248899346062	k__Bacteria;p__Bacteroidota;c__Bacteroidia;o__Sphingobacteriales;f__NS11-12_marine_group;g__unidentified_marine_bacterioplankton;s__	k__Bacteria	p__Bacteroidota	c__Bacteroidia	o__Sphingobacteriales	f__NS11-12_marine_group	g__unidentified_marine_bacterioplankton	s__
3e12c3f4044de5ba8f506feeaecc29f6	0.983688220129708	k__Bacteria;p__Bacteroidota;c__Bacteroidia;o__Flavobacteriales;f__Flavobacteriaceae;g__Aquimarina;__	k__Bacteria	p__Bacteroidota	c__Bacteroidia	o__Flavobacteriales	f__Flavobacteriaceae	g__Aquimarina	__
64a88b8b0b3ad94e70d2a24edbea080b	0.999337132919306	k__Bacteria;p__Fusobacteriota;c__Fusobacteriia;o__Fusobacteriales;f__Fusobacteriaceae;g__Propionigenium;s__uncultured_bacterium	k__Bacteria	p__Fusobacteriota	c__Fusobacteriia	o__Fusobacteriales	f__Fusobacteriaceae	g__Propionigenium	s__uncultured_bacterium
8cef84846f7f99d4be5a79a4bfb7a4bc	0.863625999563105	k__Bacteria;p__Desulfobacterota;c__Desulfobulbia;o__Desulfobulbales;f__Desulfocapsaceae;g__[Desulfobacterium]_catecholicum_group;s__uncultured_delta_proteobacterium	k__Bacteria	p__Desulfobacterota	c__Desulfobulbia	o__Desulfobulbales	f__Desulfocapsaceae	g__[Desulfobacterium]_catecholicum_group	s__uncultured_delta_proteobacterium
d6d34bcea0707dbd0ae4487bbe75a557	0.938850501129467	k__Bacteria;p__Bacteroidota;c__Bacteroidia;o__Flavobacteriales;f__Flavobacteriaceae;g__Aquibacter;__	k__Bacteria	p__Bacteroidota	c__Bacteroidia	o__Flavobacteriales	f__Flavobacteriaceae	g__Aquibacter	__
88ba768d44c112910ee0492821c47ed4	0.99206856579063	k__Bacteria;p__Proteobacteria;c__Alphaproteobacteria;o__Rhodobacterales;f__Rhodobacteraceae;g__Ruegeria;__	k__Bacteria	p__Proteobacteria	c__Alphaproteobacteria	o__Rhodobacterales	f__Rhodobacteraceae	g__Ruegeria	__
06db603398e222b12f1e2d3c034df1db	0.840395584124362	k__Bacteria;p__Proteobacteria;c__Gammaproteobacteria;o__BD7-8;__;__;__	k__Bacteria	p__Proteobacteria	c__Gammaproteobacteria	o__BD7-8	__	__	__
aba3e88f389b40aae5d39fefc56b7b6d	0.999788447038034	k__Bacteria;p__Proteobacteria;c__Gammaproteobacteria;o__Burkholderiales;__;__;__	k__Bacteria	p__Proteobacteria	c__Gammaproteobacteria	o__Burkholderiales	__	__	__
c00bc8cbd28ce679f691d43c94d11520	0.999996365898329	k__Bacteria;p__Bacteroidota;c__Bacteroidia;o__Flavobacteriales;f__Flavobacteriaceae;__;__	k__Bacteria	p__Bacteroidota	c__Bacteroidia	o__Flavobacteriales	f__Flavobacteriaceae	__	__
912a9b0c7636dc34f9c02e457049ee06	0.999997986098821	k__Bacteria;p__Planctomycetota;c__OM190;__;__;__;__	k__Bacteria	p__Planctomycetota	c__OM190	__	__	__	__
19ceee2e93bc5c06f6cc2f1917025acd	0.999993405070564	k__Bacteria;p__Proteobacteria;c__Gammaproteobacteria;o__Cellvibrionales;f__Halieaceae;__;__	k__Bacteria	p__Proteobacteria	c__Gammaproteobacteria	o__Cellvibrionales	f__Halieaceae	__	__
a3ea69397b9f93b92a273c55dd8c3919	0.999985544512487	k__Bacteria;p__Proteobacteria;c__Alphaproteobacteria;o__Micavibrionales;f__uncultured;g__uncultured_Rhizobiales_bacterium;s__	k__Bacteria	p__Proteobacteria	c__Alphaproteobacteria	o__Micavibrionales	f__uncultured	g__uncultured_Rhizobiales_bacterium	s__
18d2100f6b41e217e379f24bef6a8197	0.985858025829576	k__Bacteria;p__Verrucomicrobiota;c__Verrucomicrobiae;o__Verrucomicrobiales;f__DEV007;g__uncultured_Verrucomicrobia_bacterium;s__	k__Bacteria	p__Verrucomicrobiota	c__Verrucomicrobiae	o__Verrucomicrobiales	f__DEV007	g__uncultured_Verrucomicrobia_bacterium	s__
6962f9187c6d50a80594d2e687f02a81	0.999978530286907	k__Bacteria;p__Proteobacteria;c__Gammaproteobacteria;__;__;__;__	k__Bacteria	p__Proteobacteria	c__Gammaproteobacteria	__	__	__	__
180426c34517674581bae93e85a5c172	0.999983408702878	k__Bacteria;p__Bacteroidota;c__Bacteroidia;o__Flavobacteriales;f__Flavobacteriaceae;__;__	k__Bacteria	p__Bacteroidota	c__Bacteroidia	o__Flavobacteriales	f__Flavobacteriaceae	__	__
59ff8a99a9fb61370fe13ea021ac4dd2	0.999876214241616	k__Bacteria;p__Myxococcota;c__Myxococcia;o__Myxococcales;f__Myxococcaceae;g__P3OB-42;__	k__Bacteria	p__Myxococcota	c__Myxococcia	o__Myxococcales	f__Myxococcaceae	g__P3OB-42	__
56a5a8af32473313e88772b21fad7054	0.998952604480203	k__Bacteria;p__Proteobacteria;c__Gammaproteobacteria;o__Alteromonadales;f__Colwelliaceae;g__Thalassotalea;__	k__Bacteria	p__Proteobacteria	c__Gammaproteobacteria	o__Alteromonadales	f__Colwelliaceae	g__Thalassotalea	__
8020124c03e134a417f2f5c34c1f1009	0.999997540344148	k__Bacteria;p__Proteobacteria;c__Gammaproteobacteria;__;__;__;__	k__Bacteria	p__Proteobacteria	c__Gammaproteobacteria	__	__	__	__
114c62789d843f9733482852136cbcde	0.884393610501199	k__Bacteria;p__Proteobacteria;c__Gammaproteobacteria;o__Alteromonadales;f__Alteromonadaceae;g__Aestuariibacter;s__uncultured_bacterium	k__Bacteria	p__Proteobacteria	c__Gammaproteobacteria	o__Alteromonadales	f__Alteromonadaceae	g__Aestuariibacter	s__uncultured_bacterium
39abdf217bb2e198e97b4742b7c9087c	0.850343531074854	k__Bacteria;p__Desulfobacterota;c__Desulfobulbia;o__Desulfobulbales;f__Desulfocapsaceae;g__uncultured;s__uncultured_delta_proteobacterium	k__Bacteria	p__Desulfobacterota	c__Desulfobulbia	o__Desulfobulbales	f__Desulfocapsaceae	g__uncultured	s__uncultured_delta_proteobacterium
b0fbab61b60dabe11bed11e99f1009a6	0.831568866787175	k__Bacteria;p__Proteobacteria;c__Alphaproteobacteria;o__Rhodobacterales;f__Rhodobacteraceae;g__Tateyamaria;__	k__Bacteria	p__Proteobacteria	c__Alphaproteobacteria	o__Rhodobacterales	f__Rhodobacteraceae	g__Tateyamaria	__
04c414d1470b9c262fe682b7aa540f4f	0.998659921147393	k__Bacteria;p__Proteobacteria;c__Alphaproteobacteria;o__Caulobacterales;f__Hyphomonadaceae;g__Robiginitomaculum;s__uncultured_bacterium	k__Bacteria	p__Proteobacteria	c__Alphaproteobacteria	o__Caulobacterales	f__Hyphomonadaceae	g__Robiginitomaculum	s__uncultured_bacterium
15ef5434c5944c6b19a371a1f60d6e76	0.989134057527404	k__Bacteria;p__Proteobacteria;c__Gammaproteobacteria;o__uncultured;f__uncultured_Thioalkalivibrio_sp.;g__;s__	k__Bacteria	p__Proteobacteria	c__Gammaproteobacteria	o__uncultured	f__uncultured_Thioalkalivibrio_sp.	g__	s__
d0303d3685a1571aaef4fcb404193be1	0.997212140474352	k__Bacteria;p__Cyanobacteria;c__Cyanobacteriia;o__Synechococcales;f__Cyanobiaceae;g__Synechococcus_CC9902;__	k__Bacteria	p__Cyanobacteria	c__Cyanobacteriia	o__Synechococcales	f__Cyanobiaceae	g__Synechococcus_CC9902	__
6b1c8fd1909aecff6be3209ea15638c8	0.867215495517051	k__Bacteria;p__Proteobacteria;c__Gammaproteobacteria;o__UBA10353_marine_group;f__uncultured_bacterium;g__;s__	k__Bacteria	p__Proteobacteria	c__Gammaproteobacteria	o__UBA10353_marine_group	f__uncultured_bacterium	g__	s__
e7ab9930f96aaf2c8bc14b28241073b9	0.983291158194352	k__Bacteria;p__Proteobacteria;c__Alphaproteobacteria;o__Rhizobiales;f__Rhizobiaceae;g__Pseudahrensia;s__uncultured_bacterium	k__Bacteria	p__Proteobacteria	c__Alphaproteobacteria	o__Rhizobiales	f__Rhizobiaceae	g__Pseudahrensia	s__uncultured_bacterium
566686d17dd620d9e16e8631aa671087	0.993172466488979	k__Bacteria;p__Bacteroidota;c__Bacteroidia;o__Cytophagales;f__Cyclobacteriaceae;g__Ekhidna;__	k__Bacteria	p__Bacteroidota	c__Bacteroidia	o__Cytophagales	f__Cyclobacteriaceae	g__Ekhidna	__
e85937e460cdcdd59ae9ff782beef4d8	0.996634179332927	k__Bacteria;p__Bacteroidota;c__Bacteroidia;o__Flavobacteriales;f__Flavobacteriaceae;g__Ulvibacter;__	k__Bacteria	p__Bacteroidota	c__Bacteroidia	o__Flavobacteriales	f__Flavobacteriaceae	g__Ulvibacter	__
e3f6a6d6a481af2502dc0cf7519011b7	0.999998348558795	k__Bacteria;p__Proteobacteria;c__Alphaproteobacteria;o__Rhodobacterales;f__Rhodobacteraceae;__;__	k__Bacteria	p__Proteobacteria	c__Alphaproteobacteria	o__Rhodobacterales	f__Rhodobacteraceae	__	__
86215b9cb8cbbb5d62f7c783df9980e7	0.999993287504936	k__Bacteria;p__Proteobacteria;c__Gammaproteobacteria;o__OM182_clade;__;__;__	k__Bacteria	p__Proteobacteria	c__Gammaproteobacteria	o__OM182_clade	__	__	__
52a8be0d5d4c0b08bd1580bb3dc993b0	0.999982843370813	k__Bacteria;p__Bdellovibrionota;c__Oligoflexia;o__Oligoflexales;f__uncultured;__;__	k__Bacteria	p__Bdellovibrionota	c__Oligoflexia	o__Oligoflexales	f__uncultured	__	__
7d100a51e1806722690c7dfbe979a8db	0.99450981027759	k__Bacteria;p__Proteobacteria;c__Gammaproteobacteria;o__Oceanospirillales;f__Nitrincolaceae;g__uncultured;__	k__Bacteria	p__Proteobacteria	c__Gammaproteobacteria	o__Oceanospirillales	f__Nitrincolaceae	g__uncultured	__
10901275f1a22027dc8f2c9b119e1581	0.998088847472452	k__Bacteria;p__Proteobacteria;c__Gammaproteobacteria;o__Cellvibrionales;f__Spongiibacteraceae;__;__	k__Bacteria	p__Proteobacteria	c__Gammaproteobacteria	o__Cellvibrionales	f__Spongiibacteraceae	__	__
570de7ac14d0906eb682f6ce7a0a53c5	0.925346614045462	k__Bacteria;p__Proteobacteria;c__Gammaproteobacteria;o__Cellvibrionales;f__Halieaceae;g__Halioglobus;__	k__Bacteria	p__Proteobacteria	c__Gammaproteobacteria	o__Cellvibrionales	f__Halieaceae	g__Halioglobus	__
18e794efa2c1c7712a8d5f0403776baa	0.907785258911853	k__Bacteria;p__Proteobacteria;c__Gammaproteobacteria;o__UBA4486;f__uncultured_bacterium;g__;s__	k__Bacteria	p__Proteobacteria	c__Gammaproteobacteria	o__UBA4486	f__uncultured_bacterium	g__	s__
4dce2b1243d428bf2f9e354d3f567bb6	0.999969005214673	k__Bacteria;p__Proteobacteria;c__Gammaproteobacteria;o__Cellvibrionales;f__Halieaceae;__;__	k__Bacteria	p__Proteobacteria	c__Gammaproteobacteria	o__Cellvibrionales	f__Halieaceae	__	__
3c1dac4ce9a8285ff9f382df9a107252	0.992446015222441	k__Bacteria;p__Actinobacteriota;c__Acidimicrobiia;o__Microtrichales;f__Microtrichaceae;g__Sva0996_marine_group;__	k__Bacteria	p__Actinobacteriota	c__Acidimicrobiia	o__Microtrichales	f__Microtrichaceae	g__Sva0996_marine_group	__
5e150f8361911d8c8e8f49e482db036d	0.999970805489806	k__Bacteria;p__Proteobacteria;c__Gammaproteobacteria;__;__;__;__	k__Bacteria	p__Proteobacteria	c__Gammaproteobacteria	__	__	__	__
787238e21c3d3b4033102c603ee59cb5	0.91367267299861	k__Bacteria;p__Bacteroidota;c__Bacteroidia;o__Flavobacteriales;f__Flavobacteriaceae;g__Croceitalea;s__uncultured_bacterium	k__Bacteria	p__Bacteroidota	c__Bacteroidia	o__Flavobacteriales	f__Flavobacteriaceae	g__Croceitalea	s__uncultured_bacterium
d2b459812a25dd3e586eb7a04c88841f	0.999058571044094	k__Bacteria;p__Bacteroidota;c__Bacteroidia;o__Flavobacteriales;f__Cryomorphaceae;g__Vicingus;__	k__Bacteria	p__Bacteroidota	c__Bacteroidia	o__Flavobacteriales	f__Cryomorphaceae	g__Vicingus	__
4f658d889a7e9fbc4484e54000e81d6a	0.948814743420594	k__Bacteria;p__Bacteroidota;c__Bacteroidia;o__Flavobacteriales;f__Crocinitomicaceae;g__uncultured;s__uncultured_Bacteroidetes_bacterium	k__Bacteria	p__Bacteroidota	c__Bacteroidia	o__Flavobacteriales	f__Crocinitomicaceae	g__uncultured	s__uncultured_Bacteroidetes_bacterium
3175bd423293fd694db07c69f873c6c6	0.809432333711046	k__Bacteria;p__Proteobacteria;c__Alphaproteobacteria;o__Sphingomonadales;f__Sphingomonadaceae;g__Altererythrobacter;__	k__Bacteria	p__Proteobacteria	c__Alphaproteobacteria	o__Sphingomonadales	f__Sphingomonadaceae	g__Altererythrobacter	__
f28acfeeeeaa8bc83f663e921ce9ec33	0.999237861126804	k__Bacteria;p__Cyanobacteria;c__Cyanobacteriia;o__Cyanobacteriales;f__Oscillatoriaceae;g__Planktothricoides_SR001;__	k__Bacteria	p__Cyanobacteria	c__Cyanobacteriia	o__Cyanobacteriales	f__Oscillatoriaceae	g__Planktothricoides_SR001	__
996cddd2b4895465b7f65dad7890b228	0.999999703341263	k__Bacteria;p__Bacteroidota;c__Bacteroidia;o__Flavobacteriales;f__Flavobacteriaceae;__;__	k__Bacteria	p__Bacteroidota	c__Bacteroidia	o__Flavobacteriales	f__Flavobacteriaceae	__	__
354b116db0faa5bb5f6fda42bcc6e69e	0.832380217598957	k__Bacteria;p__Bacteroidota;c__Bacteroidia;o__Flavobacteriales;f__Flavobacteriaceae;g__Polaribacter;s__Polaribacter_sp._Hel1_33_78	k__Bacteria	p__Bacteroidota	c__Bacteroidia	o__Flavobacteriales	f__Flavobacteriaceae	g__Polaribacter	s__Polaribacter_sp._Hel1_33_78
5eb7fe4ac84da343270a27f51a395e46	0.997722927547262	k__Bacteria;p__Bacteroidota;c__Bacteroidia;o__Flavobacteriales;f__Flavobacteriaceae;g__Winogradskyella;__	k__Bacteria	p__Bacteroidota	c__Bacteroidia	o__Flavobacteriales	f__Flavobacteriaceae	g__Winogradskyella	__
8ffe0d2da2276cf46ae1e8682f85cef0	0.999773843552503	k__Bacteria;p__Proteobacteria;c__Gammaproteobacteria;o__Alteromonadales;f__Alteromonadaceae;__;__	k__Bacteria	p__Proteobacteria	c__Gammaproteobacteria	o__Alteromonadales	f__Alteromonadaceae	__	__
a67a49dc2c43d45a86fe1c628236920a	0.999749870622779	k__Bacteria;p__Proteobacteria;c__Alphaproteobacteria;o__Caulobacterales;f__Hyphomonadaceae;g__Litorimonas;s__Litorimonas_cladophorae	k__Bacteria	p__Proteobacteria	c__Alphaproteobacteria	o__Caulobacterales	f__Hyphomonadaceae	g__Litorimonas	s__Litorimonas_cladophorae
b9ba0a874556712b1ce4581ca984337a	0.993734073869973	k__Bacteria;p__Bacteroidota;c__Bacteroidia;o__Flavobacteriales;f__Flavobacteriaceae;g__Maritimimonas;s__uncultured_marine_bacterium	k__Bacteria	p__Bacteroidota	c__Bacteroidia	o__Flavobacteriales	f__Flavobacteriaceae	g__Maritimimonas	s__uncultured_marine_bacterium
80e1ad35b0347c363cd2a2f78cb6124b	0.991763254685142	k__Bacteria;p__Proteobacteria;c__Gammaproteobacteria;o__Cellvibrionales;f__Spongiibacteraceae;g__Dasania;__	k__Bacteria	p__Proteobacteria	c__Gammaproteobacteria	o__Cellvibrionales	f__Spongiibacteraceae	g__Dasania	__
7ded2cf4c89dc5b81b43af8179b96351	0.999871058099446	k__Bacteria;p__Proteobacteria;c__Gammaproteobacteria;o__Cellvibrionales;f__Halieaceae;__;__	k__Bacteria	p__Proteobacteria	c__Gammaproteobacteria	o__Cellvibrionales	f__Halieaceae	__	__
18be6bb8a29bbe4d5efcd5abb7106bd4	0.855612675735264	k__Bacteria;p__Bacteroidota;c__Bacteroidia;o__Cytophagales;f__Cyclobacteriaceae;g__Reichenbachiella;s__uncultured_bacterium	k__Bacteria	p__Bacteroidota	c__Bacteroidia	o__Cytophagales	f__Cyclobacteriaceae	g__Reichenbachiella	s__uncultured_bacterium
e7298444904b3b1798f86d4bc5601581	0.999613390486722	k__Bacteria;p__Proteobacteria;c__Alphaproteobacteria;o__Rhodobacterales;f__Rhodobacteraceae;__;__	k__Bacteria	p__Proteobacteria	c__Alphaproteobacteria	o__Rhodobacterales	f__Rhodobacteraceae	__	__
c9b090f6783f0e29561546dfe888f36e	0.999007481167114	k__Bacteria;p__Proteobacteria;c__Gammaproteobacteria;o__Burkholderiales;f__Nitrosomonadaceae;g__Nitrosomonas;__	k__Bacteria	p__Proteobacteria	c__Gammaproteobacteria	o__Burkholderiales	f__Nitrosomonadaceae	g__Nitrosomonas	__
b19714709d2ab6afc2848baeb4c011c2	0.999940522254635	k__Bacteria;p__Proteobacteria;c__Gammaproteobacteria;o__KI89A_clade;__;__;__	k__Bacteria	p__Proteobacteria	c__Gammaproteobacteria	o__KI89A_clade	__	__	__
d78792d3d367efcc1d4a31010439e45c	0.943120601926985	k__Bacteria;p__Proteobacteria;c__Gammaproteobacteria;o__Cellvibrionales;f__Halieaceae;g__Halioglobus;__	k__Bacteria	p__Proteobacteria	c__Gammaproteobacteria	o__Cellvibrionales	f__Halieaceae	g__Halioglobus	__
03e54eb0e533446097f00ee086e0b8ac	0.815353299546859	k__Bacteria;p__Bacteroidota;c__Bacteroidia;o__Chitinophagales;f__Saprospiraceae;g__Portibacter;__	k__Bacteria	p__Bacteroidota	c__Bacteroidia	o__Chitinophagales	f__Saprospiraceae	g__Portibacter	__
87f74f31d15a2a78bcfa7607c8728afb	0.989178199190302	k__Bacteria;p__Proteobacteria;c__Gammaproteobacteria;o__Alteromonadales;f__Pseudoalteromonadaceae;g__uncultured;s__uncultured_bacterium	k__Bacteria	p__Proteobacteria	c__Gammaproteobacteria	o__Alteromonadales	f__Pseudoalteromonadaceae	g__uncultured	s__uncultured_bacterium
92955a216e6239d9c72f2a304019fde1	0.999999993773643	k__Bacteria;p__Bacteroidota;c__Kapabacteria;o__Kapabacteriales;__;__;__	k__Bacteria	p__Bacteroidota	c__Kapabacteria	o__Kapabacteriales	__	__	__
7f80a0fba51329cc61e9e070b5d9ca85	0.880407167678951	k__Bacteria;p__Proteobacteria;c__Gammaproteobacteria;o__Steroidobacterales;f__Woeseiaceae;g__Woeseia;__	k__Bacteria	p__Proteobacteria	c__Gammaproteobacteria	o__Steroidobacterales	f__Woeseiaceae	g__Woeseia	__
5b02a2dec2cba49b6e31056e1d0d8ae7	0.975893178492603	k__Bacteria;p__Planctomycetota;c__Pla3_lineage;__;__;__;__	k__Bacteria	p__Planctomycetota	c__Pla3_lineage	__	__	__	__
54f7e3ec134a128ad9f93f0e45320465	0.959703418139847	k__Bacteria;p__Proteobacteria;c__Gammaproteobacteria;o__Oceanospirillales;f__Oleiphilaceae;g__Oleiphilus;s__uncultured_bacterium	k__Bacteria	p__Proteobacteria	c__Gammaproteobacteria	o__Oceanospirillales	f__Oleiphilaceae	g__Oleiphilus	s__uncultured_bacterium
12bb6bc83aad396507a4ed82713b65b8	0.898810113310089	k__Bacteria;p__Bdellovibrionota;c__Bdellovibrionia;o__Bdellovibrionales;f__Bdellovibrionaceae;g__OM27_clade;s__uncultured_delta_proteobacterium	k__Bacteria	p__Bdellovibrionota	c__Bdellovibrionia	o__Bdellovibrionales	f__Bdellovibrionaceae	g__OM27_clade	s__uncultured_delta_proteobacterium
d8a472a15c22ec5014cf9bd14c180923	0.969374286136826	k__Bacteria;p__Actinobacteriota;c__Acidimicrobiia;o__Microtrichales;f__Ilumatobacteraceae;g__Ilumatobacter;__	k__Bacteria	p__Actinobacteriota	c__Acidimicrobiia	o__Microtrichales	f__Ilumatobacteraceae	g__Ilumatobacter	__
8d6aeacc15ac3085d0b59f99e3dd34c6	0.999999985970273	k__Bacteria;p__Proteobacteria;c__Alphaproteobacteria;o__Rhodobacterales;f__Rhodobacteraceae;__;__	k__Bacteria	p__Proteobacteria	c__Alphaproteobacteria	o__Rhodobacterales	f__Rhodobacteraceae	__	__
cc0d7694e91b1a310b2b29edb6eb348d	0.999995543439664	k__Bacteria;p__Bacteroidota;c__Bacteroidia;o__Chitinophagales;f__Saprospiraceae;g__uncultured;s__Saccharina_japonica	k__Bacteria	p__Bacteroidota	c__Bacteroidia	o__Chitinophagales	f__Saprospiraceae	g__uncultured	s__Saccharina_japonica
289baf57e5a5da24faed26129ca6bfda	0.971731464228665	k__Bacteria;p__Proteobacteria;c__Gammaproteobacteria;o__Cellvibrionales;f__Cellvibrionaceae;g__Candidatus_Endobugula;s__uncultured_Eionea_sp.	k__Bacteria	p__Proteobacteria	c__Gammaproteobacteria	o__Cellvibrionales	f__Cellvibrionaceae	g__Candidatus_Endobugula	s__uncultured_Eionea_sp.
fccb919210c15d77f551a92f32d8f8ea	0.999999467988368	k__Bacteria;p__Bdellovibrionota;c__Bdellovibrionia;o__Bacteriovoracales;f__Bacteriovoracaceae;__;__	k__Bacteria	p__Bdellovibrionota	c__Bdellovibrionia	o__Bacteriovoracales	f__Bacteriovoracaceae	__	__
4d66c434102fb49b6c8e6d6328b9d2d4	0.99982081170807	k__Bacteria;p__Proteobacteria;c__Gammaproteobacteria;o__Alteromonadales;f__Alteromonadaceae;__;__	k__Bacteria	p__Proteobacteria	c__Gammaproteobacteria	o__Alteromonadales	f__Alteromonadaceae	__	__
d790228716982cadd4c10ef303205327	0.907529753129453	k__Bacteria;p__Proteobacteria;c__Gammaproteobacteria;o__Cellvibrionales;__;__;__	k__Bacteria	p__Proteobacteria	c__Gammaproteobacteria	o__Cellvibrionales	__	__	__
48caf6f596d3b278ab804b07a8ff9d53	0.999999994225967	k__Bacteria;p__Proteobacteria;c__Alphaproteobacteria;o__Rhodobacterales;f__Rhodobacteraceae;__;__	k__Bacteria	p__Proteobacteria	c__Alphaproteobacteria	o__Rhodobacterales	f__Rhodobacteraceae	__	__
4d82eb0cb840d979a012f93e2c7b96a5	0.994576338828138	k__Bacteria;p__Proteobacteria;c__Alphaproteobacteria;o__Micavibrionales;f__uncultured;g__uncultured_Rhizobiales_bacterium;s__	k__Bacteria	p__Proteobacteria	c__Alphaproteobacteria	o__Micavibrionales	f__uncultured	g__uncultured_Rhizobiales_bacterium	s__
296138e6e7c4ade6083e01847f24cefc	0.893785256263247	k__Bacteria;p__Proteobacteria;c__Gammaproteobacteria;o__BD7-8;__;__;__	k__Bacteria	p__Proteobacteria	c__Gammaproteobacteria	o__BD7-8	__	__	__
fddf30d5ed2ac52f8ebde2c60e0cd97c	0.999999998764868	k__Bacteria;p__Myxococcota;c__Polyangia;o__Nannocystales;f__Nannocystaceae;__;__	k__Bacteria	p__Myxococcota	c__Polyangia	o__Nannocystales	f__Nannocystaceae	__	__
81a297f0f00b682f0abb92b6839633d1	0.949765679162448	k__Bacteria;p__Proteobacteria;c__Gammaproteobacteria;o__BD7-8;__;__;__	k__Bacteria	p__Proteobacteria	c__Gammaproteobacteria	o__BD7-8	__	__	__
9f5d7a8207452379317bf623bda8e3c2	0.997984225331536	k__Bacteria;p__Bacteroidota;c__Bacteroidia;o__Chitinophagales;f__Saprospiraceae;g__Lewinella;s__uncultured_bacterium	k__Bacteria	p__Bacteroidota	c__Bacteroidia	o__Chitinophagales	f__Saprospiraceae	g__Lewinella	s__uncultured_bacterium
6626e60d53004695da2cbe1c148944e2	0.999161482834369	k__Bacteria;p__Proteobacteria;c__Alphaproteobacteria;o__Rhodobacterales;f__Rhodobacteraceae;g__Silicimonas;__	k__Bacteria	p__Proteobacteria	c__Alphaproteobacteria	o__Rhodobacterales	f__Rhodobacteraceae	g__Silicimonas	__
e1d3cdd2d9ee3d659f2461e1aee7b5c9	0.824483875651793	k__Bacteria;p__Verrucomicrobiota;c__Verrucomicrobiae;o__Verrucomicrobiales;f__Rubritaleaceae;g__Roseibacillus;s__uncultured_marine_bacterium	k__Bacteria	p__Verrucomicrobiota	c__Verrucomicrobiae	o__Verrucomicrobiales	f__Rubritaleaceae	g__Roseibacillus	s__uncultured_marine_bacterium
d964a79b6001a100eab379458e65edf4	0.999946254903805	k__Bacteria;p__Patescibacteria;c__Saccharimonadia;o__Saccharimonadales;__;__;__	k__Bacteria	p__Patescibacteria	c__Saccharimonadia	o__Saccharimonadales	__	__	__
d5c879df64fe53ec52e7cfc178e0148d	0.801815273913316	k__Bacteria;p__Bacteroidota;c__Bacteroidia;o__Chitinophagales;f__Saprospiraceae;g__Portibacter;s__uncultured_Bacteroidetes_bacterium	k__Bacteria	p__Bacteroidota	c__Bacteroidia	o__Chitinophagales	f__Saprospiraceae	g__Portibacter	s__uncultured_Bacteroidetes_bacterium
c6db55e636b9125b4eb3d706bbb0beb5	0.870893075342709	k__Bacteria;p__Proteobacteria;c__Gammaproteobacteria;o__Oceanospirillales;f__Alcanivoracaceae1;g__Alcanivorax;s__uncultured_Alcanivoracaceae_bacterium	k__Bacteria	p__Proteobacteria	c__Gammaproteobacteria	o__Oceanospirillales	f__Alcanivoracaceae1	g__Alcanivorax	s__uncultured_Alcanivoracaceae_bacterium
d343ce04c1650f4a8d15fa505917f50a	0.899461270098428	k__Bacteria;p__Gemmatimonadota;c__BD2-11_terrestrial_group;o__uncultured_marine_microorganism;f__;g__;s__	k__Bacteria	p__Gemmatimonadota	c__BD2-11_terrestrial_group	o__uncultured_marine_microorganism	f__	g__	s__
c50bbb00a2cd1b513bf5220a44fb0e94	0.997319786353955	k__Bacteria;p__Proteobacteria;c__Gammaproteobacteria;o__Cellvibrionales;f__BD2-7;g__uncultured_bacterium;s__	k__Bacteria	p__Proteobacteria	c__Gammaproteobacteria	o__Cellvibrionales	f__BD2-7	g__uncultured_bacterium	s__
d8677b8e847754948f5482190420e347	0.995812130083452	k__Bacteria;p__Proteobacteria;c__Gammaproteobacteria;o__Ga0077536;f__uncultured_gamma_proteobacterium;g__;s__	k__Bacteria	p__Proteobacteria	c__Gammaproteobacteria	o__Ga0077536	f__uncultured_gamma_proteobacterium	g__	s__
c1c171c73d5687cf3b63d0547c15e182	0.970967702423989	k__Bacteria;p__Bacteroidota;c__Bacteroidia;o__Flavobacteriales;f__Flavobacteriaceae;g__Aureisphaera;s__uncultured_Bacteroidetes_bacterium	k__Bacteria	p__Bacteroidota	c__Bacteroidia	o__Flavobacteriales	f__Flavobacteriaceae	g__Aureisphaera	s__uncultured_Bacteroidetes_bacterium
f3f557186c406adf26bd4e8c298e15c4	0.92579129173631	k__Bacteria;p__Proteobacteria;c__Gammaproteobacteria;o__Steroidobacterales;f__Woeseiaceae;g__Woeseia;__	k__Bacteria	p__Proteobacteria	c__Gammaproteobacteria	o__Steroidobacterales	f__Woeseiaceae	g__Woeseia	__
612df015ff0b68416513671eb1219b23	0.839143384509951	k__Bacteria;p__Bacteroidota;c__Bacteroidia;o__Chitinophagales;f__Saprospiraceae;g__Portibacter;s__uncultured_Bacteroidetes_bacterium	k__Bacteria	p__Bacteroidota	c__Bacteroidia	o__Chitinophagales	f__Saprospiraceae	g__Portibacter	s__uncultured_Bacteroidetes_bacterium
00c6d1f1e1bbdfba02b2d2cc710764a7	0.999962164359982	k__Bacteria;p__Proteobacteria;c__Gammaproteobacteria;o__Oceanospirillales;f__Alcanivoracaceae1;g__Alcanivorax;__	k__Bacteria	p__Proteobacteria	c__Gammaproteobacteria	o__Oceanospirillales	f__Alcanivoracaceae1	g__Alcanivorax	__
4499f78fb0f4c2a7f7ba7c9e1182f932	0.999999574763653	k__Bacteria;p__Proteobacteria;c__Alphaproteobacteria;o__Rhodobacterales;f__Rhodobacteraceae;__;__	k__Bacteria	p__Proteobacteria	c__Alphaproteobacteria	o__Rhodobacterales	f__Rhodobacteraceae	__	__
8affea6c6bebd5d54fdae5f5382aa07f	0.999823375682327	k__Bacteria;p__Proteobacteria;c__Alphaproteobacteria;__;__;__;__	k__Bacteria	p__Proteobacteria	c__Alphaproteobacteria	__	__	__	__
53eda88283b111d38a2e64913e9b041f	0.999980095619161	k__Bacteria;p__Proteobacteria;c__Gammaproteobacteria;o__Alteromonadales;f__Colwelliaceae;g__Colwellia;__	k__Bacteria	p__Proteobacteria	c__Gammaproteobacteria	o__Alteromonadales	f__Colwelliaceae	g__Colwellia	__
c4fb84f990c0c6138e1a64aebcf85cf3	0.999842351543867	k__Bacteria;p__Acidobacteriota;c__Holophagae;o__Acanthopleuribacterales;f__Acanthopleuribacteraceae;g__Acanthopleuribacter;s__uncultured_bacterium	k__Bacteria	p__Acidobacteriota	c__Holophagae	o__Acanthopleuribacterales	f__Acanthopleuribacteraceae	g__Acanthopleuribacter	s__uncultured_bacterium
2f8c04f8c97f6d1828772760fbbe7b9a	0.998641673359982	k__Bacteria;p__Proteobacteria;c__Gammaproteobacteria;__;__;__;__	k__Bacteria	p__Proteobacteria	c__Gammaproteobacteria	__	__	__	__
c36ca0380785e705879ca2c39c87adad	0.999991930442327	k__Bacteria;p__Proteobacteria;c__Alphaproteobacteria;o__Micavibrionales;__;__;__	k__Bacteria	p__Proteobacteria	c__Alphaproteobacteria	o__Micavibrionales	__	__	__
a834d0b0828b0faeb68d142328e14e22	0.999098666456761	k__Bacteria;p__Proteobacteria;c__Gammaproteobacteria;o__Alteromonadales;f__Pseudoalteromonadaceae;g__Pseudoalteromonas;__	k__Bacteria	p__Proteobacteria	c__Gammaproteobacteria	o__Alteromonadales	f__Pseudoalteromonadaceae	g__Pseudoalteromonas	__
5138b350ca2d08e70b03f910d879c8a6	0.998889773667037	k__Bacteria;p__Proteobacteria;c__Gammaproteobacteria;o__Oceanospirillales;f__Pseudohongiellaceae;g__Pseudohongiella;__	k__Bacteria	p__Proteobacteria	c__Gammaproteobacteria	o__Oceanospirillales	f__Pseudohongiellaceae	g__Pseudohongiella	__
189a1a0054613cc096904541d439c689	0.996323632721556	k__Bacteria;p__Proteobacteria;c__Alphaproteobacteria;o__Rhizobiales;f__Rhizobiaceae;__;__	k__Bacteria	p__Proteobacteria	c__Alphaproteobacteria	o__Rhizobiales	f__Rhizobiaceae	__	__
be39c1503bb12e5b18b241cbdf6d2617	0.999955765677508	k__Bacteria;p__Proteobacteria;c__Gammaproteobacteria;o__Cellvibrionales;f__Halieaceae;__;__	k__Bacteria	p__Proteobacteria	c__Gammaproteobacteria	o__Cellvibrionales	f__Halieaceae	__	__
99c143ad3c6bc06b2abdaa2a7bebcd5b	0.996721052063935	k__Bacteria;p__Proteobacteria;c__Gammaproteobacteria;o__Oceanospirillales;f__Pseudohongiellaceae;g__Pseudohongiella;__	k__Bacteria	p__Proteobacteria	c__Gammaproteobacteria	o__Oceanospirillales	f__Pseudohongiellaceae	g__Pseudohongiella	__
44b762e934d01cbf3c0a41e59a0f0c7f	0.889373975976738	k__Bacteria;p__Proteobacteria;c__Gammaproteobacteria;o__Granulosicoccales;f__Granulosicoccaceae;g__Granulosicoccus;s__uncultured_bacterium	k__Bacteria	p__Proteobacteria	c__Gammaproteobacteria	o__Granulosicoccales	f__Granulosicoccaceae	g__Granulosicoccus	s__uncultured_bacterium
25c29aaf33257df1181c179860f6781f	0.996477625565628	k__Bacteria;p__Proteobacteria;c__Alphaproteobacteria;o__Rhizobiales;f__Rhizobiaceae;g__Pseudahrensia;__	k__Bacteria	p__Proteobacteria	c__Alphaproteobacteria	o__Rhizobiales	f__Rhizobiaceae	g__Pseudahrensia	__
3df76b45c6e8b89f00b37b6e7ba95384	0.999963622267765	k__Bacteria;p__Bacteroidota;c__Bacteroidia;o__Flavobacteriales;f__Flavobacteriaceae;__;__	k__Bacteria	p__Bacteroidota	c__Bacteroidia	o__Flavobacteriales	f__Flavobacteriaceae	__	__
19f656508bbbfbc417377d6d9426efa2	0.999999998226488	k__Bacteria;p__Acidobacteriota;c__Thermoanaerobaculia;o__Thermoanaerobaculales;f__Thermoanaerobaculaceae;g__Subgroup_10;__	k__Bacteria	p__Acidobacteriota	c__Thermoanaerobaculia	o__Thermoanaerobaculales	f__Thermoanaerobaculaceae	g__Subgroup_10	__
1192b78116dda81345ce7b9365fd9b82	0.9906277517851	k__Bacteria;p__Acidobacteriota;c__Holophagae;o__Acanthopleuribacterales;f__Acanthopleuribacteraceae;g__Acanthopleuribacter;s__uncultured_bacterium	k__Bacteria	p__Acidobacteriota	c__Holophagae	o__Acanthopleuribacterales	f__Acanthopleuribacteraceae	g__Acanthopleuribacter	s__uncultured_bacterium
9813c853f04f40dcbd9f6143dad4cd48	0.999796983372425	k__Bacteria;p__Proteobacteria;c__Gammaproteobacteria;o__Cellvibrionales;f__Spongiibacteraceae;__;__	k__Bacteria	p__Proteobacteria	c__Gammaproteobacteria	o__Cellvibrionales	f__Spongiibacteraceae	__	__
dacfb4844ce3a4575584b1a489b9a2bb	0.999979970710998	k__Bacteria;p__Planctomycetota;c__OM190;__;__;__;__	k__Bacteria	p__Planctomycetota	c__OM190	__	__	__	__
24626eb258299d13b81d7bc48b30c7ad	0.999999023603966	k__Bacteria;p__Proteobacteria;c__Alphaproteobacteria;o__Kordiimonadales;f__Kordiimonadaceae;g__Kordiimonas;__	k__Bacteria	p__Proteobacteria	c__Alphaproteobacteria	o__Kordiimonadales	f__Kordiimonadaceae	g__Kordiimonas	__
54413f89721f1dd8c34b52ea10270f6b	0.984527536284773	k__Bacteria;p__Bacteroidota;c__Bacteroidia;o__Flavobacteriales;f__Cryomorphaceae;g__uncultured;s__uncultured_bacterium	k__Bacteria	p__Bacteroidota	c__Bacteroidia	o__Flavobacteriales	f__Cryomorphaceae	g__uncultured	s__uncultured_bacterium
efcf825a590de59478d7b1c2efdcd75b	0.999721429603577	k__Bacteria;p__Bacteroidota;c__Bacteroidia;o__Flavobacteriales;f__Flavobacteriaceae;g__Polaribacter;__	k__Bacteria	p__Bacteroidota	c__Bacteroidia	o__Flavobacteriales	f__Flavobacteriaceae	g__Polaribacter	__
d4e42743f4a64ec2cff19bd7ef66a5a8	0.98700161194103	k__Bacteria;p__Verrucomicrobiota;c__Verrucomicrobiae;o__Verrucomicrobiales;f__Rubritaleaceae;g__Persicirhabdus;s__uncultured_bacterium	k__Bacteria	p__Verrucomicrobiota	c__Verrucomicrobiae	o__Verrucomicrobiales	f__Rubritaleaceae	g__Persicirhabdus	s__uncultured_bacterium
78fa049405bf6f724f77ad4dc04b8dc1	0.997401683823468	k__Bacteria;p__Fusobacteriota;c__Fusobacteriia;o__Fusobacteriales;f__Fusobacteriaceae;g__Propionigenium;s__uncultured_bacterium	k__Bacteria	p__Fusobacteriota	c__Fusobacteriia	o__Fusobacteriales	f__Fusobacteriaceae	g__Propionigenium	s__uncultured_bacterium
b797802cea08a884b39c20d45dde1e56	0.975670728838391	k__Bacteria;p__Proteobacteria;c__Gammaproteobacteria;o__HOC36;f__uncultured_sediment_bacterium;g__;s__	k__Bacteria	p__Proteobacteria	c__Gammaproteobacteria	o__HOC36	f__uncultured_sediment_bacterium	g__	s__
2446082ae6753fe85dbcb2e42f5ba375	0.970755564946102	k__Bacteria;p__Proteobacteria;c__Gammaproteobacteria;o__Arenicellales;f__Arenicellaceae;g__Arenicella;s__uncultured_bacterium	k__Bacteria	p__Proteobacteria	c__Gammaproteobacteria	o__Arenicellales	f__Arenicellaceae	g__Arenicella	s__uncultured_bacterium
d9771f51a442c5d6d3b75c04314c8a51	0.99999999970488	k__Bacteria;p__Patescibacteria;c__Parcubacteria;o__Candidatus_Kaiserbacteria;__;__;__	k__Bacteria	p__Patescibacteria	c__Parcubacteria	o__Candidatus_Kaiserbacteria	__	__	__
6823c510ad352ea58ca2cef45cd2491d	0.913306716626068	k__Bacteria;p__Proteobacteria;c__Gammaproteobacteria;o__Alteromonadales;f__Colwelliaceae;g__Thalassotalea;s__Thalassotalea_ponticola	k__Bacteria	p__Proteobacteria	c__Gammaproteobacteria	o__Alteromonadales	f__Colwelliaceae	g__Thalassotalea	s__Thalassotalea_ponticola
891aae3ceb1acbff1b1b8270d331f520	0.988830650786743	k__Bacteria;p__Planctomycetota;c__OM190;o__uncultured_planctomycete;f__;g__;s__	k__Bacteria	p__Planctomycetota	c__OM190	o__uncultured_planctomycete	f__	g__	s__
8bd858eb890190922d16e740f54bb83a	0.999302568929484	k__Bacteria;p__Bacteroidota;c__Bacteroidia;o__Chitinophagales;f__Saprospiraceae;g__uncultured;s__Saccharina_japonica	k__Bacteria	p__Bacteroidota	c__Bacteroidia	o__Chitinophagales	f__Saprospiraceae	g__uncultured	s__Saccharina_japonica
ef620693d6299137ee1750ae4bb1f3cb	0.998103016755014	k__Bacteria;p__Proteobacteria;c__Gammaproteobacteria;o__Granulosicoccales;f__Granulosicoccaceae;g__Granulosicoccus;__	k__Bacteria	p__Proteobacteria	c__Gammaproteobacteria	o__Granulosicoccales	f__Granulosicoccaceae	g__Granulosicoccus	__
01f6b11d31a61d2ea2a4d1c9a930cb21	0.897566144613597	k__Bacteria;p__Bacteroidota;c__Bacteroidia;o__Flavobacteriales;f__Flavobacteriaceae;g__Pibocella;s__Maribacter_sp._BSw21917	k__Bacteria	p__Bacteroidota	c__Bacteroidia	o__Flavobacteriales	f__Flavobacteriaceae	g__Pibocella	s__Maribacter_sp._BSw21917
4ba2631646d2237c67e099389920a920	0.953811230980489	k__Bacteria;p__Proteobacteria;c__Alphaproteobacteria;o__Rhodobacterales;f__Rhodobacteraceae;g__Sulfitobacter;__	k__Bacteria	p__Proteobacteria	c__Alphaproteobacteria	o__Rhodobacterales	f__Rhodobacteraceae	g__Sulfitobacter	__
f7fb9d637ac204adb2cc24fdcbc11c08	0.999724242628746	k__Bacteria;p__Proteobacteria;c__Gammaproteobacteria;__;__;__;__	k__Bacteria	p__Proteobacteria	c__Gammaproteobacteria	__	__	__	__
486ca5196b9d47c3d479c46b3aeb6211	0.808223680857127	k__Bacteria;p__Proteobacteria;c__Gammaproteobacteria;o__Tenderiales;f__Tenderiaceae;g__Candidatus_Tenderia;s__uncultured_gamma_proteobacterium	k__Bacteria	p__Proteobacteria	c__Gammaproteobacteria	o__Tenderiales	f__Tenderiaceae	g__Candidatus_Tenderia	s__uncultured_gamma_proteobacterium
e17cd3f875f63e1ee88dcad97fa307c4	0.911604485823532	k__Bacteria;p__Verrucomicrobiota;c__Verrucomicrobiae;o__Pedosphaerales;f__Pedosphaeraceae;g__SCGC_AAA164-E04;s__uncultured_bacterium	k__Bacteria	p__Verrucomicrobiota	c__Verrucomicrobiae	o__Pedosphaerales	f__Pedosphaeraceae	g__SCGC_AAA164-E04	s__uncultured_bacterium
19b8402f403fb7237f08c3c94a788d7e	0.848625157040593	k__Bacteria;p__Proteobacteria;c__Gammaproteobacteria;o__Granulosicoccales;f__Granulosicoccaceae;g__Granulosicoccus;s__uncultured_bacterium	k__Bacteria	p__Proteobacteria	c__Gammaproteobacteria	o__Granulosicoccales	f__Granulosicoccaceae	g__Granulosicoccus	s__uncultured_bacterium
a2b231b73fad7e07f84b2a2e0cd444cb	0.999889798493638	k__Bacteria;p__Bacteroidota;c__Bacteroidia;o__Flavobacteriales;f__Flavobacteriaceae;__;__	k__Bacteria	p__Bacteroidota	c__Bacteroidia	o__Flavobacteriales	f__Flavobacteriaceae	__	__
22fa1fa39a8f6f8927651a46975aa6f8	0.999999999138416	k__Bacteria;p__Bacteroidota;c__Bacteroidia;o__Flavobacteriales;f__Flavobacteriaceae;__;__	k__Bacteria	p__Bacteroidota	c__Bacteroidia	o__Flavobacteriales	f__Flavobacteriaceae	__	__
a489850be0c31a04a23385528fe64fd0	0.973896033577507	k__Bacteria;p__Bacteroidota;c__Bacteroidia;o__Chitinophagales;f__Saprospiraceae;g__uncultured;s__uncultured_Sphingobacteriia_bacterium	k__Bacteria	p__Bacteroidota	c__Bacteroidia	o__Chitinophagales	f__Saprospiraceae	g__uncultured	s__uncultured_Sphingobacteriia_bacterium
3ffa59eb4bd299977e3004ccfa88ae0c	0.960137218294287	k__Bacteria;p__Proteobacteria;c__Gammaproteobacteria;o__Alteromonadales;f__Alteromonadaceae;g__Glaciecola;__	k__Bacteria	p__Proteobacteria	c__Gammaproteobacteria	o__Alteromonadales	f__Alteromonadaceae	g__Glaciecola	__
c94200644af16bb1d58edf913fc4c557	0.999999999705488	k__Bacteria;p__Proteobacteria;c__Gammaproteobacteria;__;__;__;__	k__Bacteria	p__Proteobacteria	c__Gammaproteobacteria	__	__	__	__
320246db202a59d441612a0a898e9474	0.998823913631985	k__Bacteria;p__Proteobacteria;c__Alphaproteobacteria;o__Rhodobacterales;f__Rhodobacteraceae;__;__	k__Bacteria	p__Proteobacteria	c__Alphaproteobacteria	o__Rhodobacterales	f__Rhodobacteraceae	__	__
f19f96c7bdc2b33de233c2432bc972ab	0.866960620360812	k__Bacteria;p__Bacteroidota;c__Bacteroidia;o__Flavobacteriales;f__Flavobacteriaceae;g__Algibacter;__	k__Bacteria	p__Bacteroidota	c__Bacteroidia	o__Flavobacteriales	f__Flavobacteriaceae	g__Algibacter	__
525fc0c7ddea01f5f04a54962c99479d	0.997507899692282	k__Bacteria;p__Bacteroidota;c__Bacteroidia;o__Chitinophagales;f__Saprospiraceae;g__uncultured;s__uncultured_Sphingobacteriia_bacterium	k__Bacteria	p__Bacteroidota	c__Bacteroidia	o__Chitinophagales	f__Saprospiraceae	g__uncultured	s__uncultured_Sphingobacteriia_bacterium
7c2621525e68f62ebc365800dcf6ed23	0.999982575443335	k__Bacteria;p__Bacteroidota;c__Bacteroidia;o__Cytophagales;f__Cyclobacteriaceae;g__Reichenbachiella;s__uncultured_Flammeovirgaceae_bacterium	k__Bacteria	p__Bacteroidota	c__Bacteroidia	o__Cytophagales	f__Cyclobacteriaceae	g__Reichenbachiella	s__uncultured_Flammeovirgaceae_bacterium
ae7b53df4ed45f7aa2e8cde29d8f1ae1	0.999985160251801	k__Bacteria;p__Bacteroidota;c__Bacteroidia;o__Chitinophagales;f__Saprospiraceae;g__Portibacter;s__Portibacter_lacus	k__Bacteria	p__Bacteroidota	c__Bacteroidia	o__Chitinophagales	f__Saprospiraceae	g__Portibacter	s__Portibacter_lacus
48dd8337784fdc3c447884b1545da0ca	0.999954401849267	k__Bacteria;p__Bacteroidota;c__Bacteroidia;o__Flavobacteriales;f__Crocinitomicaceae;__;__	k__Bacteria	p__Bacteroidota	c__Bacteroidia	o__Flavobacteriales	f__Crocinitomicaceae	__	__
72b9d5092ffaee5790aff45ddb5f9d81	0.842331172272951	k__Bacteria;p__Bdellovibrionota;c__Bdellovibrionia;o__Bdellovibrionales;f__Bdellovibrionaceae;g__Bdellovibrio;s__uncultured_delta_proteobacterium	k__Bacteria	p__Bdellovibrionota	c__Bdellovibrionia	o__Bdellovibrionales	f__Bdellovibrionaceae	g__Bdellovibrio	s__uncultured_delta_proteobacterium
69c64c8e41eb89079e475c2105ddfaf5	0.999979026974012	k__Bacteria;p__Proteobacteria;c__Gammaproteobacteria;o__Oceanospirillales;f__Kangiellaceae;g__Aliikangiella;__	k__Bacteria	p__Proteobacteria	c__Gammaproteobacteria	o__Oceanospirillales	f__Kangiellaceae	g__Aliikangiella	__
cc7eece386cabd3e0cb6643989a920b6	0.952588293525997	k__Bacteria;p__Proteobacteria;c__Gammaproteobacteria;o__Thiotrichales;f__Thiotrichaceae;g__uncultured;s__uncultured_sediment_bacterium	k__Bacteria	p__Proteobacteria	c__Gammaproteobacteria	o__Thiotrichales	f__Thiotrichaceae	g__uncultured	s__uncultured_sediment_bacterium
1dc3b79cb87362253b947b19b478c807	0.904327066844948	k__Bacteria;p__Proteobacteria;c__Alphaproteobacteria;o__Kiloniellales;f__Kiloniellaceae;g__Pelagibius;s__uncultured_Alphaproteobacteria_bacterium	k__Bacteria	p__Proteobacteria	c__Alphaproteobacteria	o__Kiloniellales	f__Kiloniellaceae	g__Pelagibius	s__uncultured_Alphaproteobacteria_bacterium
de5c5c393fb02363e245267b9d704171	0.896551938942863	k__Bacteria;p__Bacteroidota;c__Bacteroidia;o__Chitinophagales;f__uncultured;g__uncultured_Bacteroidetes_bacterium;s__	k__Bacteria	p__Bacteroidota	c__Bacteroidia	o__Chitinophagales	f__uncultured	g__uncultured_Bacteroidetes_bacterium	s__
7564cec7fcfe276282e64cf3bc03c667	0.999996155774243	k__Bacteria;p__Verrucomicrobiota;c__Verrucomicrobiae;o__Verrucomicrobiales;f__DEV007;__;__	k__Bacteria	p__Verrucomicrobiota	c__Verrucomicrobiae	o__Verrucomicrobiales	f__DEV007	__	__
57cf2a59fa5cd5bcf522f3b8f2b17303	0.820323699813224	k__Bacteria;p__Proteobacteria;c__Gammaproteobacteria;o__Oceanospirillales;f__Pseudohongiellaceae;g__Pseudohongiella;s__uncultured_bacterium	k__Bacteria	p__Proteobacteria	c__Gammaproteobacteria	o__Oceanospirillales	f__Pseudohongiellaceae	g__Pseudohongiella	s__uncultured_bacterium
084403238eab8a1fd4db672d08f5c501	0.999843522008631	k__Bacteria;p__Proteobacteria;c__Gammaproteobacteria;__;__;__;__	k__Bacteria	p__Proteobacteria	c__Gammaproteobacteria	__	__	__	__
54deefc9a3781913dec65c91d92baa5f	0.861919224302343	k__Bacteria;p__Proteobacteria;c__Gammaproteobacteria;o__Thiotrichales;f__Thiotrichaceae;g__uncultured;s__uncultured_sediment_bacterium	k__Bacteria	p__Proteobacteria	c__Gammaproteobacteria	o__Thiotrichales	f__Thiotrichaceae	g__uncultured	s__uncultured_sediment_bacterium
6f14861d476efb9e1df4e359cb720eab	0.99999847120856	k__Bacteria;p__Bacteroidota;c__Bacteroidia;o__Flavobacteriales;f__Flavobacteriaceae;g__Kordia;__	k__Bacteria	p__Bacteroidota	c__Bacteroidia	o__Flavobacteriales	f__Flavobacteriaceae	g__Kordia	__
fcaca2b96765d1478275a580b224fa3f	0.978871778441719	k__Bacteria;p__Proteobacteria;c__Alphaproteobacteria;o__Caulobacterales;f__Hyphomonadaceae;g__Robiginitomaculum;__	k__Bacteria	p__Proteobacteria	c__Alphaproteobacteria	o__Caulobacterales	f__Hyphomonadaceae	g__Robiginitomaculum	__
254ce9032c92bfeec4edf24faa0f383d	0.997839777534713	k__Bacteria;p__Bacteroidota;c__Bacteroidia;o__Cytophagales;f__Cyclobacteriaceae;g__uncultured;__	k__Bacteria	p__Bacteroidota	c__Bacteroidia	o__Cytophagales	f__Cyclobacteriaceae	g__uncultured	__
ae7fc6c7c6bdfe65c75b07d1e4c2125b	0.998440722827221	k__Bacteria;p__Bacteroidota;c__Bacteroidia;o__Flavobacteriales;f__Cryomorphaceae;g__uncultured;__	k__Bacteria	p__Bacteroidota	c__Bacteroidia	o__Flavobacteriales	f__Cryomorphaceae	g__uncultured	__
cbbc4e9c62bc88269eccef10e1f2e297	0.872390780576359	k__Bacteria;p__Proteobacteria;c__Gammaproteobacteria;o__Cellvibrionales;f__Halieaceae;g__Luminiphilus;__	k__Bacteria	p__Proteobacteria	c__Gammaproteobacteria	o__Cellvibrionales	f__Halieaceae	g__Luminiphilus	__
a2c7e2db54fac7d5e031658cbb8fa252	0.989728090942382	k__Bacteria;p__Bacteroidota;c__Bacteroidia;o__Cytophagales;f__Spirosomaceae;g__Taeseokella;s__Arcticibacterium_luteifluviistationis	k__Bacteria	p__Bacteroidota	c__Bacteroidia	o__Cytophagales	f__Spirosomaceae	g__Taeseokella	s__Arcticibacterium_luteifluviistationis
16a961f37a36ed1c29a95200a7f74bd8	0.805024743635822	k__Bacteria;p__Proteobacteria;c__Alphaproteobacteria;o__Rhodobacterales;f__Rhodobacteraceae;g__Flavimaricola;__	k__Bacteria	p__Proteobacteria	c__Alphaproteobacteria	o__Rhodobacterales	f__Rhodobacteraceae	g__Flavimaricola	__
05863a6fd1bd44a3fb2186ea777f4d9a	0.999999078877475	k__Bacteria;p__Proteobacteria;c__Alphaproteobacteria;o__Sphingomonadales;f__Sphingomonadaceae;__;__	k__Bacteria	p__Proteobacteria	c__Alphaproteobacteria	o__Sphingomonadales	f__Sphingomonadaceae	__	__
bb5bd67846f4c373a484f7209ab7f5bc	0.999302938844199	k__Bacteria;p__Proteobacteria;c__Gammaproteobacteria;__;__;__;__	k__Bacteria	p__Proteobacteria	c__Gammaproteobacteria	__	__	__	__
f53b2ef776579c80d33de61def7360ce	0.999406326516708	k__Bacteria;p__Bacteroidota;c__Bacteroidia;o__Chitinophagales;f__Saprospiraceae;__;__	k__Bacteria	p__Bacteroidota	c__Bacteroidia	o__Chitinophagales	f__Saprospiraceae	__	__
48f04701f472390b782b951919c6e795	0.999993771128566	k__Bacteria;p__Bacteroidota;c__Bacteroidia;o__Flavobacteriales;f__Flavobacteriaceae;__;__	k__Bacteria	p__Bacteroidota	c__Bacteroidia	o__Flavobacteriales	f__Flavobacteriaceae	__	__
097e9ede8a2d621044136a18eb837c00	0.949507990387672	k__Bacteria;p__Bacteroidota;c__Bacteroidia;o__Chitinophagales;f__Saprospiraceae;g__uncultured;__	k__Bacteria	p__Bacteroidota	c__Bacteroidia	o__Chitinophagales	f__Saprospiraceae	g__uncultured	__
7c035352ad234d0a2c1db4f232c40757	0.962302013829454	k__Bacteria;p__Proteobacteria;c__Gammaproteobacteria;o__Steroidobacterales;f__Woeseiaceae;g__Woeseia;__	k__Bacteria	p__Proteobacteria	c__Gammaproteobacteria	o__Steroidobacterales	f__Woeseiaceae	g__Woeseia	__
255ad8d766a0501776613ff48ee6d30f	0.985877795613522	k__Bacteria;p__Desulfobacterota;c__Desulfobulbia;o__Desulfobulbales;f__Desulfocapsaceae;g__uncultured;s__uncultured_Desulfobulbaceae_bacterium	k__Bacteria	p__Desulfobacterota	c__Desulfobulbia	o__Desulfobulbales	f__Desulfocapsaceae	g__uncultured	s__uncultured_Desulfobulbaceae_bacterium
0ce72ddfc3f88e51627ce8a0bb60bf18	0.830874077256003	k__Bacteria;p__Proteobacteria;c__Gammaproteobacteria;o__Cellvibrionales;f__Spongiibacteraceae;g__Dasania;s__uncultured_bacterium	k__Bacteria	p__Proteobacteria	c__Gammaproteobacteria	o__Cellvibrionales	f__Spongiibacteraceae	g__Dasania	s__uncultured_bacterium
efcfadeef03a922c4f03cb33981ded68	0.812578716422527	k__Bacteria;p__Bdellovibrionota;c__Bdellovibrionia;o__Bacteriovoracales;f__Bacteriovoracaceae;g__Peredibacter;s__uncultured_Bacteriovoracaceae_bacterium	k__Bacteria	p__Bdellovibrionota	c__Bdellovibrionia	o__Bacteriovoracales	f__Bacteriovoracaceae	g__Peredibacter	s__uncultured_Bacteriovoracaceae_bacterium
3b96583b9d7d05c00647bd552e78f80d	0.936532814935127	k__Bacteria;p__Proteobacteria;c__Alphaproteobacteria;o__Rhodobacterales;f__Rhodobacteraceae;g__Sulfitobacter;__	k__Bacteria	p__Proteobacteria	c__Alphaproteobacteria	o__Rhodobacterales	f__Rhodobacteraceae	g__Sulfitobacter	__
8130b73861936e2f8bef66f78df6c6f8	0.999016638869546	k__Bacteria;p__Bacteroidota;c__Bacteroidia;__;__;__;__	k__Bacteria	p__Bacteroidota	c__Bacteroidia	__	__	__	__
a1897c60281eb7254e2fc031704cf02e	0.999854156560523	k__Bacteria;p__Bacteroidota;c__Bacteroidia;o__Flavobacteriales;f__Flavobacteriaceae;g__Polaribacter;__	k__Bacteria	p__Bacteroidota	c__Bacteroidia	o__Flavobacteriales	f__Flavobacteriaceae	g__Polaribacter	__
a93bde555a426f0d8a668a22b3a22ec9	0.929983204001593	k__Bacteria;p__Bacteroidota;c__Bacteroidia;o__Chitinophagales;f__Saprospiraceae;g__Lewinella;s__uncultured_bacterium	k__Bacteria	p__Bacteroidota	c__Bacteroidia	o__Chitinophagales	f__Saprospiraceae	g__Lewinella	s__uncultured_bacterium
da29b92139e9d52a22dc2990e01e29f0	0.998258612516852	k__Bacteria;p__Proteobacteria;c__Gammaproteobacteria;o__Cellvibrionales;f__Halieaceae;__;__	k__Bacteria	p__Proteobacteria	c__Gammaproteobacteria	o__Cellvibrionales	f__Halieaceae	__	__
d23a8d68913daebd280197af232fe3ae	0.982581686676633	k__Bacteria;p__Bacteroidota;c__Bacteroidia;o__Flavobacteriales;f__Flavobacteriaceae;g__Winogradskyella;__	k__Bacteria	p__Bacteroidota	c__Bacteroidia	o__Flavobacteriales	f__Flavobacteriaceae	g__Winogradskyella	__
b94495890ca7a4e7b34a0f77d562434e	0.96382844175999	k__Bacteria;p__Proteobacteria;c__Gammaproteobacteria;o__Arenicellales;f__Arenicellaceae;g__Arenicella;s__uncultured_bacterium	k__Bacteria	p__Proteobacteria	c__Gammaproteobacteria	o__Arenicellales	f__Arenicellaceae	g__Arenicella	s__uncultured_bacterium
f74a22e114ca57abd76f33489eb1b29d	0.999999974398275	k__Bacteria;p__Planctomycetota;c__OM190;__;__;__;__	k__Bacteria	p__Planctomycetota	c__OM190	__	__	__	__
eac0f5a3770da486ac9fd344cf5fd46e	0.978906796190425	k__Bacteria;p__Proteobacteria;c__Alphaproteobacteria;o__Rhizobiales;f__Rhizobiaceae;g__Pseudahrensia;s__uncultured_bacterium	k__Bacteria	p__Proteobacteria	c__Alphaproteobacteria	o__Rhizobiales	f__Rhizobiaceae	g__Pseudahrensia	s__uncultured_bacterium
a93291a506ae1b763c6b8e3bfc0f2af9	0.999997574334731	k__Bacteria;p__Bacteroidota;c__Bacteroidia;o__Flavobacteriales;f__Flavobacteriaceae;__;__	k__Bacteria	p__Bacteroidota	c__Bacteroidia	o__Flavobacteriales	f__Flavobacteriaceae	__	__
ee696636804c99886240631e206a5eb3	0.999818746922553	k__Bacteria;p__Bacteroidota;c__Bacteroidia;o__Chitinophagales;f__Saprospiraceae;__;__	k__Bacteria	p__Bacteroidota	c__Bacteroidia	o__Chitinophagales	f__Saprospiraceae	__	__
5da5eebb32a582a465340cdd1566b228	0.997877276782382	k__Bacteria;p__Bacteroidota;c__Bacteroidia;o__Chitinophagales;f__Saprospiraceae;g__uncultured;s__uncultured_Sphingobacteriia_bacterium	k__Bacteria	p__Bacteroidota	c__Bacteroidia	o__Chitinophagales	f__Saprospiraceae	g__uncultured	s__uncultured_Sphingobacteriia_bacterium
88e7dc76ecb71cfdf6d7fcac45a65edd	0.997458773927429	k__Bacteria;p__Proteobacteria;c__Alphaproteobacteria;o__Rhodobacterales;f__Rhodobacteraceae;g__Limibaculum;__	k__Bacteria	p__Proteobacteria	c__Alphaproteobacteria	o__Rhodobacterales	f__Rhodobacteraceae	g__Limibaculum	__
d7a1b08beece18482ccaca120e3f53df	0.975644098033608	k__Bacteria;p__Bacteroidota;c__Bacteroidia;o__Chitinophagales;f__Saprospiraceae;g__uncultured;s__uncultured_marine_bacterium	k__Bacteria	p__Bacteroidota	c__Bacteroidia	o__Chitinophagales	f__Saprospiraceae	g__uncultured	s__uncultured_marine_bacterium
c90fff9015bfa74404109671ccebbadd	0.886811390959662	k__Bacteria;p__Proteobacteria;c__Gammaproteobacteria;o__Thiohalorhabdales;f__Thiohalorhabdaceae;g__uncultured;s__uncultured_bacterium	k__Bacteria	p__Proteobacteria	c__Gammaproteobacteria	o__Thiohalorhabdales	f__Thiohalorhabdaceae	g__uncultured	s__uncultured_bacterium
c83751b9d5300f8eff413adae17a40a9	0.999206752112695	k__Bacteria;p__Proteobacteria;c__Alphaproteobacteria;o__Rhizobiales;f__Rhizobiaceae;__;__	k__Bacteria	p__Proteobacteria	c__Alphaproteobacteria	o__Rhizobiales	f__Rhizobiaceae	__	__
02a5e8e659f1a4a70a238ab90ef4925d	0.919563572145254	k__Bacteria;p__Actinobacteriota;c__Acidimicrobiia;o__Microtrichales;f__Ilumatobacteraceae;g__Ilumatobacter;s__Ilumatobacter_nonamiensis_YM16-303	k__Bacteria	p__Actinobacteriota	c__Acidimicrobiia	o__Microtrichales	f__Ilumatobacteraceae	g__Ilumatobacter	s__Ilumatobacter_nonamiensis_YM16-303
6d66a91d68f48d8a9d499e5f1600b413	0.826183493745674	k__Bacteria;p__Proteobacteria;c__Alphaproteobacteria;o__Rhodobacterales;f__Rhodobacteraceae;g__Cognatishimia;__	k__Bacteria	p__Proteobacteria	c__Alphaproteobacteria	o__Rhodobacterales	f__Rhodobacteraceae	g__Cognatishimia	__
e6e9f1c2ce95283da6e751eff813e8c6	0.999999935645216	k__Bacteria;p__Bacteroidota;c__Bacteroidia;o__Flavobacteriales;f__Flavobacteriaceae;__;__	k__Bacteria	p__Bacteroidota	c__Bacteroidia	o__Flavobacteriales	f__Flavobacteriaceae	__	__
f8f8db401667c8ac5a13f47c880b1682	0.999999594196103	k__Bacteria;p__Proteobacteria;c__Gammaproteobacteria;__;__;__;__	k__Bacteria	p__Proteobacteria	c__Gammaproteobacteria	__	__	__	__
b91b00571d44e16e8a1884dcc6068fa7	0.976157781736284	k__Bacteria;p__Bacteroidota;c__Bacteroidia;o__Chitinophagales;f__Saprospiraceae;g__uncultured;__	k__Bacteria	p__Bacteroidota	c__Bacteroidia	o__Chitinophagales	f__Saprospiraceae	g__uncultured	__
e8a6716014ee73fd4f150a5cc94834f3	0.999999967069905	k__Bacteria;p__Bacteroidota;c__Bacteroidia;o__Flavobacteriales;f__Flavobacteriaceae;__;__	k__Bacteria	p__Bacteroidota	c__Bacteroidia	o__Flavobacteriales	f__Flavobacteriaceae	__	__
8f16befa3c4ab369bdd17a04bcb823dc	0.999686756532311	k__Bacteria;p__Proteobacteria;c__Gammaproteobacteria;o__Cellvibrionales;f__Halieaceae;__;__	k__Bacteria	p__Proteobacteria	c__Gammaproteobacteria	o__Cellvibrionales	f__Halieaceae	__	__
827011f781927b9c8187679135073b53	0.999615014225568	k__Bacteria;p__Bdellovibrionota;c__Bdellovibrionia;o__Bdellovibrionales;f__Bdellovibrionaceae;g__Bdellovibrio;s__uncultured_marine_bacterium	k__Bacteria	p__Bdellovibrionota	c__Bdellovibrionia	o__Bdellovibrionales	f__Bdellovibrionaceae	g__Bdellovibrio	s__uncultured_marine_bacterium
a91ebe485847b1449ac77291d1113db6	0.959672971163939	k__Bacteria;p__Proteobacteria;c__Alphaproteobacteria;o__Caulobacterales;f__Hyphomonadaceae;g__Robiginitomaculum;s__uncultured_bacterium	k__Bacteria	p__Proteobacteria	c__Alphaproteobacteria	o__Caulobacterales	f__Hyphomonadaceae	g__Robiginitomaculum	s__uncultured_bacterium
bfea1b1553556cfd3d23f43535c7ba5b	0.99999999490716	k__Bacteria;p__Proteobacteria;c__Gammaproteobacteria;__;__;__;__	k__Bacteria	p__Proteobacteria	c__Gammaproteobacteria	__	__	__	__
a2e2301eb2c4bb9f5f5df5be987bf39e	0.999927370911392	k__Bacteria;p__Bacteroidota;c__Bacteroidia;o__Flavobacteriales;f__Flavobacteriaceae;__;__	k__Bacteria	p__Bacteroidota	c__Bacteroidia	o__Flavobacteriales	f__Flavobacteriaceae	__	__
565d8a5a46aa3fb840e35479ad4aca25	0.99995365185706	k__Bacteria;p__Proteobacteria;c__Gammaproteobacteria;__;__;__;__	k__Bacteria	p__Proteobacteria	c__Gammaproteobacteria	__	__	__	__
57ea654c64f8d8ce00359bb3195dd56a	0.999942334143609	k__Bacteria;p__Proteobacteria;c__Gammaproteobacteria;o__Vibrionales;f__Vibrionaceae;g__Vibrio;__	k__Bacteria	p__Proteobacteria	c__Gammaproteobacteria	o__Vibrionales	f__Vibrionaceae	g__Vibrio	__
0f896dac4235bf0462088541f2fd57f2	0.998946400174859	k__Bacteria;p__Proteobacteria;c__Gammaproteobacteria;o__Cellvibrionales;f__Spongiibacteraceae;__;__	k__Bacteria	p__Proteobacteria	c__Gammaproteobacteria	o__Cellvibrionales	f__Spongiibacteraceae	__	__
6bba434218b43897ec493d8de7fec0ef	0.988462184038372	k__Bacteria;p__Proteobacteria;c__Alphaproteobacteria;o__Micavibrionales;f__Micavibrionaceae;g__uncultured;s__uncultured_bacterium	k__Bacteria	p__Proteobacteria	c__Alphaproteobacteria	o__Micavibrionales	f__Micavibrionaceae	g__uncultured	s__uncultured_bacterium
4434b4a243ee0d46e2cab64a07b75979	0.99998751181423	k__Bacteria;p__Proteobacteria;c__Gammaproteobacteria;o__Cellvibrionales;f__Halieaceae;__;__	k__Bacteria	p__Proteobacteria	c__Gammaproteobacteria	o__Cellvibrionales	f__Halieaceae	__	__
185cfa82d4cee75e1c241cf046b2f149	0.899367960199349	k__Bacteria;p__Bacteroidota;c__Bacteroidia;o__Chitinophagales;f__Saprospiraceae;g__uncultured;s__uncultured_Sphingobacterium_sp.	k__Bacteria	p__Bacteroidota	c__Bacteroidia	o__Chitinophagales	f__Saprospiraceae	g__uncultured	s__uncultured_Sphingobacterium_sp.
98e4a0ca6bb5122326e41c51253fc148	0.854874820727906	k__Bacteria;p__NB1-j;c__uncultured_organism;o__;f__;g__;s__	k__Bacteria	p__NB1-j	c__uncultured_organism	o__	f__	g__	s__
9a2311eda0e4550d2be148a36dc2c5d9	0.982460485150582	k__Bacteria;p__Bacteroidota;c__Bacteroidia;o__Flavobacteriales;f__Flavobacteriaceae;g__Winogradskyella;__	k__Bacteria	p__Bacteroidota	c__Bacteroidia	o__Flavobacteriales	f__Flavobacteriaceae	g__Winogradskyella	__
2e7df641f8a3b396a4a4cc033ad4ccdb	0.998663604448286	k__Bacteria;p__Proteobacteria;c__Gammaproteobacteria;o__Alteromonadales;f__Pseudoalteromonadaceae;g__Pseudoalteromonas;__	k__Bacteria	p__Proteobacteria	c__Gammaproteobacteria	o__Alteromonadales	f__Pseudoalteromonadaceae	g__Pseudoalteromonas	__
0aa725d97b3df0412b3c7ef379830714	0.832492459614953	k__Bacteria;p__Bacteroidota;c__Bacteroidia;o__Flavobacteriales;f__Flavobacteriaceae;g__Aquimarina;__	k__Bacteria	p__Bacteroidota	c__Bacteroidia	o__Flavobacteriales	f__Flavobacteriaceae	g__Aquimarina	__
2b8d881617073aee0e6a96fb6013f937	0.999999959117259	k__Bacteria;p__Proteobacteria;c__Gammaproteobacteria;o__Oceanospirillales;f__Alcanivoracaceae;g__Ketobacter;__	k__Bacteria	p__Proteobacteria	c__Gammaproteobacteria	o__Oceanospirillales	f__Alcanivoracaceae	g__Ketobacter	__
2cd244ccd60f1ec21587c2f3da48f658	0.999999965420396	k__Bacteria;p__Bacteroidota;c__Bacteroidia;o__Flavobacteriales;f__Flavobacteriaceae;__;__	k__Bacteria	p__Bacteroidota	c__Bacteroidia	o__Flavobacteriales	f__Flavobacteriaceae	__	__
0f31d0f4ed2dfbf8e73bd052654af703	0.952444344749188	k__Bacteria;p__Proteobacteria;c__Alphaproteobacteria;o__uncultured;f__uncultured_Rhodobacteraceae_bacterium;g__;s__	k__Bacteria	p__Proteobacteria	c__Alphaproteobacteria	o__uncultured	f__uncultured_Rhodobacteraceae_bacterium	g__	s__
b42f6af31002497bc398614296d0a9a1	0.851040106612481	k__Bacteria;p__Bdellovibrionota;c__Bdellovibrionia;o__Bdellovibrionales;f__Bdellovibrionaceae;g__Bdellovibrio;s__uncultured_bacterium	k__Bacteria	p__Bdellovibrionota	c__Bdellovibrionia	o__Bdellovibrionales	f__Bdellovibrionaceae	g__Bdellovibrio	s__uncultured_bacterium
9dbd3e3be108a2be97d5b36e6ea7b7c6	0.995577446160097	k__Bacteria;p__Proteobacteria;c__Gammaproteobacteria;o__Alteromonadales;f__Alteromonadaceae;__;__	k__Bacteria	p__Proteobacteria	c__Gammaproteobacteria	o__Alteromonadales	f__Alteromonadaceae	__	__
2dcb564ff76136e2fe6429ec5fe6ade6	0.999999649937909	k__Bacteria;p__Bacteroidota;c__Bacteroidia;o__Flavobacteriales;f__Flavobacteriaceae;__;__	k__Bacteria	p__Bacteroidota	c__Bacteroidia	o__Flavobacteriales	f__Flavobacteriaceae	__	__
c8f6a104927fb556a36aa83e266be396	0.999997822314139	k__Bacteria;p__Proteobacteria;c__Alphaproteobacteria;o__Rhodobacterales;f__Rhodobacteraceae;__;__	k__Bacteria	p__Proteobacteria	c__Alphaproteobacteria	o__Rhodobacterales	f__Rhodobacteraceae	__	__
f0e90afaba383824ce6f366cf04329bc	0.98020088046949	k__Bacteria;p__Bacteroidota;c__Bacteroidia;o__Chitinophagales;f__Saprospiraceae;g__Lewinella;__	k__Bacteria	p__Bacteroidota	c__Bacteroidia	o__Chitinophagales	f__Saprospiraceae	g__Lewinella	__
e072e886f672576ab137d34e5ca37f72	0.987361273297396	k__Bacteria;p__Planctomycetota;c__Pla3_lineage;o__uncultured_bacterium;f__;g__;s__	k__Bacteria	p__Planctomycetota	c__Pla3_lineage	o__uncultured_bacterium	f__	g__	s__
cb58be813ffb8d5189c92e622414e225	0.965897087250408	k__Bacteria;p__Proteobacteria;c__Alphaproteobacteria;o__Parvibaculales;f__PS1_clade;__;__	k__Bacteria	p__Proteobacteria	c__Alphaproteobacteria	o__Parvibaculales	f__PS1_clade	__	__
7829dbf94ebbb19ff99e31540cec506b	0.99226134998132	k__Bacteria;p__Proteobacteria;c__Gammaproteobacteria;o__Cellvibrionales;f__Halieaceae;__;__	k__Bacteria	p__Proteobacteria	c__Gammaproteobacteria	o__Cellvibrionales	f__Halieaceae	__	__
dbc3a84ab2f6875b922d31928265858f	0.83416444754993	k__Bacteria;p__Bacteroidota;c__Bacteroidia;o__Flavobacteriales;f__NS9_marine_group;g__uncultured_Bacteroidetes_bacterium;s__	k__Bacteria	p__Bacteroidota	c__Bacteroidia	o__Flavobacteriales	f__NS9_marine_group	g__uncultured_Bacteroidetes_bacterium	s__
f096bf047e61fb1eaeda18af3622927d	0.999971799948703	k__Bacteria;p__Bacteroidota;c__Rhodothermia;o__Rhodothermales;f__Rhodothermaceae;g__uncultured;__	k__Bacteria	p__Bacteroidota	c__Rhodothermia	o__Rhodothermales	f__Rhodothermaceae	g__uncultured	__
14de6adeb0d6c19ef7e9881261eb4f3c	0.99999999570135	k__Bacteria;p__Proteobacteria;c__Alphaproteobacteria;o__Rhodobacterales;f__Rhodobacteraceae;__;__	k__Bacteria	p__Proteobacteria	c__Alphaproteobacteria	o__Rhodobacterales	f__Rhodobacteraceae	__	__
2cbce6fbdd21b042d9ea193d2ab01da8	0.893801329143349	k__Bacteria;p__Proteobacteria;c__Alphaproteobacteria;o__Rhodobacterales;f__Rhodobacteraceae;g__Jannaschia;s__uncultured_Alphaproteobacteria_bacterium	k__Bacteria	p__Proteobacteria	c__Alphaproteobacteria	o__Rhodobacterales	f__Rhodobacteraceae	g__Jannaschia	s__uncultured_Alphaproteobacteria_bacterium
91aab7e2a1bed22d7d56a75c4c455f00	0.923299212122679	k__Bacteria;p__Proteobacteria;c__Alphaproteobacteria;o__Kordiimonadales;f__uncultured;g__uncultured_bacterium;s__	k__Bacteria	p__Proteobacteria	c__Alphaproteobacteria	o__Kordiimonadales	f__uncultured	g__uncultured_bacterium	s__
95ed41233edc16cf58d78f9b9ddb186a	0.999999998826951	k__Bacteria;p__Proteobacteria;c__Alphaproteobacteria;o__Rhodobacterales;f__Rhodobacteraceae;__;__	k__Bacteria	p__Proteobacteria	c__Alphaproteobacteria	o__Rhodobacterales	f__Rhodobacteraceae	__	__
39d6a25726cd49304fda0a8fea9298d8	0.999939697961655	k__Bacteria;p__Bacteroidota;c__Bacteroidia;o__Chitinophagales;f__uncultured;g__uncultured_Sphingobacteriales_bacterium;s__	k__Bacteria	p__Bacteroidota	c__Bacteroidia	o__Chitinophagales	f__uncultured	g__uncultured_Sphingobacteriales_bacterium	s__
8787229056d33620018cfb46caca0dae	0.932781441050604	k__Bacteria;p__Planctomycetota;c__OM190;o__uncultured_bacterium;f__;g__;s__	k__Bacteria	p__Planctomycetota	c__OM190	o__uncultured_bacterium	f__	g__	s__
88455a538d636c7f688e2aad39df7953	0.999951770502432	k__Bacteria;p__Proteobacteria;c__Gammaproteobacteria;o__Cellvibrionales;f__Halieaceae;__;__	k__Bacteria	p__Proteobacteria	c__Gammaproteobacteria	o__Cellvibrionales	f__Halieaceae	__	__
de0eccfecfb38dcd2c71390e538e416e	0.999353854882809	k__Bacteria;p__Bacteroidota;c__Bacteroidia;o__Chitinophagales;f__Saprospiraceae;__;__	k__Bacteria	p__Bacteroidota	c__Bacteroidia	o__Chitinophagales	f__Saprospiraceae	__	__
27da58dd5bc398b11c1685e26fd42059	0.930574338873227	k__Bacteria;p__Proteobacteria;c__Gammaproteobacteria;o__Cellvibrionales;f__Cellvibrionaceae;__;__	k__Bacteria	p__Proteobacteria	c__Gammaproteobacteria	o__Cellvibrionales	f__Cellvibrionaceae	__	__
554322d5a2b05f338c0867f1bf825ce2	0.934064405247674	k__Bacteria;p__Proteobacteria;c__Gammaproteobacteria;o__Gammaproteobacteria_Incertae_Sedis;f__Unknown_Family;g__Alkalimarinus;s__Alkalimarinus_sediminis	k__Bacteria	p__Proteobacteria	c__Gammaproteobacteria	o__Gammaproteobacteria_Incertae_Sedis	f__Unknown_Family	g__Alkalimarinus	s__Alkalimarinus_sediminis
ae1d26d8a6586868144c61aeab5b5933	0.969787251187275	k__Bacteria;p__Actinobacteriota;c__Acidimicrobiia;o__Microtrichales;f__Microtrichaceae;g__Sva0996_marine_group;__	k__Bacteria	p__Actinobacteriota	c__Acidimicrobiia	o__Microtrichales	f__Microtrichaceae	g__Sva0996_marine_group	__
fc757b716dc0f1c8d2e7737f3d592919	0.999896715408091	k__Bacteria;p__Bacteroidota;c__Bacteroidia;o__Flavobacteriales;f__Flavobacteriaceae;__;__	k__Bacteria	p__Bacteroidota	c__Bacteroidia	o__Flavobacteriales	f__Flavobacteriaceae	__	__
cd2e58c98cea0b7c10d7966382bc2c42	0.999997795047318	k__Bacteria;p__Proteobacteria;c__Alphaproteobacteria;o__Rhodobacterales;f__Rhodobacteraceae;__;__	k__Bacteria	p__Proteobacteria	c__Alphaproteobacteria	o__Rhodobacterales	f__Rhodobacteraceae	__	__
5779a68bc6c8cdb42158452cd1e954ed	0.999627257132431	k__Bacteria;p__Bacteroidota;c__Bacteroidia;o__Chitinophagales;f__Saprospiraceae;g__Lewinella;__	k__Bacteria	p__Bacteroidota	c__Bacteroidia	o__Chitinophagales	f__Saprospiraceae	g__Lewinella	__
fb98d229dc250be85fe9fb79cde0b102	0.999999991723527	k__Bacteria;p__Bacteroidota;c__Bacteroidia;o__Chitinophagales;f__Saprospiraceae;g__Lewinella;__	k__Bacteria	p__Bacteroidota	c__Bacteroidia	o__Chitinophagales	f__Saprospiraceae	g__Lewinella	__
45a482041d50d58d5b7d356deb8575c1	0.998903035084734	k__Bacteria;p__Bacteroidota;c__Bacteroidia;o__Chitinophagales;f__uncultured;__;__	k__Bacteria	p__Bacteroidota	c__Bacteroidia	o__Chitinophagales	f__uncultured	__	__
5e81ac95ed2ae432284b58f76e1e9fd8	0.890921747510577	k__Bacteria;p__Bacteroidota;c__Bacteroidia;o__Flavobacteriales;f__Flavobacteriaceae;g__Polaribacter;__	k__Bacteria	p__Bacteroidota	c__Bacteroidia	o__Flavobacteriales	f__Flavobacteriaceae	g__Polaribacter	__
3118ea04193b038a5ea3cb12510563c2	0.999990630784284	k__Bacteria;p__Proteobacteria;c__Gammaproteobacteria;o__Granulosicoccales;f__Granulosicoccaceae;g__Granulosicoccus;__	k__Bacteria	p__Proteobacteria	c__Gammaproteobacteria	o__Granulosicoccales	f__Granulosicoccaceae	g__Granulosicoccus	__
58c3ee4bb7d52ed0d17eb3afb210bdd1	0.997003843730576	k__Bacteria;p__Proteobacteria;c__Gammaproteobacteria;__;__;__;__	k__Bacteria	p__Proteobacteria	c__Gammaproteobacteria	__	__	__	__
e0a222ff4e0dbfac1019ec5fbf08c338	0.997867803044654	k__Bacteria;p__Proteobacteria;c__Gammaproteobacteria;o__Vibrionales;f__Vibrionaceae;g__Vibrio;__	k__Bacteria	p__Proteobacteria	c__Gammaproteobacteria	o__Vibrionales	f__Vibrionaceae	g__Vibrio	__
2d843ba81ee5080aaf31d0a0a8dfdaa2	0.947528945381467	k__Bacteria;p__Bacteroidota;c__Bacteroidia;o__Flavobacteriales;f__Flavobacteriaceae;g__Polaribacter;__	k__Bacteria	p__Bacteroidota	c__Bacteroidia	o__Flavobacteriales	f__Flavobacteriaceae	g__Polaribacter	__
3e8b39b497f99ae087fcea2fc83adb2b	0.97927373598212	k__Bacteria;p__Proteobacteria;c__Alphaproteobacteria;o__Caulobacterales;f__Hyphomonadaceae;g__Litorimonas;s__uncultured_marine_bacterium	k__Bacteria	p__Proteobacteria	c__Alphaproteobacteria	o__Caulobacterales	f__Hyphomonadaceae	g__Litorimonas	s__uncultured_marine_bacterium
06b32328e6bcc95d81c7f1277efbd31e	0.969185026740327	k__Bacteria;p__Proteobacteria;c__Gammaproteobacteria;o__Cellvibrionales;f__Halieaceae;g__Halioglobus;__	k__Bacteria	p__Proteobacteria	c__Gammaproteobacteria	o__Cellvibrionales	f__Halieaceae	g__Halioglobus	__
4a74cdfcddc807f40a2ca8a686992987	0.822467017269729	k__Bacteria;p__Bacteroidota;c__Bacteroidia;o__Flavobacteriales;f__Flavobacteriaceae;g__Ulvibacter;s__uncultured_Bacteroidetes_bacterium	k__Bacteria	p__Bacteroidota	c__Bacteroidia	o__Flavobacteriales	f__Flavobacteriaceae	g__Ulvibacter	s__uncultured_Bacteroidetes_bacterium
73d4a34710ea526e1fab334adc7bc63c	0.995296556749578	k__Bacteria;p__Bacteroidota;c__Bacteroidia;o__Flavobacteriales;f__Flavobacteriaceae;g__Gilvibacter;s__Gilvibacter_sediminis	k__Bacteria	p__Bacteroidota	c__Bacteroidia	o__Flavobacteriales	f__Flavobacteriaceae	g__Gilvibacter	s__Gilvibacter_sediminis
ade8a582b963f31edfa26d719ffd4b78	0.862469522718768	k__Bacteria;p__Proteobacteria;c__Gammaproteobacteria;o__Gammaproteobacteria_Incertae_Sedis;f__Unknown_Family;g__uncultured;s__uncultured_sediment_bacterium	k__Bacteria	p__Proteobacteria	c__Gammaproteobacteria	o__Gammaproteobacteria_Incertae_Sedis	f__Unknown_Family	g__uncultured	s__uncultured_sediment_bacterium
0fc79ece39907c38de5600b69bd9ee1c	0.89059093914034	k__Bacteria;p__Proteobacteria;c__Gammaproteobacteria;o__Gammaproteobacteria_Incertae_Sedis;f__Unknown_Family;g__uncultured;s__uncultured_gamma_proteobacterium	k__Bacteria	p__Proteobacteria	c__Gammaproteobacteria	o__Gammaproteobacteria_Incertae_Sedis	f__Unknown_Family	g__uncultured	s__uncultured_gamma_proteobacterium
4b92d8cca6cb1232d5a6476228c3a8e2	0.999481392771493	k__Bacteria;p__Myxococcota;c__Polyangia;o__Nannocystales;f__Nannocystaceae;g__uncultured;s__uncultured_Enhygromyxa_sp.	k__Bacteria	p__Myxococcota	c__Polyangia	o__Nannocystales	f__Nannocystaceae	g__uncultured	s__uncultured_Enhygromyxa_sp.
70d8088c09f1af5edf64be57e62f7e94	0.998867869500037	k__Bacteria;p__Bacteroidota;c__Bacteroidia;o__Chitinophagales;f__Saprospiraceae;g__uncultured;__	k__Bacteria	p__Bacteroidota	c__Bacteroidia	o__Chitinophagales	f__Saprospiraceae	g__uncultured	__
7db40119b4bce6ae1e1f1681190b3a84	0.99929298482494	k__Bacteria;p__Proteobacteria;c__Alphaproteobacteria;o__Rhodobacterales;f__Rhodobacteraceae;g__Sulfitobacter;__	k__Bacteria	p__Proteobacteria	c__Alphaproteobacteria	o__Rhodobacterales	f__Rhodobacteraceae	g__Sulfitobacter	__
8e7a06972e176b6fbfa29f341f985b3b	0.999622040386957	k__Bacteria;p__Bacteroidota;c__Bacteroidia;o__Cytophagales;f__Cyclobacteriaceae;g__uncultured;__	k__Bacteria	p__Bacteroidota	c__Bacteroidia	o__Cytophagales	f__Cyclobacteriaceae	g__uncultured	__
e2496dbd6beacd3c1f724e8376fc5ff4	0.999999976556476	k__Bacteria;p__Planctomycetota;c__OM190;__;__;__;__	k__Bacteria	p__Planctomycetota	c__OM190	__	__	__	__
289005afbb8fee0055e4a39930f8b2a9	0.98769940961459	k__Bacteria;p__Proteobacteria;c__Gammaproteobacteria;o__Alteromonadales;f__Pseudoalteromonadaceae;g__uncultured;s__uncultured_bacterium	k__Bacteria	p__Proteobacteria	c__Gammaproteobacteria	o__Alteromonadales	f__Pseudoalteromonadaceae	g__uncultured	s__uncultured_bacterium
14b02e0d921fa36c95b29979f4cfeb19	0.99999268361768	k__Bacteria;p__Bacteroidota;c__Bacteroidia;__;__;__;__	k__Bacteria	p__Bacteroidota	c__Bacteroidia	__	__	__	__
d81166bc06eaf9dc7d46ce90c080938f	0.999766899583825	k__Bacteria;p__Bacteroidota;c__Bacteroidia;o__Flavobacteriales;f__Crocinitomicaceae;g__Crocinitomix;__	k__Bacteria	p__Bacteroidota	c__Bacteroidia	o__Flavobacteriales	f__Crocinitomicaceae	g__Crocinitomix	__
a417e2695389f68d1bad3e31e6b46a7e	0.988219125550921	k__Bacteria;p__Patescibacteria;c__Parcubacteria;o__Candidatus_Campbellbacteria;f__uncultured_bacterium;g__;s__	k__Bacteria	p__Patescibacteria	c__Parcubacteria	o__Candidatus_Campbellbacteria	f__uncultured_bacterium	g__	s__
914ef9331cd3ee530ad798aba6f9b5d6	0.904745221255975	k__Bacteria;p__Proteobacteria;c__Alphaproteobacteria;o__Rhizobiales;f__Rhizobiaceae;g__Lentilitoribacter;s__uncultured_bacterium	k__Bacteria	p__Proteobacteria	c__Alphaproteobacteria	o__Rhizobiales	f__Rhizobiaceae	g__Lentilitoribacter	s__uncultured_bacterium
d88e1a3a8fc5305b041d39e30c4d7a3c	0.998543372064371	k__Bacteria;p__Bacteroidota;c__Bacteroidia;o__Chitinophagales;f__Saprospiraceae;g__Lewinella;__	k__Bacteria	p__Bacteroidota	c__Bacteroidia	o__Chitinophagales	f__Saprospiraceae	g__Lewinella	__
c714a38aa0c7433c440c5d0feabfc6b1	0.972715325125818	k__Bacteria;p__Proteobacteria;c__Gammaproteobacteria;o__Oceanospirillales;f__Nitrincolaceae;g__uncultured;s__uncultured_bacterium	k__Bacteria	p__Proteobacteria	c__Gammaproteobacteria	o__Oceanospirillales	f__Nitrincolaceae	g__uncultured	s__uncultured_bacterium
233b2c4bea0e80df83918f8fe0d5f267	0.835495779623309	k__Bacteria;p__Verrucomicrobiota;c__Verrucomicrobiae;o__Verrucomicrobiales;f__DEV007;g__uncultured_bacterium;s__	k__Bacteria	p__Verrucomicrobiota	c__Verrucomicrobiae	o__Verrucomicrobiales	f__DEV007	g__uncultured_bacterium	s__
5d420938f17ac12436f7dc0c272ae85f	0.857481168206118	k__Bacteria;p__Proteobacteria;c__Gammaproteobacteria;o__Alteromonadales;f__Shewanellaceae;g__Shewanella;__	k__Bacteria	p__Proteobacteria	c__Gammaproteobacteria	o__Alteromonadales	f__Shewanellaceae	g__Shewanella	__
9bdd85bf9b947d59b95abdd1b930b5a5	0.999999988536267	k__Bacteria;p__Bacteroidota;c__Bacteroidia;o__Flavobacteriales;f__Flavobacteriaceae;__;__	k__Bacteria	p__Bacteroidota	c__Bacteroidia	o__Flavobacteriales	f__Flavobacteriaceae	__	__
fced6ad6f70c3d3bf99d3ff3bb7a0364	0.963434208277596	k__Bacteria;p__Bacteroidota;c__Bacteroidia;o__Chitinophagales;f__Saprospiraceae;g__Lewinella;s__Lewinella_cohaerens	k__Bacteria	p__Bacteroidota	c__Bacteroidia	o__Chitinophagales	f__Saprospiraceae	g__Lewinella	s__Lewinella_cohaerens
c3f800ac3ed933dc9bf525491b53e397	0.993409950683266	k__Bacteria;p__Verrucomicrobiota;c__Lentisphaeria;o__SS1-B-02-17;__;__;__	k__Bacteria	p__Verrucomicrobiota	c__Lentisphaeria	o__SS1-B-02-17	__	__	__
120751991e57c3f675b05828c8b66457	0.912430222615021	k__Bacteria;p__Proteobacteria;c__Alphaproteobacteria;o__Micavibrionales;f__Micavibrionaceae;g__uncultured;s__uncultured_bacterium	k__Bacteria	p__Proteobacteria	c__Alphaproteobacteria	o__Micavibrionales	f__Micavibrionaceae	g__uncultured	s__uncultured_bacterium
540482fc01eb3dc4883a717c62441221	0.999999666995672	k__Bacteria;p__Bacteroidota;c__Bacteroidia;o__Flavobacteriales;f__Flavobacteriaceae;__;__	k__Bacteria	p__Bacteroidota	c__Bacteroidia	o__Flavobacteriales	f__Flavobacteriaceae	__	__
dadd6b319726ada2e0edc0681d88f141	0.999999998693552	k__Bacteria;p__Proteobacteria;c__Gammaproteobacteria;__;__;__;__	k__Bacteria	p__Proteobacteria	c__Gammaproteobacteria	__	__	__	__
cba03174766a5f80f7f7e23fe29aed88	0.834353949819047	k__Bacteria;p__Planctomycetota;c__OM190;o__uncultured_planctomycete;f__;g__;s__	k__Bacteria	p__Planctomycetota	c__OM190	o__uncultured_planctomycete	f__	g__	s__
3c64823875fe7622a68880ce1c12345d	0.997231385614554	k__Bacteria;p__Proteobacteria;c__Gammaproteobacteria;o__Thiomicrospirales;f__Thioglobaceae;g__SUP05_cluster;__	k__Bacteria	p__Proteobacteria	c__Gammaproteobacteria	o__Thiomicrospirales	f__Thioglobaceae	g__SUP05_cluster	__
4e819a0f1634a1f0c5bbadf9ab5c1cf0	0.901879932658634	k__Bacteria;p__Myxococcota;c__Polyangia;o__Polyangiales;f__Sandaracinaceae;g__uncultured;s__uncultured_Myxococcales_bacterium	k__Bacteria	p__Myxococcota	c__Polyangia	o__Polyangiales	f__Sandaracinaceae	g__uncultured	s__uncultured_Myxococcales_bacterium
798ee6434be00f3b09965cf481376958	0.999998581113508	k__Bacteria;p__Bdellovibrionota;c__Bdellovibrionia;o__Bacteriovoracales;f__Bacteriovoracaceae;__;__	k__Bacteria	p__Bdellovibrionota	c__Bdellovibrionia	o__Bacteriovoracales	f__Bacteriovoracaceae	__	__
9bfee71dfdcb8e8e371902c57d88ad2a	0.999999949937957	k__Bacteria;p__Bacteroidota;c__Bacteroidia;o__Flavobacteriales;f__Flavobacteriaceae;__;__	k__Bacteria	p__Bacteroidota	c__Bacteroidia	o__Flavobacteriales	f__Flavobacteriaceae	__	__
5d95d65154009c97a2c14c215fa013d6	0.846110861308391	k__Bacteria;p__Proteobacteria;c__Gammaproteobacteria;o__Granulosicoccales;f__Granulosicoccaceae;g__Granulosicoccus;s__uncultured_bacterium	k__Bacteria	p__Proteobacteria	c__Gammaproteobacteria	o__Granulosicoccales	f__Granulosicoccaceae	g__Granulosicoccus	s__uncultured_bacterium
fbb717f81dc8e241dfcb76a2967d03ad	0.996103650166133	k__Bacteria;p__Proteobacteria;c__Gammaproteobacteria;o__Cellvibrionales;f__BD2-7;g__uncultured_bacterium;s__	k__Bacteria	p__Proteobacteria	c__Gammaproteobacteria	o__Cellvibrionales	f__BD2-7	g__uncultured_bacterium	s__
3efa4e6034cfabaf1d041edd0fd0e837	0.989163777456101	k__Bacteria;p__Proteobacteria;c__Alphaproteobacteria;o__Rhodobacterales;f__Rhodobacteraceae;g__Dinoroseobacter;s__uncultured_bacterium	k__Bacteria	p__Proteobacteria	c__Alphaproteobacteria	o__Rhodobacterales	f__Rhodobacteraceae	g__Dinoroseobacter	s__uncultured_bacterium
080f2870a13877fc3ec4ea6dfb69fccc	0.900910662868217	k__Bacteria;p__Proteobacteria;c__Gammaproteobacteria;o__Steroidobacterales;f__Woeseiaceae;g__Woeseia;__	k__Bacteria	p__Proteobacteria	c__Gammaproteobacteria	o__Steroidobacterales	f__Woeseiaceae	g__Woeseia	__
cb0ef0f577f1b0a59096c65f1135fa64	0.999999993585175	k__Bacteria;p__Verrucomicrobiota;c__Verrucomicrobiae;o__Verrucomicrobiales;f__Rubritaleaceae;g__Roseibacillus;__	k__Bacteria	p__Verrucomicrobiota	c__Verrucomicrobiae	o__Verrucomicrobiales	f__Rubritaleaceae	g__Roseibacillus	__
cc2895d01a35a6fb96722c3a2c814929	0.821383853409522	k__Bacteria;p__Bacteroidota;c__Bacteroidia;o__Bacteroidetes_VC2.1_Bac22;f__uncultured_Bacteroidetes_bacterium;g__;s__	k__Bacteria	p__Bacteroidota	c__Bacteroidia	o__Bacteroidetes_VC2.1_Bac22	f__uncultured_Bacteroidetes_bacterium	g__	s__
40494472d056b8cbcf69c61d41ca8a5f	0.999954308590335	k__Bacteria;p__Proteobacteria;c__Gammaproteobacteria;__;__;__;__	k__Bacteria	p__Proteobacteria	c__Gammaproteobacteria	__	__	__	__
0a84ae90159bad530ae6ca7b51bd9b49	0.9760285610701	k__Bacteria;p__Verrucomicrobiota;c__Verrucomicrobiae;o__Verrucomicrobiales;f__DEV007;__;__	k__Bacteria	p__Verrucomicrobiota	c__Verrucomicrobiae	o__Verrucomicrobiales	f__DEV007	__	__
4e994b86358c382d40921565d7b1d007	0.997569119710845	k__Bacteria;p__Bacteroidota;c__Bacteroidia;o__Flavobacteriales;f__Flavobacteriaceae;g__Actibacter;__	k__Bacteria	p__Bacteroidota	c__Bacteroidia	o__Flavobacteriales	f__Flavobacteriaceae	g__Actibacter	__
d772edf24191f0b35fcb9d7c5f59f71e	0.999999880087125	k__Bacteria;p__Bacteroidota;c__Bacteroidia;o__Flavobacteriales;f__Flavobacteriaceae;__;__	k__Bacteria	p__Bacteroidota	c__Bacteroidia	o__Flavobacteriales	f__Flavobacteriaceae	__	__
d7942e2adc74fc208ef6c214e8ccfa5d	0.970051686578154	k__Bacteria;p__Proteobacteria;c__Gammaproteobacteria;o__Granulosicoccales;f__Granulosicoccaceae;g__Granulosicoccus;s__uncultured_bacterium	k__Bacteria	p__Proteobacteria	c__Gammaproteobacteria	o__Granulosicoccales	f__Granulosicoccaceae	g__Granulosicoccus	s__uncultured_bacterium
86407a05f82f1110bc655c2f2c920579	0.815066066219056	k__Bacteria;p__Bacteroidota;c__Bacteroidia;o__Flavobacteriales;f__Flavobacteriaceae;g__Tenacibaculum;s__uncultured_bacterium	k__Bacteria	p__Bacteroidota	c__Bacteroidia	o__Flavobacteriales	f__Flavobacteriaceae	g__Tenacibaculum	s__uncultured_bacterium
2e78c1239593b8b7eebe9911ebeafe73	0.993163870457819	k__Bacteria;p__Bacteroidota;c__Bacteroidia;o__Flavobacteriales;f__Flavobacteriaceae;g__Winogradskyella;__	k__Bacteria	p__Bacteroidota	c__Bacteroidia	o__Flavobacteriales	f__Flavobacteriaceae	g__Winogradskyella	__
f379c070517405fef4ec371049b361dd	0.893498647234269	k__Bacteria;p__Proteobacteria;c__Gammaproteobacteria;o__Steroidobacterales;f__Woeseiaceae;g__Woeseia;__	k__Bacteria	p__Proteobacteria	c__Gammaproteobacteria	o__Steroidobacterales	f__Woeseiaceae	g__Woeseia	__
da3f88e6c8c228d994f4f30e0475a836	0.999886918502239	k__Bacteria;p__Proteobacteria;c__Gammaproteobacteria;__;__;__;__	k__Bacteria	p__Proteobacteria	c__Gammaproteobacteria	__	__	__	__
ffd0ba2959468b58a8a77b72325b0ef5	0.951944032745741	k__Bacteria;p__Proteobacteria;c__Gammaproteobacteria;o__Steroidobacterales;f__Woeseiaceae;g__Woeseia;__	k__Bacteria	p__Proteobacteria	c__Gammaproteobacteria	o__Steroidobacterales	f__Woeseiaceae	g__Woeseia	__
e970b9295628ea91d2a4d48ab43dd597	0.999335264934425	k__Bacteria;p__Cyanobacteria;c__Cyanobacteriia;o__Cyanobacteriales;f__Oscillatoriaceae;g__Planktothricoides_SR001;__	k__Bacteria	p__Cyanobacteria	c__Cyanobacteriia	o__Cyanobacteriales	f__Oscillatoriaceae	g__Planktothricoides_SR001	__
1d1f082b9072a3930e711c4cbfc7e4b5	0.999661422768191	k__Bacteria;p__Proteobacteria;c__Gammaproteobacteria;o__Alteromonadales;f__Alteromonadaceae;__;__	k__Bacteria	p__Proteobacteria	c__Gammaproteobacteria	o__Alteromonadales	f__Alteromonadaceae	__	__
478c798565b95eb2a6aa0e326e9dc15e	0.812216409686499	k__Bacteria;p__Proteobacteria;c__Alphaproteobacteria;o__Rhodobacterales;f__Rhodobacteraceae;g__Cognatishimia;s__uncultured_bacterium	k__Bacteria	p__Proteobacteria	c__Alphaproteobacteria	o__Rhodobacterales	f__Rhodobacteraceae	g__Cognatishimia	s__uncultured_bacterium
58fe8a241653506bd35ca290009e7090	0.999999716558081	k__Bacteria;p__Proteobacteria;c__Gammaproteobacteria;o__Gammaproteobacteria_Incertae_Sedis;f__Unknown_Family;g__Marinicella;__	k__Bacteria	p__Proteobacteria	c__Gammaproteobacteria	o__Gammaproteobacteria_Incertae_Sedis	f__Unknown_Family	g__Marinicella	__
8df8a4a17e7ab699b77d27079a64d3ff	0.999999959146547	k__Bacteria;p__Patescibacteria;c__Parcubacteria;o__Candidatus_Kaiserbacteria;__;__;__	k__Bacteria	p__Patescibacteria	c__Parcubacteria	o__Candidatus_Kaiserbacteria	__	__	__
44d6c7db4d15e186afcafc3189c2c996	0.959708626344745	k__Bacteria;p__Proteobacteria;c__Gammaproteobacteria;o__Arenicellales;f__Arenicellaceae;g__Arenicella;s__uncultured_bacterium	k__Bacteria	p__Proteobacteria	c__Gammaproteobacteria	o__Arenicellales	f__Arenicellaceae	g__Arenicella	s__uncultured_bacterium
e8ce6e448e397341c98f54e923c3e014	0.99999547232548	k__Bacteria;p__Actinobacteriota;c__Acidimicrobiia;o__Microtrichales;f__Ilumatobacteraceae;g__Ilumatobacter;__	k__Bacteria	p__Actinobacteriota	c__Acidimicrobiia	o__Microtrichales	f__Ilumatobacteraceae	g__Ilumatobacter	__
c657ef74d7e3ea100ddf1d6ec0a7cea6	0.999999870904696	k__Bacteria;p__Proteobacteria;c__Alphaproteobacteria;o__Puniceispirillales;f__uncultured;__;__	k__Bacteria	p__Proteobacteria	c__Alphaproteobacteria	o__Puniceispirillales	f__uncultured	__	__
6b3f49d3a883ec874346358ab327734c	0.894630984433096	k__Bacteria;p__Proteobacteria;c__Alphaproteobacteria;o__Caulobacterales;f__Hyphomonadaceae;g__uncultured;__	k__Bacteria	p__Proteobacteria	c__Alphaproteobacteria	o__Caulobacterales	f__Hyphomonadaceae	g__uncultured	__
50b3ae3306fcc84982e06539ef1ae473	0.999999920206804	k__Bacteria;p__Proteobacteria;c__Alphaproteobacteria;o__Rhodobacterales;f__Rhodobacteraceae;__;__	k__Bacteria	p__Proteobacteria	c__Alphaproteobacteria	o__Rhodobacterales	f__Rhodobacteraceae	__	__
3b4ccd8b476d59b6fa6538c4de5252d2	0.967726954484111	k__Bacteria;p__Bacteroidota;c__Bacteroidia;o__Chitinophagales;f__Saprospiraceae;g__uncultured;s__uncultured_bacterium	k__Bacteria	p__Bacteroidota	c__Bacteroidia	o__Chitinophagales	f__Saprospiraceae	g__uncultured	s__uncultured_bacterium
5fcf640604a7bd018e2c046b75969ed6	0.826391368999638	k__Bacteria;p__Bacteroidota;c__Bacteroidia;o__Cytophagales;f__Cyclobacteriaceae;g__Fabibacter;__	k__Bacteria	p__Bacteroidota	c__Bacteroidia	o__Cytophagales	f__Cyclobacteriaceae	g__Fabibacter	__
23213ccd4beac18b2bc709906fd88799	0.891379836664057	k__Bacteria;p__Proteobacteria;c__Alphaproteobacteria;o__Rhodobacterales;f__Rhodobacteraceae;g__Cognatishimia;s__uncultured_bacterium	k__Bacteria	p__Proteobacteria	c__Alphaproteobacteria	o__Rhodobacterales	f__Rhodobacteraceae	g__Cognatishimia	s__uncultured_bacterium
3413de40b657eb76cb48d1ef5cb0b8c4	0.999999100201714	k__Bacteria;p__Proteobacteria;c__Gammaproteobacteria;o__Gammaproteobacteria_Incertae_Sedis;f__Unknown_Family;g__uncultured;__	k__Bacteria	p__Proteobacteria	c__Gammaproteobacteria	o__Gammaproteobacteria_Incertae_Sedis	f__Unknown_Family	g__uncultured	__
0630c6c27e91ed4fdff9201439dfdd4d	0.869317236846498	k__Bacteria;p__Proteobacteria;c__Gammaproteobacteria;o__Burkholderiales;f__Burkholderiaceae;__;__	k__Bacteria	p__Proteobacteria	c__Gammaproteobacteria	o__Burkholderiales	f__Burkholderiaceae	__	__
9b2074a1aa3c6d2dfa7309f8dc3b7aaf	0.999999999442876	k__Bacteria;p__Proteobacteria;c__Gammaproteobacteria;__;__;__;__	k__Bacteria	p__Proteobacteria	c__Gammaproteobacteria	__	__	__	__
cc94125c996f4cf1812ff17cc8914047	0.802781569793003	k__Bacteria;p__Proteobacteria;c__Gammaproteobacteria;o__Nitrosococcales;f__Nitrosococcaceae;__;__	k__Bacteria	p__Proteobacteria	c__Gammaproteobacteria	o__Nitrosococcales	f__Nitrosococcaceae	__	__
29fc6606a64708b014c9beefc032948c	0.999869978582714	k__Bacteria;p__Bacteroidota;c__Bacteroidia;o__Cytophagales;f__Cyclobacteriaceae;g__Ekhidna;__	k__Bacteria	p__Bacteroidota	c__Bacteroidia	o__Cytophagales	f__Cyclobacteriaceae	g__Ekhidna	__
00d3d0657692b399a200cf7caca482f1	0.999998847069422	k__Bacteria;p__Proteobacteria;c__Gammaproteobacteria;o__Gammaproteobacteria_Incertae_Sedis;f__Unknown_Family;g__Marinicella;__	k__Bacteria	p__Proteobacteria	c__Gammaproteobacteria	o__Gammaproteobacteria_Incertae_Sedis	f__Unknown_Family	g__Marinicella	__
079d07aad8f640354e7fd55186d262a9	0.999999998233359	k__Bacteria;p__Proteobacteria;c__Gammaproteobacteria;o__Oceanospirillales;f__Alcanivoracaceae;g__Ketobacter;__	k__Bacteria	p__Proteobacteria	c__Gammaproteobacteria	o__Oceanospirillales	f__Alcanivoracaceae	g__Ketobacter	__
9dcb68da669b53b252e4d4d545627a46	0.999994258863528	k__Bacteria;p__Proteobacteria;c__Gammaproteobacteria;o__Gammaproteobacteria_Incertae_Sedis;f__Unknown_Family;g__Marinicella;__	k__Bacteria	p__Proteobacteria	c__Gammaproteobacteria	o__Gammaproteobacteria_Incertae_Sedis	f__Unknown_Family	g__Marinicella	__
1b6be042085a2fa69430fd34bbbbe351	0.999993038606838	k__Bacteria;p__Proteobacteria;c__Alphaproteobacteria;o__Rhodobacterales;f__Rhodobacteraceae;__;__	k__Bacteria	p__Proteobacteria	c__Alphaproteobacteria	o__Rhodobacterales	f__Rhodobacteraceae	__	__
4fbc907baf665655b4a82e6a5e467933	0.977968924494051	k__Bacteria;p__Proteobacteria;c__Gammaproteobacteria;o__Francisellales;f__Francisellaceae;g__uncultured;s__uncultured_[Caedibacter]_sp.	k__Bacteria	p__Proteobacteria	c__Gammaproteobacteria	o__Francisellales	f__Francisellaceae	g__uncultured	s__uncultured_[Caedibacter]_sp.
698db7011d1500255825c39d1feeca5c	0.994606866142191	k__Bacteria;p__Proteobacteria;c__Gammaproteobacteria;o__KI89A_clade;f__uncultured_gamma_proteobacterium;g__;s__	k__Bacteria	p__Proteobacteria	c__Gammaproteobacteria	o__KI89A_clade	f__uncultured_gamma_proteobacterium	g__	s__
294fb3cf590bdff917bf954afc755e75	0.984402587297575	k__Bacteria;p__Chloroflexi;c__Anaerolineae;o__Ardenticatenales;f__Ardenticatenaceae;g__uncultured;s__uncultured_Chloroflexi_bacterium	k__Bacteria	p__Chloroflexi	c__Anaerolineae	o__Ardenticatenales	f__Ardenticatenaceae	g__uncultured	s__uncultured_Chloroflexi_bacterium
eccdafb9d05fd0e5167bf4c48fb35759	0.999995687171222	k__Bacteria;p__Desulfobacterota;c__Desulfobulbia;o__Desulfobulbales;f__Desulfocapsaceae;__;__	k__Bacteria	p__Desulfobacterota	c__Desulfobulbia	o__Desulfobulbales	f__Desulfocapsaceae	__	__
38b97939375c9bf42ff2dceeb0dc3056	0.989057143783924	k__Bacteria;p__Proteobacteria;c__Gammaproteobacteria;o__Oceanospirillales;f__Kangiellaceae;g__Aliikangiella;s__uncultured_bacterium	k__Bacteria	p__Proteobacteria	c__Gammaproteobacteria	o__Oceanospirillales	f__Kangiellaceae	g__Aliikangiella	s__uncultured_bacterium
2deae31fef5ef36796ed21f44a840d86	0.844143279159238	k__Bacteria;p__Proteobacteria;c__Gammaproteobacteria;o__Cellvibrionales;f__Spongiibacteraceae;g__BD1-7_clade;s__marine_metagenome	k__Bacteria	p__Proteobacteria	c__Gammaproteobacteria	o__Cellvibrionales	f__Spongiibacteraceae	g__BD1-7_clade	s__marine_metagenome
9bca5e297c40da7a3248ba8514ed9a67	0.999765915769197	k__Bacteria;p__Bacteroidota;c__Bacteroidia;o__Cytophagales;f__Cyclobacteriaceae;g__Marinoscillum;s__uncultured_Flammeovirgaceae_bacterium	k__Bacteria	p__Bacteroidota	c__Bacteroidia	o__Cytophagales	f__Cyclobacteriaceae	g__Marinoscillum	s__uncultured_Flammeovirgaceae_bacterium
d1b2733ccac8234a0da6ef14c6a2891c	0.999155081095363	k__Bacteria;p__Proteobacteria;c__Alphaproteobacteria;o__Rhodobacterales;f__Rhodobacteraceae;__;__	k__Bacteria	p__Proteobacteria	c__Alphaproteobacteria	o__Rhodobacterales	f__Rhodobacteraceae	__	__
9d4795a3e3ff02a3f829e79862919551	0.97013312619051	k__Bacteria;p__Bacteroidota;c__Bacteroidia;o__Flavobacteriales;f__Flavobacteriaceae;g__Aquibacter;__	k__Bacteria	p__Bacteroidota	c__Bacteroidia	o__Flavobacteriales	f__Flavobacteriaceae	g__Aquibacter	__
a5172c83fccd98dd041ca474ecd2a552	0.99999828333196	k__Bacteria;p__Bacteroidota;c__Bacteroidia;o__Cytophagales;f__Cyclobacteriaceae;__;__	k__Bacteria	p__Bacteroidota	c__Bacteroidia	o__Cytophagales	f__Cyclobacteriaceae	__	__
97aa64a20693504a6d54cc43e43cebe0	0.999694930340944	k__Bacteria;p__Chloroflexi;c__Anaerolineae;o__Ardenticatenales;f__uncultured;__;__	k__Bacteria	p__Chloroflexi	c__Anaerolineae	o__Ardenticatenales	f__uncultured	__	__
4eee897ba7805e64b40006a49225b26c	0.957490792669942	k__Bacteria;p__Bacteroidota;c__Bacteroidia;o__Flavobacteriales;f__Flavobacteriaceae;g__Maribacter;__	k__Bacteria	p__Bacteroidota	c__Bacteroidia	o__Flavobacteriales	f__Flavobacteriaceae	g__Maribacter	__
43ce0532d796de4433370e42c74e01de	0.968731803881755	k__Bacteria;p__Proteobacteria;c__Gammaproteobacteria;o__OM182_clade;f__uncultured_gamma_proteobacterium;g__;s__	k__Bacteria	p__Proteobacteria	c__Gammaproteobacteria	o__OM182_clade	f__uncultured_gamma_proteobacterium	g__	s__
05e2becb4bfe10a2dbd0909ff4da80e6	0.89509337206	k__Bacteria;p__Proteobacteria;c__Gammaproteobacteria;o__Cellvibrionales;f__Halieaceae;g__Halioglobus;s__uncultured_bacterium	k__Bacteria	p__Proteobacteria	c__Gammaproteobacteria	o__Cellvibrionales	f__Halieaceae	g__Halioglobus	s__uncultured_bacterium
04eb60b88edf089cb84011f82fdff994	0.872650210122343	k__Bacteria;p__Bacteroidota;c__Bacteroidia;o__Chitinophagales;f__Saprospiraceae;g__Lewinella;s__uncultured_bacterium	k__Bacteria	p__Bacteroidota	c__Bacteroidia	o__Chitinophagales	f__Saprospiraceae	g__Lewinella	s__uncultured_bacterium
2bca99396588c5b58978901c6f19a4b1	0.987021768803756	k__Bacteria;p__Proteobacteria;c__Gammaproteobacteria;o__Alteromonadales;f__Pseudoalteromonadaceae;g__uncultured;s__uncultured_bacterium	k__Bacteria	p__Proteobacteria	c__Gammaproteobacteria	o__Alteromonadales	f__Pseudoalteromonadaceae	g__uncultured	s__uncultured_bacterium
4ea497ffd68e6c0e2322cfc654461538	0.999714372113434	k__Bacteria;p__Proteobacteria;c__Gammaproteobacteria;__;__;__;__	k__Bacteria	p__Proteobacteria	c__Gammaproteobacteria	__	__	__	__
a9775cc2159c1c2048ab71b85b16aedb	0.990296920545389	k__Bacteria;p__Proteobacteria;c__Gammaproteobacteria;o__Cellvibrionales;__;__;__	k__Bacteria	p__Proteobacteria	c__Gammaproteobacteria	o__Cellvibrionales	__	__	__
a9a194b56be4ebba0f5640b1ee8d51e1	0.994284543153745	k__Bacteria;p__Proteobacteria;c__Alphaproteobacteria;o__Rhodobacterales;f__Rhodobacteraceae;__;__	k__Bacteria	p__Proteobacteria	c__Alphaproteobacteria	o__Rhodobacterales	f__Rhodobacteraceae	__	__
bb17738b473e0a43e3d282beb6b70f59	0.987204615953455	k__Bacteria;p__Desulfobacterota;c__Desulfobulbia;o__Desulfobulbales;f__Desulfocapsaceae;g__uncultured;s__uncultured_delta_proteobacterium	k__Bacteria	p__Desulfobacterota	c__Desulfobulbia	o__Desulfobulbales	f__Desulfocapsaceae	g__uncultured	s__uncultured_delta_proteobacterium
b756e182610d6c2d0cba7e0e59f6a032	0.996626976975317	k__Bacteria;p__Proteobacteria;c__Gammaproteobacteria;o__Cellvibrionales;f__Cellvibrionaceae;__;__	k__Bacteria	p__Proteobacteria	c__Gammaproteobacteria	o__Cellvibrionales	f__Cellvibrionaceae	__	__
6f35d851d710c17d94fa9b475852c0f5	0.965599321263175	k__Bacteria;p__Proteobacteria;c__Gammaproteobacteria;o__Cellvibrionales;f__Halieaceae;g__OM60(NOR5)_clade;s__uncultured_bacterium	k__Bacteria	p__Proteobacteria	c__Gammaproteobacteria	o__Cellvibrionales	f__Halieaceae	g__OM60(NOR5)_clade	s__uncultured_bacterium
e9b52e775120cde31cf7c93f42fdd320	0.969718726749639	k__Bacteria;p__Proteobacteria;c__Gammaproteobacteria;o__Alteromonadales;f__Alteromonadaceae;g__Paraglaciecola;__	k__Bacteria	p__Proteobacteria	c__Gammaproteobacteria	o__Alteromonadales	f__Alteromonadaceae	g__Paraglaciecola	__
7614436bc53d67b9e2c1520d053f70a0	0.997106801816256	k__Bacteria;p__Proteobacteria;c__Gammaproteobacteria;o__Alteromonadales;f__Alteromonadaceae;g__Aliiglaciecola;s__uncultured_bacterium	k__Bacteria	p__Proteobacteria	c__Gammaproteobacteria	o__Alteromonadales	f__Alteromonadaceae	g__Aliiglaciecola	s__uncultured_bacterium
56c471b48d60ae9e3eab8c58940ef167	0.999951401300033	k__Bacteria;p__Proteobacteria;c__Gammaproteobacteria;o__Cellvibrionales;f__Halieaceae;__;__	k__Bacteria	p__Proteobacteria	c__Gammaproteobacteria	o__Cellvibrionales	f__Halieaceae	__	__
1b617544017a1bbb1ef62f448eaa0a9d	0.836731439665102	k__Bacteria;p__Bacteroidota;c__Bacteroidia;o__Chitinophagales;f__Saprospiraceae;g__uncultured;__	k__Bacteria	p__Bacteroidota	c__Bacteroidia	o__Chitinophagales	f__Saprospiraceae	g__uncultured	__
05faf53558734f4f2fbbf8b37bdd7549	0.876388812331446	k__Bacteria;p__Bacteroidota;c__Bacteroidia;o__Chitinophagales;f__Saprospiraceae;g__Lewinella;s__uncultured_bacterium	k__Bacteria	p__Bacteroidota	c__Bacteroidia	o__Chitinophagales	f__Saprospiraceae	g__Lewinella	s__uncultured_bacterium
f8bc86b5091f8771597a3ea42fe4aa71	0.868754731424043	k__Bacteria;p__Proteobacteria;c__Gammaproteobacteria;o__Alteromonadales;__;__;__	k__Bacteria	p__Proteobacteria	c__Gammaproteobacteria	o__Alteromonadales	__	__	__
6cd902725629b5957999743e41c7b28e	0.999990221141358	k__Bacteria;p__Proteobacteria;c__Gammaproteobacteria;o__KI89A_clade;__;__;__	k__Bacteria	p__Proteobacteria	c__Gammaproteobacteria	o__KI89A_clade	__	__	__
d6229526dfa3a852e44843d250945e76	0.879916887019825	k__Bacteria;p__Bacteroidota;c__Bacteroidia;o__Flavobacteriales;f__Flavobacteriaceae;g__Gilvibacter;s__Gilvibacter_sediminis	k__Bacteria	p__Bacteroidota	c__Bacteroidia	o__Flavobacteriales	f__Flavobacteriaceae	g__Gilvibacter	s__Gilvibacter_sediminis
4bccf6b696d54309dc713baf7d445ffb	0.999897685531337	k__Bacteria;p__Proteobacteria;c__Alphaproteobacteria;o__Caulobacterales;f__Hyphomonadaceae;g__Robiginitomaculum;__	k__Bacteria	p__Proteobacteria	c__Alphaproteobacteria	o__Caulobacterales	f__Hyphomonadaceae	g__Robiginitomaculum	__
0d3412be9cea45b82860fcc844f051bb	0.982612620911466	k__Bacteria;p__Patescibacteria;c__Saccharimonadia;o__Saccharimonadales;f__uncultured_bacterium;g__;s__	k__Bacteria	p__Patescibacteria	c__Saccharimonadia	o__Saccharimonadales	f__uncultured_bacterium	g__	s__
74e957e91096ff689ab2a00fe32db406	0.99999312208028	k__Bacteria;p__Proteobacteria;c__Gammaproteobacteria;o__Cellvibrionales;f__Halieaceae;__;__	k__Bacteria	p__Proteobacteria	c__Gammaproteobacteria	o__Cellvibrionales	f__Halieaceae	__	__
34546da43f1cce599235d2cf70c7acd8	0.98064363525013	k__Bacteria;p__Proteobacteria;c__Alphaproteobacteria;o__Micavibrionales;f__Micavibrionaceae;g__uncultured;s__uncultured_bacterium	k__Bacteria	p__Proteobacteria	c__Alphaproteobacteria	o__Micavibrionales	f__Micavibrionaceae	g__uncultured	s__uncultured_bacterium
3d973958a219205ef5fb58af4d67ac5c	0.856224829697711	k__Bacteria;p__Proteobacteria;c__Gammaproteobacteria;o__Gammaproteobacteria_Incertae_Sedis;f__Unknown_Family;g__Marinicella;s__uncultured_gamma_proteobacterium	k__Bacteria	p__Proteobacteria	c__Gammaproteobacteria	o__Gammaproteobacteria_Incertae_Sedis	f__Unknown_Family	g__Marinicella	s__uncultured_gamma_proteobacterium
4eaba2bf000bcd22fef6b85ac28b42e5	0.999999804445842	k__Bacteria;p__Bacteroidota;c__Bacteroidia;o__Flavobacteriales;f__Flavobacteriaceae;__;__	k__Bacteria	p__Bacteroidota	c__Bacteroidia	o__Flavobacteriales	f__Flavobacteriaceae	__	__
60742d5b2e9930adfaa7e9e451d71bd6	0.841342543613059	k__Bacteria;p__Myxococcota;c__Polyangia;o__Nannocystales;f__Nannocystaceae;g__uncultured;s__uncultured_proteobacterium	k__Bacteria	p__Myxococcota	c__Polyangia	o__Nannocystales	f__Nannocystaceae	g__uncultured	s__uncultured_proteobacterium
b103a0a9f39470d11b55ef8e3b3d498f	0.974576978576792	k__Bacteria;p__Proteobacteria;c__Gammaproteobacteria;o__Cellvibrionales;f__Cellvibrionaceae;g__Agaribacterium;s__uncultured_bacterium	k__Bacteria	p__Proteobacteria	c__Gammaproteobacteria	o__Cellvibrionales	f__Cellvibrionaceae	g__Agaribacterium	s__uncultured_bacterium
bebb01fdca51e703b836b2bccc13a96d	0.898244224629588	k__Bacteria;p__Proteobacteria;c__Gammaproteobacteria;o__Steroidobacterales;f__Woeseiaceae;g__Woeseia;__	k__Bacteria	p__Proteobacteria	c__Gammaproteobacteria	o__Steroidobacterales	f__Woeseiaceae	g__Woeseia	__
6de8b46c22914de5a20a9ee515922538	0.966474080584815	k__Bacteria;p__Proteobacteria;c__Alphaproteobacteria;o__Caulobacterales;f__Hyphomonadaceae;g__uncultured;__	k__Bacteria	p__Proteobacteria	c__Alphaproteobacteria	o__Caulobacterales	f__Hyphomonadaceae	g__uncultured	__
8ccf8229f3fc9a6dfedf2ad722548607	0.999997893946202	k__Bacteria;p__Proteobacteria;c__Alphaproteobacteria;o__Rhodobacterales;f__Rhodobacteraceae;__;__	k__Bacteria	p__Proteobacteria	c__Alphaproteobacteria	o__Rhodobacterales	f__Rhodobacteraceae	__	__
5f9449f98381fa8caa4ce2de77dc8ed0	0.999999940653955	k__Bacteria;p__Proteobacteria;c__Gammaproteobacteria;__;__;__;__	k__Bacteria	p__Proteobacteria	c__Gammaproteobacteria	__	__	__	__
aa9c131c2bb20528dd21e84695bf5f33	0.999952630891274	k__Bacteria;p__Acidobacteriota;c__Holophagae;o__Acanthopleuribacterales;f__Acanthopleuribacteraceae;g__Acanthopleuribacter;__	k__Bacteria	p__Acidobacteriota	c__Holophagae	o__Acanthopleuribacterales	f__Acanthopleuribacteraceae	g__Acanthopleuribacter	__
47b65a971eed7755015a01dc284c7456	0.838805446528192	k__Bacteria;p__Proteobacteria;c__Gammaproteobacteria;o__Cellvibrionales;f__Halieaceae;g__Halioglobus;__	k__Bacteria	p__Proteobacteria	c__Gammaproteobacteria	o__Cellvibrionales	f__Halieaceae	g__Halioglobus	__
1da7f9ae82de7d983fc7550836a31d06	0.999332131267218	k__Bacteria;p__Proteobacteria;c__Gammaproteobacteria;o__Vibrionales;f__Vibrionaceae;g__Vibrio;__	k__Bacteria	p__Proteobacteria	c__Gammaproteobacteria	o__Vibrionales	f__Vibrionaceae	g__Vibrio	__
1b271c3ccc457d5d48d7e98de7039fc8	0.999787503371095	k__Bacteria;p__Proteobacteria;c__Gammaproteobacteria;__;__;__;__	k__Bacteria	p__Proteobacteria	c__Gammaproteobacteria	__	__	__	__
ae5b5a00dbf887719cb48de9cacbf15f	0.819715062989881	k__Bacteria;p__Proteobacteria;c__Gammaproteobacteria;o__Cellvibrionales;f__Porticoccaceae;g__C1-B045;s__uncultured_gamma_proteobacterium	k__Bacteria	p__Proteobacteria	c__Gammaproteobacteria	o__Cellvibrionales	f__Porticoccaceae	g__C1-B045	s__uncultured_gamma_proteobacterium
1c9b20942f011a81ff33f3880a81cbbb	0.953588690062132	k__Bacteria;p__Bacteroidota;c__Bacteroidia;o__Flavobacteriales;f__Cryomorphaceae;g__uncultured;s__uncultured_bacterium	k__Bacteria	p__Bacteroidota	c__Bacteroidia	o__Flavobacteriales	f__Cryomorphaceae	g__uncultured	s__uncultured_bacterium
b199ceac29dad98d19df8da7ca923a3c	0.999678893380958	k__Bacteria;p__Proteobacteria;c__Alphaproteobacteria;o__Micavibrionales;f__uncultured;__;__	k__Bacteria	p__Proteobacteria	c__Alphaproteobacteria	o__Micavibrionales	f__uncultured	__	__
067e1431f1a8a0623af34732b822fb30	0.999999993709338	k__Bacteria;p__Proteobacteria;c__Gammaproteobacteria;__;__;__;__	k__Bacteria	p__Proteobacteria	c__Gammaproteobacteria	__	__	__	__
07277e4e8994bc36af0951e91ef0c6af	0.997080549222942	k__Bacteria;p__Bacteroidota;c__Bacteroidia;o__Chitinophagales;f__Saprospiraceae;g__uncultured;__	k__Bacteria	p__Bacteroidota	c__Bacteroidia	o__Chitinophagales	f__Saprospiraceae	g__uncultured	__
8e15050eafe518c8eaea840c2d4f6c50	0.999546271086603	k__Bacteria;p__Bacteroidota;c__Bacteroidia;o__Flavobacteriales;f__Flavobacteriaceae;g__Tenacibaculum;__	k__Bacteria	p__Bacteroidota	c__Bacteroidia	o__Flavobacteriales	f__Flavobacteriaceae	g__Tenacibaculum	__
7db5756dd26460e0739cf477a03f0921	0.999996448325776	k__Bacteria;p__Bacteroidota;c__Bacteroidia;o__Flavobacteriales;f__Flavobacteriaceae;__;__	k__Bacteria	p__Bacteroidota	c__Bacteroidia	o__Flavobacteriales	f__Flavobacteriaceae	__	__
8ed0ccf6663c88b59e2ba8389c5e471a	0.999996037114252	k__Bacteria;p__Proteobacteria;c__Gammaproteobacteria;o__Gammaproteobacteria_Incertae_Sedis;f__Unknown_Family;g__Marinicella;__	k__Bacteria	p__Proteobacteria	c__Gammaproteobacteria	o__Gammaproteobacteria_Incertae_Sedis	f__Unknown_Family	g__Marinicella	__
024d3f720425dc2ae012b4bd6a68ac65	0.885119990139306	k__Bacteria;p__Proteobacteria;c__Alphaproteobacteria;o__Rhizobiales;f__Rhizobiaceae;g__uncultured;s__uncultured_bacterium	k__Bacteria	p__Proteobacteria	c__Alphaproteobacteria	o__Rhizobiales	f__Rhizobiaceae	g__uncultured	s__uncultured_bacterium
10ae92d4de6d4f2bd43df0e0cf0b194d	0.975511106841416	k__Bacteria;p__Bacteroidota;c__Bacteroidia;o__Chitinophagales;f__Saprospiraceae;g__Lewinella;s__uncultured_bacterium	k__Bacteria	p__Bacteroidota	c__Bacteroidia	o__Chitinophagales	f__Saprospiraceae	g__Lewinella	s__uncultured_bacterium
ada745a37a9832c11f5ce23a8ef1a3b5	0.99999939419965	k__Bacteria;p__Bdellovibrionota;c__Bdellovibrionia;o__Bdellovibrionales;f__Bdellovibrionaceae;g__OM27_clade;__	k__Bacteria	p__Bdellovibrionota	c__Bdellovibrionia	o__Bdellovibrionales	f__Bdellovibrionaceae	g__OM27_clade	__
f9491560d97199bf30aac82e01ee5ded	0.999772144168554	k__Bacteria;p__Proteobacteria;c__Gammaproteobacteria;o__Alteromonadales;f__Colwelliaceae;g__Colwellia;__	k__Bacteria	p__Proteobacteria	c__Gammaproteobacteria	o__Alteromonadales	f__Colwelliaceae	g__Colwellia	__
2e03b5749fd36880d147229385cb5989	0.962043231759724	k__Bacteria;p__Proteobacteria;c__Alphaproteobacteria;o__Sphingomonadales;f__Sphingomonadaceae;g__Altererythrobacter;__	k__Bacteria	p__Proteobacteria	c__Alphaproteobacteria	o__Sphingomonadales	f__Sphingomonadaceae	g__Altererythrobacter	__
ff6f253025af272a09c89156375bde4b	0.996547077241545	k__Bacteria;p__Proteobacteria;c__Alphaproteobacteria;o__Rhodobacterales;f__Rhodobacteraceae;g__Octadecabacter;s__uncultured_bacterium	k__Bacteria	p__Proteobacteria	c__Alphaproteobacteria	o__Rhodobacterales	f__Rhodobacteraceae	g__Octadecabacter	s__uncultured_bacterium
0bcad7e109b7257bc46d80812de9941b	0.823100022218958	k__Bacteria;p__Proteobacteria;c__Gammaproteobacteria;o__Alteromonadales;f__Colwelliaceae;g__Thalassomonas;__	k__Bacteria	p__Proteobacteria	c__Gammaproteobacteria	o__Alteromonadales	f__Colwelliaceae	g__Thalassomonas	__
652a016bcdf9c00d41f6aa2a100f9cc7	0.841441233860231	k__Bacteria;p__Proteobacteria;c__Gammaproteobacteria;o__BD7-8;f__uncultured_gamma_proteobacterium;g__;s__	k__Bacteria	p__Proteobacteria	c__Gammaproteobacteria	o__BD7-8	f__uncultured_gamma_proteobacterium	g__	s__
fb31879c784bbd3e7331eaf11b160778	0.997309246630847	k__Bacteria;p__Proteobacteria;c__Alphaproteobacteria;o__Rhodospirillales;f__Terasakiellaceae;g__uncultured;s__uncultured_Pelagibius_sp.	k__Bacteria	p__Proteobacteria	c__Alphaproteobacteria	o__Rhodospirillales	f__Terasakiellaceae	g__uncultured	s__uncultured_Pelagibius_sp.
7071de43dbd3ba24520863f9329d0d1a	0.999939593222039	k__Bacteria;p__Cyanobacteria;c__Cyanobacteriia;__;__;__;__	k__Bacteria	p__Cyanobacteria	c__Cyanobacteriia	__	__	__	__
0343d569bb3095932bfb35b71e02a8fb	0.911510744122588	k__Bacteria;p__Proteobacteria;c__Gammaproteobacteria;o__Tenderiales;f__Tenderiaceae;g__Candidatus_Tenderia;s__uncultured_bacterium	k__Bacteria	p__Proteobacteria	c__Gammaproteobacteria	o__Tenderiales	f__Tenderiaceae	g__Candidatus_Tenderia	s__uncultured_bacterium
21ceadecf69524f02e324aa8a6f6f66c	0.999463703797764	k__Bacteria;p__Proteobacteria;c__Gammaproteobacteria;o__Cellvibrionales;f__Halieaceae;__;__	k__Bacteria	p__Proteobacteria	c__Gammaproteobacteria	o__Cellvibrionales	f__Halieaceae	__	__
a11d5db20d8dcac37152b89305424c3a	0.999999994465791	k__Bacteria;p__Proteobacteria;c__Alphaproteobacteria;__;__;__;__	k__Bacteria	p__Proteobacteria	c__Alphaproteobacteria	__	__	__	__
489045c533d02b18967d7882561ec37d	0.97171201984151	k__Bacteria;p__Bacteroidota;c__Bacteroidia;o__Chitinophagales;f__Saprospiraceae;g__Rubidimonas;s__uncultured_bacterium	k__Bacteria	p__Bacteroidota	c__Bacteroidia	o__Chitinophagales	f__Saprospiraceae	g__Rubidimonas	s__uncultured_bacterium
6f5e4277e2b2440083b67a83d49a4444	0.992390295257632	k__Bacteria;p__Bacteroidota;c__Bacteroidia;o__Chitinophagales;f__Saprospiraceae;g__uncultured;__	k__Bacteria	p__Bacteroidota	c__Bacteroidia	o__Chitinophagales	f__Saprospiraceae	g__uncultured	__
cbb8ea4539fdc1c608b3a05f07679d57	0.835889403854804	k__Bacteria;p__Bacteroidota;c__Bacteroidia;o__Flavobacteriales;f__Flavobacteriaceae;g__Ulvibacter;s__uncultured_bacterium	k__Bacteria	p__Bacteroidota	c__Bacteroidia	o__Flavobacteriales	f__Flavobacteriaceae	g__Ulvibacter	s__uncultured_bacterium
b0f4fb50817c262c0817f728d23ea961	0.917029202283398	k__Bacteria;p__Bacteroidota;c__Bacteroidia;o__Flavobacteriales;f__Cryomorphaceae;g__Vicingus;s__uncultured_marine_bacterium	k__Bacteria	p__Bacteroidota	c__Bacteroidia	o__Flavobacteriales	f__Cryomorphaceae	g__Vicingus	s__uncultured_marine_bacterium
fe4e758be6f083b6fa948206e09c6828	0.989675522007081	k__Bacteria;p__Proteobacteria;c__Alphaproteobacteria;o__Sphingomonadales;f__Sphingomonadaceae;g__Sphingorhabdus;__	k__Bacteria	p__Proteobacteria	c__Alphaproteobacteria	o__Sphingomonadales	f__Sphingomonadaceae	g__Sphingorhabdus	__
d35e9b85620f0f50e9c16b7f50d393ed	0.999999987148928	k__Bacteria;p__Bacteroidota;c__Bacteroidia;o__Flavobacteriales;f__Flavobacteriaceae;__;__	k__Bacteria	p__Bacteroidota	c__Bacteroidia	o__Flavobacteriales	f__Flavobacteriaceae	__	__
f656b5eebbc60cd8c9ecb54cb66655c6	0.999386868657448	k__Bacteria;p__Proteobacteria;c__Gammaproteobacteria;__;__;__;__	k__Bacteria	p__Proteobacteria	c__Gammaproteobacteria	__	__	__	__
991ab7432463145ac33c9d71c9df313c	0.99999422412878	k__Bacteria;p__Proteobacteria;c__Alphaproteobacteria;o__Micavibrionales;__;__;__	k__Bacteria	p__Proteobacteria	c__Alphaproteobacteria	o__Micavibrionales	__	__	__
981961e8da20769bbfb58597331c1e35	0.967630491638432	k__Bacteria;p__Proteobacteria;c__Gammaproteobacteria;o__OM182_clade;f__uncultured_gamma_proteobacterium;g__;s__	k__Bacteria	p__Proteobacteria	c__Gammaproteobacteria	o__OM182_clade	f__uncultured_gamma_proteobacterium	g__	s__
881136780b45845212ff66840881b3c8	0.998917523394966	k__Bacteria;p__Acidobacteriota;c__Holophagae;o__Acanthopleuribacterales;f__Acanthopleuribacteraceae;g__Acanthopleuribacter;s__uncultured_bacterium	k__Bacteria	p__Acidobacteriota	c__Holophagae	o__Acanthopleuribacterales	f__Acanthopleuribacteraceae	g__Acanthopleuribacter	s__uncultured_bacterium
67458ec14da9e2c00880a9629d76822d	0.993284295315668	k__Bacteria;p__Planctomycetota;c__028H05-P-BN-P5;__;__;__;__	k__Bacteria	p__Planctomycetota	c__028H05-P-BN-P5	__	__	__	__
1726292931460a11e90fe109761edbb6	0.999131464770622	k__Bacteria;p__Verrucomicrobiota;c__Verrucomicrobiae;o__Opitutales;f__Puniceicoccaceae;g__Lentimonas;__	k__Bacteria	p__Verrucomicrobiota	c__Verrucomicrobiae	o__Opitutales	f__Puniceicoccaceae	g__Lentimonas	__
d8e4f79656b9ce9270450c2603c17bb3	0.999942633178201	k__Bacteria;p__Bacteroidota;c__Bacteroidia;o__Chitinophagales;f__Saprospiraceae;g__Rubidimonas;s__uncultured_bacterium	k__Bacteria	p__Bacteroidota	c__Bacteroidia	o__Chitinophagales	f__Saprospiraceae	g__Rubidimonas	s__uncultured_bacterium
b744aade21bcc93d5e8aca7983bcffe4	0.999999934750634	k__Bacteria;p__Proteobacteria;c__Alphaproteobacteria;o__Rhodobacterales;f__Rhodobacteraceae;__;__	k__Bacteria	p__Proteobacteria	c__Alphaproteobacteria	o__Rhodobacterales	f__Rhodobacteraceae	__	__
f617aa86dc31dc2a58856f32bf9d8d38	0.845169259431389	k__Bacteria;p__Bacteroidota;c__Bacteroidia;o__Flavobacteriales;f__Flavobacteriaceae;g__Ulvibacter;s__uncultured_bacterium	k__Bacteria	p__Bacteroidota	c__Bacteroidia	o__Flavobacteriales	f__Flavobacteriaceae	g__Ulvibacter	s__uncultured_bacterium
4d83dac24232224f3c5216b060c692c2	0.998405796255664	k__Bacteria;p__Proteobacteria;c__Alphaproteobacteria;o__Rhizobiales;f__Rhizobiaceae;g__uncultured;__	k__Bacteria	p__Proteobacteria	c__Alphaproteobacteria	o__Rhizobiales	f__Rhizobiaceae	g__uncultured	__
38e14c6c48be201778f0f560f5123846	0.999549480129813	k__Bacteria;p__Cyanobacteria;c__Cyanobacteriia;o__Cyanobacteriales;f__Oscillatoriaceae;g__Planktothricoides_SR001;__	k__Bacteria	p__Cyanobacteria	c__Cyanobacteriia	o__Cyanobacteriales	f__Oscillatoriaceae	g__Planktothricoides_SR001	__
8ec0f4982d07d40c04d4cb29c98c68c6	0.933377093244155	k__Bacteria;p__Verrucomicrobiota;c__Verrucomicrobiae;o__Verrucomicrobiales;f__DEV007;__;__	k__Bacteria	p__Verrucomicrobiota	c__Verrucomicrobiae	o__Verrucomicrobiales	f__DEV007	__	__
e7d93731c1d754b8c24e0e580f7afc75	0.933579806455404	k__Bacteria;p__Proteobacteria;c__Gammaproteobacteria;o__Alteromonadales;f__Alteromonadaceae;g__Glaciecola;s__uncultured_bacterium	k__Bacteria	p__Proteobacteria	c__Gammaproteobacteria	o__Alteromonadales	f__Alteromonadaceae	g__Glaciecola	s__uncultured_bacterium
45bc5853406e3d5273d45f23b3054565	0.999537112577761	k__Bacteria;p__Proteobacteria;c__Gammaproteobacteria;__;__;__;__	k__Bacteria	p__Proteobacteria	c__Gammaproteobacteria	__	__	__	__
9d9a9f7f936b98bfb8bb9e625862d2ee	0.993408320212863	k__Bacteria;p__Campilobacterota;c__Campylobacteria;o__Campylobacterales;__;__;__	k__Bacteria	p__Campilobacterota	c__Campylobacteria	o__Campylobacterales	__	__	__
ac94d45cc44f44e16d00be922435d340	0.999984048440015	k__Bacteria;p__Verrucomicrobiota;c__Verrucomicrobiae;o__Verrucomicrobiales;f__Rubritaleaceae;g__Roseibacillus;__	k__Bacteria	p__Verrucomicrobiota	c__Verrucomicrobiae	o__Verrucomicrobiales	f__Rubritaleaceae	g__Roseibacillus	__
acb522c470ee7edce799e5f91c06d4aa	0.989874096350969	k__Bacteria;p__Planctomycetota;c__OM190;o__uncultured_marine_bacterium;f__;g__;s__	k__Bacteria	p__Planctomycetota	c__OM190	o__uncultured_marine_bacterium	f__	g__	s__
4c32b024c40a2333061d5c07d783fed3	0.927626232546137	k__Bacteria;p__Proteobacteria;c__Gammaproteobacteria;o__Burkholderiales;f__Nitrosomonadaceae;g__Nitrosomonas;s__Nitrosomonas_sp._enrichment_culture_clone_Cb9	k__Bacteria	p__Proteobacteria	c__Gammaproteobacteria	o__Burkholderiales	f__Nitrosomonadaceae	g__Nitrosomonas	s__Nitrosomonas_sp._enrichment_culture_clone_Cb9
b888113eaeb69ba88004eb52305ce3f4	0.919772821343442	k__Bacteria;p__Proteobacteria;c__Gammaproteobacteria;o__Cellvibrionales;f__Halieaceae;g__OM60(NOR5)_clade;s__uncultured_bacterium	k__Bacteria	p__Proteobacteria	c__Gammaproteobacteria	o__Cellvibrionales	f__Halieaceae	g__OM60(NOR5)_clade	s__uncultured_bacterium
db2e60173ff298345ddf419c2bd01543	0.995413546240827	k__Bacteria;p__Verrucomicrobiota;c__Verrucomicrobiae;o__Verrucomicrobiales;f__Rubritaleaceae;g__Haloferula;__	k__Bacteria	p__Verrucomicrobiota	c__Verrucomicrobiae	o__Verrucomicrobiales	f__Rubritaleaceae	g__Haloferula	__
d16f8599a4c80df74a51a7ecbdfe6bbe	0.999999991941621	k__Bacteria;p__Proteobacteria;c__Gammaproteobacteria;o__Arenicellales;f__Arenicellaceae;g__HTCC5015;s__uncultured_gamma_proteobacterium	k__Bacteria	p__Proteobacteria	c__Gammaproteobacteria	o__Arenicellales	f__Arenicellaceae	g__HTCC5015	s__uncultured_gamma_proteobacterium
d9be969f6dbb5e1b9c5e0176ccf3d26a	0.997080291334056	k__Bacteria;p__Proteobacteria;c__Gammaproteobacteria;o__Cellvibrionales;f__Halieaceae;__;__	k__Bacteria	p__Proteobacteria	c__Gammaproteobacteria	o__Cellvibrionales	f__Halieaceae	__	__
aa587bd9c616bcfc6dd463f8e125ba9d	0.999958267837062	k__Bacteria;p__Proteobacteria;c__Gammaproteobacteria;o__Cellvibrionales;f__Halieaceae;__;__	k__Bacteria	p__Proteobacteria	c__Gammaproteobacteria	o__Cellvibrionales	f__Halieaceae	__	__
a8d1a68c106109f863002cdca41baf1e	0.999145771072239	k__Bacteria;p__Proteobacteria;c__Gammaproteobacteria;o__Cellvibrionales;f__Porticoccaceae;g__Porticoccus;__	k__Bacteria	p__Proteobacteria	c__Gammaproteobacteria	o__Cellvibrionales	f__Porticoccaceae	g__Porticoccus	__
e63ed3ba94e1de9822580e3683c47224	0.999999976144463	k__Bacteria;p__Proteobacteria;c__Gammaproteobacteria;__;__;__;__	k__Bacteria	p__Proteobacteria	c__Gammaproteobacteria	__	__	__	__
8fcb09b627fbe35b26f4f57ec6797b22	0.999767987960642	k__Bacteria;p__Proteobacteria;c__Alphaproteobacteria;o__Caulobacterales;f__Hyphomonadaceae;g__Litorimonas;__	k__Bacteria	p__Proteobacteria	c__Alphaproteobacteria	o__Caulobacterales	f__Hyphomonadaceae	g__Litorimonas	__
7e5ccd9eb59e03b3a2958268f82af32f	0.998344420365958	k__Bacteria;p__Proteobacteria;c__Gammaproteobacteria;o__Vibrionales;f__Vibrionaceae;g__Vibrio;__	k__Bacteria	p__Proteobacteria	c__Gammaproteobacteria	o__Vibrionales	f__Vibrionaceae	g__Vibrio	__
ed3f142153e5f53b51ddfb49876fa492	0.99989351979102	k__Bacteria;p__Bacteroidota;c__Bacteroidia;o__Flavobacteriales;f__Flavobacteriaceae;g__Maribacter;__	k__Bacteria	p__Bacteroidota	c__Bacteroidia	o__Flavobacteriales	f__Flavobacteriaceae	g__Maribacter	__
edf1e7df57797b8f1f2982098fdd4648	0.99214848802353	k__Bacteria;p__Actinobacteriota;c__Acidimicrobiia;o__Microtrichales;f__Microtrichaceae;g__Sva0996_marine_group;__	k__Bacteria	p__Actinobacteriota	c__Acidimicrobiia	o__Microtrichales	f__Microtrichaceae	g__Sva0996_marine_group	__
64a682c2dd4a4a4907c62012aaba2532	0.809944631772902	k__Bacteria;p__Proteobacteria;c__Gammaproteobacteria;o__Gammaproteobacteria_Incertae_Sedis;f__Unknown_Family;g__Marinicella;s__uncultured_bacterium	k__Bacteria	p__Proteobacteria	c__Gammaproteobacteria	o__Gammaproteobacteria_Incertae_Sedis	f__Unknown_Family	g__Marinicella	s__uncultured_bacterium
6f89e914f27b94af3ce277c23831f15f	0.999998996465214	k__Bacteria;p__Proteobacteria;c__Alphaproteobacteria;o__Rhodobacterales;f__Rhodobacteraceae;__;__	k__Bacteria	p__Proteobacteria	c__Alphaproteobacteria	o__Rhodobacterales	f__Rhodobacteraceae	__	__
daa002c54bc761d760718320b0fa07d8	0.999995916828419	k__Bacteria;p__Deinococcota;c__Deinococci;o__Deinococcales;f__Trueperaceae;g__Truepera;s__uncultured_bacterium	k__Bacteria	p__Deinococcota	c__Deinococci	o__Deinococcales	f__Trueperaceae	g__Truepera	s__uncultured_bacterium
474203e6e1ea5def6c3c4b99be6326cf	0.997487259340963	k__Bacteria;p__Bacteroidota;c__Bacteroidia;o__Cytophagales;f__Cyclobacteriaceae;g__Reichenbachiella;__	k__Bacteria	p__Bacteroidota	c__Bacteroidia	o__Cytophagales	f__Cyclobacteriaceae	g__Reichenbachiella	__
4ecb17de401d3f1cf1bb4ee0e5ff0ba7	0.999997623590789	k__Bacteria;p__Proteobacteria;c__Gammaproteobacteria;o__KI89A_clade;__;__;__	k__Bacteria	p__Proteobacteria	c__Gammaproteobacteria	o__KI89A_clade	__	__	__
7cc4f2ddca5ff282a175099d42b16ad4	0.872920614311728	k__Bacteria;p__Proteobacteria;c__Gammaproteobacteria;o__Vibrionales;f__Vibrionaceae;g__Vibrio;__	k__Bacteria	p__Proteobacteria	c__Gammaproteobacteria	o__Vibrionales	f__Vibrionaceae	g__Vibrio	__
6c43841939ce97cc3f19d23691f6adf8	0.968262754564526	k__Bacteria;p__Verrucomicrobiota;c__Verrucomicrobiae;o__Verrucomicrobiales;f__Rubritaleaceae;g__Rubritalea;s__uncultured_bacterium	k__Bacteria	p__Verrucomicrobiota	c__Verrucomicrobiae	o__Verrucomicrobiales	f__Rubritaleaceae	g__Rubritalea	s__uncultured_bacterium
a1946ad1b440ea53946ed28d8fa9202f	0.991437601300801	k__Bacteria;p__Planctomycetota;c__OM190;o__uncultured_marine_bacterium;f__;g__;s__	k__Bacteria	p__Planctomycetota	c__OM190	o__uncultured_marine_bacterium	f__	g__	s__
861bcd89e11f41dea4d201be2a949316	0.99994031969272	k__Bacteria;p__Bacteroidota;c__Bacteroidia;o__Flavobacteriales;f__Flavobacteriaceae;g__Aquimarina;__	k__Bacteria	p__Bacteroidota	c__Bacteroidia	o__Flavobacteriales	f__Flavobacteriaceae	g__Aquimarina	__
d2da3cc69a2993fa217b8330adff692c	0.901475435218664	k__Bacteria;p__Bacteroidota;c__Bacteroidia;o__Flavobacteriales;f__Flavobacteriaceae;g__Maribacter;s__Maribacter_sp._HTCC2170	k__Bacteria	p__Bacteroidota	c__Bacteroidia	o__Flavobacteriales	f__Flavobacteriaceae	g__Maribacter	s__Maribacter_sp._HTCC2170
be55e4cb59f6f62be57dba575f8275c9	0.958231668711339	k__Bacteria;p__Bacteroidota;c__Bacteroidia;o__Flavobacteriales;f__Flavobacteriaceae;g__Maribacter;__	k__Bacteria	p__Bacteroidota	c__Bacteroidia	o__Flavobacteriales	f__Flavobacteriaceae	g__Maribacter	__
4728c5f573b17534beaef1bb36ed0d5a	0.890934478039225	k__Bacteria;p__Proteobacteria;c__Alphaproteobacteria;o__Sphingomonadales;f__Sphingomonadaceae;g__Altererythrobacter;s__Altererythrobacter_ishigakiensis	k__Bacteria	p__Proteobacteria	c__Alphaproteobacteria	o__Sphingomonadales	f__Sphingomonadaceae	g__Altererythrobacter	s__Altererythrobacter_ishigakiensis
815d1c752b877e1961e1e1d89c739475	0.999995762816748	k__Bacteria;p__Proteobacteria;c__Gammaproteobacteria;__;__;__;__	k__Bacteria	p__Proteobacteria	c__Gammaproteobacteria	__	__	__	__
070aa0695525425d48a806d8a041a894	0.999969875583514	k__Bacteria;p__Planctomycetota;c__OM190;o__uncultured_Planctomyces_sp.;f__;g__;s__	k__Bacteria	p__Planctomycetota	c__OM190	o__uncultured_Planctomyces_sp.	f__	g__	s__
9737e6e833980b8eb54ef3a60f961e6d	0.999999301437893	k__Bacteria;p__Proteobacteria;c__Alphaproteobacteria;o__Rhodobacterales;f__Rhodobacteraceae;__;__	k__Bacteria	p__Proteobacteria	c__Alphaproteobacteria	o__Rhodobacterales	f__Rhodobacteraceae	__	__
832416632a1487efb634f4b54db569e6	0.996479830371276	k__Bacteria;p__Bacteroidota;c__Bacteroidia;o__Chitinophagales;f__Saprospiraceae;g__uncultured;__	k__Bacteria	p__Bacteroidota	c__Bacteroidia	o__Chitinophagales	f__Saprospiraceae	g__uncultured	__
031eaf0c48ed1b1be5044c2e27b96d98	0.998179530896194	k__Bacteria;p__Proteobacteria;c__Gammaproteobacteria;o__Arenicellales;f__Arenicellaceae;g__Arenicella;s__uncultured_bacterium	k__Bacteria	p__Proteobacteria	c__Gammaproteobacteria	o__Arenicellales	f__Arenicellaceae	g__Arenicella	s__uncultured_bacterium
a9cec18fbd3cb7b1c9170e7588a97fac	0.998078453708586	k__Bacteria;p__Bacteroidota;c__Bacteroidia;o__Cytophagales;__;__;__	k__Bacteria	p__Bacteroidota	c__Bacteroidia	o__Cytophagales	__	__	__
e5daeb6cac72775504033ddf92bd8416	0.999851593069285	k__Bacteria;p__Bacteroidota;c__Bacteroidia;o__Flavobacteriales;f__Flavobacteriaceae;__;__	k__Bacteria	p__Bacteroidota	c__Bacteroidia	o__Flavobacteriales	f__Flavobacteriaceae	__	__
74aed750aa38d2cc48a62da824245851	0.889704022977234	k__Bacteria;p__Verrucomicrobiota;c__Verrucomicrobiae;o__Opitutales;f__Puniceicoccaceae;g__Lentimonas;__	k__Bacteria	p__Verrucomicrobiota	c__Verrucomicrobiae	o__Opitutales	f__Puniceicoccaceae	g__Lentimonas	__
c4ab8751655f181590740efacc3b8ec9	0.814211903240683	k__Bacteria;p__Proteobacteria;c__Gammaproteobacteria;o__Oceanospirillales;f__Pseudohongiellaceae;g__Pseudohongiella;s__uncultured_bacterium	k__Bacteria	p__Proteobacteria	c__Gammaproteobacteria	o__Oceanospirillales	f__Pseudohongiellaceae	g__Pseudohongiella	s__uncultured_bacterium
b80d3d859d03fd2ca892839b890eefcf	0.997127418646122	k__Bacteria;p__Proteobacteria;c__Gammaproteobacteria;__;__;__;__	k__Bacteria	p__Proteobacteria	c__Gammaproteobacteria	__	__	__	__
e970a2bc65bea00a5444579c144305c6	0.999999063394374	k__Bacteria;p__Bdellovibrionota;c__Bdellovibrionia;o__Bacteriovoracales;f__Bacteriovoracaceae;__;__	k__Bacteria	p__Bdellovibrionota	c__Bdellovibrionia	o__Bacteriovoracales	f__Bacteriovoracaceae	__	__
8974d9cd3a4f7dfa0bf179fdc93ddccf	0.867821808691806	k__Bacteria;p__Proteobacteria;c__Alphaproteobacteria;o__NRL2;f__uncultured_marine_bacterium;g__;s__	k__Bacteria	p__Proteobacteria	c__Alphaproteobacteria	o__NRL2	f__uncultured_marine_bacterium	g__	s__
1534494ee4a23442d5b5db47fcec86eb	0.979222456693096	k__Bacteria;p__Proteobacteria;c__Alphaproteobacteria;o__Caulobacterales;f__Hyphomonadaceae;g__Hellea;s__uncultured_Alphaproteobacteria_bacterium	k__Bacteria	p__Proteobacteria	c__Alphaproteobacteria	o__Caulobacterales	f__Hyphomonadaceae	g__Hellea	s__uncultured_Alphaproteobacteria_bacterium
d32bdb2f7c276295a2a90882aae0b625	0.98033597444737	k__Bacteria;p__Proteobacteria;c__Gammaproteobacteria;o__Cellvibrionales;f__Spongiibacteraceae;g__BD1-7_clade;s__uncultured_gamma_proteobacterium	k__Bacteria	p__Proteobacteria	c__Gammaproteobacteria	o__Cellvibrionales	f__Spongiibacteraceae	g__BD1-7_clade	s__uncultured_gamma_proteobacterium
6b20aadb93a31a3175845fc5fe7dfe26	0.999853659091266	k__Bacteria;p__Proteobacteria;c__Gammaproteobacteria;o__Granulosicoccales;f__Granulosicoccaceae;g__Granulosicoccus;__	k__Bacteria	p__Proteobacteria	c__Gammaproteobacteria	o__Granulosicoccales	f__Granulosicoccaceae	g__Granulosicoccus	__
c2705e886d468bae9cc539754c23d91a	0.995189962659442	k__Bacteria;p__Verrucomicrobiota;c__Verrucomicrobiae;o__Verrucomicrobiales;f__Rubritaleaceae;g__Rubritalea;s__uncultured_bacterium	k__Bacteria	p__Verrucomicrobiota	c__Verrucomicrobiae	o__Verrucomicrobiales	f__Rubritaleaceae	g__Rubritalea	s__uncultured_bacterium
4cd903fcfa163fc6b03a412c68406b3e	0.999258879666711	k__Bacteria;p__Bacteroidota;c__Bacteroidia;o__Chitinophagales;f__Saprospiraceae;__;__	k__Bacteria	p__Bacteroidota	c__Bacteroidia	o__Chitinophagales	f__Saprospiraceae	__	__
248492fe05d64043b5a6c68977fe7785	0.822974322532821	k__Bacteria;p__Bdellovibrionota;c__Bdellovibrionia;o__Bacteriovoracales;f__Bacteriovoracaceae;g__Peredibacter;s__uncultured_Bacteriovorax_sp.	k__Bacteria	p__Bdellovibrionota	c__Bdellovibrionia	o__Bacteriovoracales	f__Bacteriovoracaceae	g__Peredibacter	s__uncultured_Bacteriovorax_sp.
ffa328ac700c7c1904bb837c57f8c08c	0.961313145696726	k__Bacteria;p__Proteobacteria;c__Gammaproteobacteria;o__Thiohalorhabdales;f__Thiohalorhabdaceae;g__uncultured;s__uncultured_bacterium	k__Bacteria	p__Proteobacteria	c__Gammaproteobacteria	o__Thiohalorhabdales	f__Thiohalorhabdaceae	g__uncultured	s__uncultured_bacterium
68b69506b8bb451dd14ed33bdde047f5	0.936527349167025	k__Bacteria;p__Proteobacteria;c__Gammaproteobacteria;__;__;__;__	k__Bacteria	p__Proteobacteria	c__Gammaproteobacteria	__	__	__	__
67736cb49a05ae31d64a4d7817d20a25	0.880408714987062	k__Bacteria;p__Myxococcota;c__Polyangia;o__Polyangiales;f__Sandaracinaceae;g__uncultured;s__uncultured_delta_proteobacterium	k__Bacteria	p__Myxococcota	c__Polyangia	o__Polyangiales	f__Sandaracinaceae	g__uncultured	s__uncultured_delta_proteobacterium
90023dbc89983e9d967c0fce6a0c496c	0.999376655609359	k__Bacteria;p__Proteobacteria;c__Alphaproteobacteria;o__Defluviicoccales;f__uncultured;__;__	k__Bacteria	p__Proteobacteria	c__Alphaproteobacteria	o__Defluviicoccales	f__uncultured	__	__
3943b887f2f9f4b8bdf3d33040a18e27	0.911511985247096	k__Bacteria;p__Latescibacterota;c__unidentified_bacterium_wb1_H11;o__;f__;g__;s__	k__Bacteria	p__Latescibacterota	c__unidentified_bacterium_wb1_H11	o__	f__	g__	s__
751d158d72cf2bde8ccaac5fc52360bf	0.999999949683197	k__Bacteria;p__Verrucomicrobiota;c__Verrucomicrobiae;o__Opitutales;f__Puniceicoccaceae;g__Pelagicoccus;__	k__Bacteria	p__Verrucomicrobiota	c__Verrucomicrobiae	o__Opitutales	f__Puniceicoccaceae	g__Pelagicoccus	__
8959c277157ab74146448dfb8dc4bf8e	0.999474750545569	k__Bacteria;p__Proteobacteria;c__Gammaproteobacteria;__;__;__;__	k__Bacteria	p__Proteobacteria	c__Gammaproteobacteria	__	__	__	__
09610ddf670317bec26b93bdda1a6e32	0.973020786865164	k__Bacteria;p__Proteobacteria;c__Alphaproteobacteria;o__Sphingomonadales;f__Sphingomonadaceae;g__Sphingorhabdus;__	k__Bacteria	p__Proteobacteria	c__Alphaproteobacteria	o__Sphingomonadales	f__Sphingomonadaceae	g__Sphingorhabdus	__
bf2a53b09a4298326c049ad9b21b963d	0.990348001849082	k__Bacteria;p__Verrucomicrobiota;c__Verrucomicrobiae;o__Pedosphaerales;f__Pedosphaeraceae;g__SCGC_AAA164-E04;s__uncultured_bacterium	k__Bacteria	p__Verrucomicrobiota	c__Verrucomicrobiae	o__Pedosphaerales	f__Pedosphaeraceae	g__SCGC_AAA164-E04	s__uncultured_bacterium
12b15c1724626fd7de1c1d4f3a16ad9f	0.969394062761777	k__Bacteria;p__Proteobacteria;c__Alphaproteobacteria;o__Rhizobiales;f__Rhizobiaceae;g__Lentilitoribacter;s__uncultured_bacterium	k__Bacteria	p__Proteobacteria	c__Alphaproteobacteria	o__Rhizobiales	f__Rhizobiaceae	g__Lentilitoribacter	s__uncultured_bacterium
e60ecdea833001d1ac79fd14d242f900	0.999996915474905	k__Bacteria;p__Actinobacteriota;c__Acidimicrobiia;o__Microtrichales;f__Ilumatobacteraceae;g__Ilumatobacter;__	k__Bacteria	p__Actinobacteriota	c__Acidimicrobiia	o__Microtrichales	f__Ilumatobacteraceae	g__Ilumatobacter	__
e4b0deb783215b824b8f9273859eec46	0.886010289359847	k__Bacteria;p__Proteobacteria;c__Alphaproteobacteria;o__Defluviicoccales;f__uncultured;g__uncultured_deep-sea_bacterium;s__	k__Bacteria	p__Proteobacteria	c__Alphaproteobacteria	o__Defluviicoccales	f__uncultured	g__uncultured_deep-sea_bacterium	s__
f7c121c1ca5dc3267bdad6e7664c9356	0.937938863485943	k__Bacteria;p__Proteobacteria;c__Gammaproteobacteria;o__Alteromonadales;f__Alteromonadaceae;g__Aestuariibacter;__	k__Bacteria	p__Proteobacteria	c__Gammaproteobacteria	o__Alteromonadales	f__Alteromonadaceae	g__Aestuariibacter	__
4fe231ab6e3dd092fe678e2fed5fa124	0.863834521812462	k__Bacteria;p__Proteobacteria;c__Gammaproteobacteria;o__Arenicellales;f__Arenicellaceae;g__HTCC5015;s__uncultured_gamma_proteobacterium	k__Bacteria	p__Proteobacteria	c__Gammaproteobacteria	o__Arenicellales	f__Arenicellaceae	g__HTCC5015	s__uncultured_gamma_proteobacterium
ec7c3975f729eb11a08bd1857084792a	0.999992358216741	k__Bacteria;p__Bacteroidota;c__Bacteroidia;o__Flavobacteriales;f__Flavobacteriaceae;g__Aquimarina;__	k__Bacteria	p__Bacteroidota	c__Bacteroidia	o__Flavobacteriales	f__Flavobacteriaceae	g__Aquimarina	__
8cf45ba73fb2ad8520b59a6cbe8ad130	0.906395855229048	k__Bacteria;p__Proteobacteria;c__Gammaproteobacteria;o__Oceanospirillales;f__Pseudohongiellaceae;g__Pseudohongiella;s__uncultured_gamma_proteobacterium	k__Bacteria	p__Proteobacteria	c__Gammaproteobacteria	o__Oceanospirillales	f__Pseudohongiellaceae	g__Pseudohongiella	s__uncultured_gamma_proteobacterium
28e3263c0fa7de4bbb971a556be1a3b1	0.973429275933045	k__Bacteria;p__NB1-j;c__uncultured_prokaryote;o__;f__;g__;s__	k__Bacteria	p__NB1-j	c__uncultured_prokaryote	o__	f__	g__	s__
c3860e4e9878b998ce515d6f150eb5cf	0.833782895369236	k__Bacteria;p__Bacteroidota;c__Bacteroidia;o__Cytophagales;f__Cyclobacteriaceae;__;__	k__Bacteria	p__Bacteroidota	c__Bacteroidia	o__Cytophagales	f__Cyclobacteriaceae	__	__
94c8609923ebd453bac06631c4f6eeca	0.997883534462732	k__Bacteria;p__Proteobacteria;c__Gammaproteobacteria;o__Gammaproteobacteria_Incertae_Sedis;f__Unknown_Family;g__uncultured;__	k__Bacteria	p__Proteobacteria	c__Gammaproteobacteria	o__Gammaproteobacteria_Incertae_Sedis	f__Unknown_Family	g__uncultured	__
f21f749f2b1805136d34383f8c97ece4	0.999151466094377	k__Bacteria;p__Bacteroidota;c__Bacteroidia;o__Flavobacteriales;f__Flavobacteriaceae;g__Tenacibaculum;s__Tenacibaculum_litopenaei	k__Bacteria	p__Bacteroidota	c__Bacteroidia	o__Flavobacteriales	f__Flavobacteriaceae	g__Tenacibaculum	s__Tenacibaculum_litopenaei
35048077d6ac6d35bc8cf1183106637c	0.999716986603003	k__Bacteria;p__Bacteroidota;c__Bacteroidia;o__Chitinophagales;f__Saprospiraceae;__;__	k__Bacteria	p__Bacteroidota	c__Bacteroidia	o__Chitinophagales	f__Saprospiraceae	__	__
c128598c2503f369751ad1ca04f8ffa4	0.997511901358905	k__Bacteria;p__Proteobacteria;c__Gammaproteobacteria;o__OM182_clade;__;__;__	k__Bacteria	p__Proteobacteria	c__Gammaproteobacteria	o__OM182_clade	__	__	__
66d4a9cb6880c93d57122264b5c12f2f	0.999996221988653	k__Bacteria;p__Bacteroidota;c__Bacteroidia;o__Flavobacteriales;f__Flavobacteriaceae;__;__	k__Bacteria	p__Bacteroidota	c__Bacteroidia	o__Flavobacteriales	f__Flavobacteriaceae	__	__
56c0bf7014432b2e4238a9578b956c90	0.999463015902332	k__Bacteria;p__Deinococcota;c__Deinococci;o__Deinococcales;f__Trueperaceae;g__Truepera;s__uncultured_bacterium	k__Bacteria	p__Deinococcota	c__Deinococci	o__Deinococcales	f__Trueperaceae	g__Truepera	s__uncultured_bacterium
5cd03b3cf78ad58f590a290f2ece4262	0.985835048539854	k__Bacteria;p__Proteobacteria;c__Gammaproteobacteria;o__Cellvibrionales;f__Spongiibacteraceae;g__BD1-7_clade;s__uncultured_gamma_proteobacterium	k__Bacteria	p__Proteobacteria	c__Gammaproteobacteria	o__Cellvibrionales	f__Spongiibacteraceae	g__BD1-7_clade	s__uncultured_gamma_proteobacterium
f62ff3db7a4fe27d4201957936ee03a2	0.999999874786056	k__Bacteria;p__Proteobacteria;c__Gammaproteobacteria;__;__;__;__	k__Bacteria	p__Proteobacteria	c__Gammaproteobacteria	__	__	__	__
b744fc49be4ff8436694b558ee490111	0.999999987096796	k__Bacteria;p__Proteobacteria;c__Alphaproteobacteria;o__Rhodobacterales;f__Rhodobacteraceae;__;__	k__Bacteria	p__Proteobacteria	c__Alphaproteobacteria	o__Rhodobacterales	f__Rhodobacteraceae	__	__
ddc2f6af673ee1f62a391feb87b2e51c	0.999999965436789	k__Bacteria;p__Proteobacteria;c__Alphaproteobacteria;o__Rhodobacterales;f__Rhodobacteraceae;__;__	k__Bacteria	p__Proteobacteria	c__Alphaproteobacteria	o__Rhodobacterales	f__Rhodobacteraceae	__	__
49fe73439e3bf6af414556810215c90b	0.999996140037649	k__Bacteria;p__Proteobacteria;c__Alphaproteobacteria;o__Sphingomonadales;f__Sphingomonadaceae;__;__	k__Bacteria	p__Proteobacteria	c__Alphaproteobacteria	o__Sphingomonadales	f__Sphingomonadaceae	__	__
a079c34d2077bfe23e2a6981337d68b3	0.999854474410331	k__Bacteria;p__Proteobacteria;c__Alphaproteobacteria;o__Micavibrionales;f__Micavibrionaceae;g__uncultured;s__uncultured_bacterium	k__Bacteria	p__Proteobacteria	c__Alphaproteobacteria	o__Micavibrionales	f__Micavibrionaceae	g__uncultured	s__uncultured_bacterium
70b62a53e027a75e180ba5c2bec4019e	0.999871735152423	k__Bacteria;p__Proteobacteria;c__Gammaproteobacteria;__;__;__;__	k__Bacteria	p__Proteobacteria	c__Gammaproteobacteria	__	__	__	__
9d3b1937628da4f680c0d5bed31d7a09	0.975082484685067	k__Bacteria;p__Proteobacteria;c__Gammaproteobacteria;o__Thiohalorhabdales;f__Thiohalorhabdaceae;g__uncultured;s__uncultured_bacterium	k__Bacteria	p__Proteobacteria	c__Gammaproteobacteria	o__Thiohalorhabdales	f__Thiohalorhabdaceae	g__uncultured	s__uncultured_bacterium
c35183bb99413b9fb5029cd9160a63cf	0.987629316748312	k__Bacteria;p__Bacteroidota;c__Bacteroidia;o__Flavobacteriales;f__Schleiferiaceae;g__Schleiferia;s__uncultured_deep-sea_bacterium	k__Bacteria	p__Bacteroidota	c__Bacteroidia	o__Flavobacteriales	f__Schleiferiaceae	g__Schleiferia	s__uncultured_deep-sea_bacterium
3266a095b45db3b6d7c0728b88ae42db	0.997974311612609	k__Bacteria;p__Bacteroidota;c__Bacteroidia;o__Flavobacteriales;f__Cryomorphaceae;g__uncultured;s__uncultured_Flavobacteriia_bacterium	k__Bacteria	p__Bacteroidota	c__Bacteroidia	o__Flavobacteriales	f__Cryomorphaceae	g__uncultured	s__uncultured_Flavobacteriia_bacterium
20178e3f85028c3a33fbeb3d92a6436c	0.999999976514375	k__Bacteria;p__Myxococcota;c__Polyangia;o__Polyangiales;f__Sandaracinaceae;g__uncultured;__	k__Bacteria	p__Myxococcota	c__Polyangia	o__Polyangiales	f__Sandaracinaceae	g__uncultured	__
cdecd9cec2764c7613e2d7a1dcddc7d1	0.999999841857039	k__Bacteria;p__Bdellovibrionota;c__Bdellovibrionia;o__Bacteriovoracales;f__Bacteriovoracaceae;g__Peredibacter;__	k__Bacteria	p__Bdellovibrionota	c__Bdellovibrionia	o__Bacteriovoracales	f__Bacteriovoracaceae	g__Peredibacter	__
aa3c656b96ea688174a430b45ae38747	0.933070294508082	k__Bacteria;p__Bdellovibrionota;c__Bdellovibrionia;o__Bacteriovoracales;f__Bacteriovoracaceae;g__uncultured;__	k__Bacteria	p__Bdellovibrionota	c__Bdellovibrionia	o__Bacteriovoracales	f__Bacteriovoracaceae	g__uncultured	__
e879118d3719f438c26d984a5d14b970	0.987435224225866	k__Bacteria;p__Proteobacteria;c__Gammaproteobacteria;o__Alteromonadales;f__Pseudoalteromonadaceae;g__uncultured;s__uncultured_bacterium	k__Bacteria	p__Proteobacteria	c__Gammaproteobacteria	o__Alteromonadales	f__Pseudoalteromonadaceae	g__uncultured	s__uncultured_bacterium
d1166f73632c1555cadd2c5884b31886	0.947464274120523	k__Bacteria;p__Bacteroidota;c__Bacteroidia;o__Flavobacteriales;f__Flavobacteriaceae;g__Actibacter;__	k__Bacteria	p__Bacteroidota	c__Bacteroidia	o__Flavobacteriales	f__Flavobacteriaceae	g__Actibacter	__
b865af47269c0c7bc997f0b883ba9e03	0.999975805780098	k__Bacteria;p__Bacteroidota;c__Bacteroidia;o__Flavobacteriales;f__Flavobacteriaceae;g__Aquimarina;__	k__Bacteria	p__Bacteroidota	c__Bacteroidia	o__Flavobacteriales	f__Flavobacteriaceae	g__Aquimarina	__
bffc29e0d095586b2b6aee4fb8743c58	0.999911402346724	k__Bacteria;p__Verrucomicrobiota;c__Verrucomicrobiae;o__Verrucomicrobiales;f__DEV007;__;__	k__Bacteria	p__Verrucomicrobiota	c__Verrucomicrobiae	o__Verrucomicrobiales	f__DEV007	__	__
9b05fe4681d841f03b6a29f0de90c554	0.999999996770471	k__Bacteria;p__Proteobacteria;c__Gammaproteobacteria;__;__;__;__	k__Bacteria	p__Proteobacteria	c__Gammaproteobacteria	__	__	__	__
50cfc2d31622fff61a8acf29a6622f0f	0.845229256192073	k__Bacteria;p__Proteobacteria;c__Alphaproteobacteria;o__Puniceispirillales;f__uncultured;g__uncultured_Alphaproteobacteria_bacterium;s__	k__Bacteria	p__Proteobacteria	c__Alphaproteobacteria	o__Puniceispirillales	f__uncultured	g__uncultured_Alphaproteobacteria_bacterium	s__
1804a60f3e235f3e24fb4f3221c8b28d	0.999837483950793	k__Bacteria;p__Proteobacteria;c__Gammaproteobacteria;o__Cellvibrionales;f__Halieaceae;__;__	k__Bacteria	p__Proteobacteria	c__Gammaproteobacteria	o__Cellvibrionales	f__Halieaceae	__	__
df121576dc0706ea8ba0a2dd406aebc4	0.927156536903563	k__Bacteria;p__Bacteroidota;c__Bacteroidia;o__Flavobacteriales;f__Flavobacteriaceae;g__Psychroserpens;__	k__Bacteria	p__Bacteroidota	c__Bacteroidia	o__Flavobacteriales	f__Flavobacteriaceae	g__Psychroserpens	__
929f6ea2c64077850c7994b8131e3010	0.934915007189623	k__Bacteria;p__Verrucomicrobiota;c__Verrucomicrobiae;o__Verrucomicrobiales;f__Rubritaleaceae;g__Roseibacillus;s__uncultured_deep-sea_bacterium	k__Bacteria	p__Verrucomicrobiota	c__Verrucomicrobiae	o__Verrucomicrobiales	f__Rubritaleaceae	g__Roseibacillus	s__uncultured_deep-sea_bacterium
bfa1989f6aa2afcadb1b28467ed5b9d4	0.893427223081693	k__Bacteria;p__Actinobacteriota;c__Acidimicrobiia;o__Microtrichales;f__Microtrichaceae;g__uncultured;s__uncultured_actinobacterium	k__Bacteria	p__Actinobacteriota	c__Acidimicrobiia	o__Microtrichales	f__Microtrichaceae	g__uncultured	s__uncultured_actinobacterium
859d6fe4cdc7e5b69e43f6f7f33b25fd	0.99996686724953	k__Bacteria;p__Bdellovibrionota;c__Oligoflexia;o__Oligoflexales;f__uncultured;__;__	k__Bacteria	p__Bdellovibrionota	c__Oligoflexia	o__Oligoflexales	f__uncultured	__	__
5834168645fd7de1b84ddb1ee106985b	0.999999999914834	k__Bacteria;p__Proteobacteria;c__Gammaproteobacteria;__;__;__;__	k__Bacteria	p__Proteobacteria	c__Gammaproteobacteria	__	__	__	__
a558e8b6cd96d95eca928fedf5408e35	0.998865874739728	k__Bacteria;p__Proteobacteria;c__Gammaproteobacteria;o__Alteromonadales;f__Moritellaceae;g__Moritella;__	k__Bacteria	p__Proteobacteria	c__Gammaproteobacteria	o__Alteromonadales	f__Moritellaceae	g__Moritella	__
601d5de66a8f39f233515249eec2278e	0.955638755580838	k__Bacteria;p__Proteobacteria;c__Alphaproteobacteria;o__Rickettsiales;f__SM2D12;__;__	k__Bacteria	p__Proteobacteria	c__Alphaproteobacteria	o__Rickettsiales	f__SM2D12	__	__
103ae58653c7f406d23ca2c8264f6bce	0.950901332866092	k__Bacteria;p__Proteobacteria;c__Alphaproteobacteria;o__Rhizobiales;f__Rhizobiaceae;__;__	k__Bacteria	p__Proteobacteria	c__Alphaproteobacteria	o__Rhizobiales	f__Rhizobiaceae	__	__
1ed64ce96ef022263feaa2630166023e	0.989861578084414	k__Bacteria;p__Chloroflexi;c__Anaerolineae;o__Ardenticatenales;f__uncultured;__;__	k__Bacteria	p__Chloroflexi	c__Anaerolineae	o__Ardenticatenales	f__uncultured	__	__
6f66dbfdd2bfeaa6fb5951baaf2b78a5	0.999999084023161	k__Bacteria;p__Actinobacteriota;c__Acidimicrobiia;o__Microtrichales;f__Microtrichaceae;g__uncultured;__	k__Bacteria	p__Actinobacteriota	c__Acidimicrobiia	o__Microtrichales	f__Microtrichaceae	g__uncultured	__
896161b2c211224060e616e3b41bc4de	0.999990932708612	k__Bacteria;p__Proteobacteria;c__Alphaproteobacteria;o__Rhodobacterales;f__Rhodobacteraceae;__;__	k__Bacteria	p__Proteobacteria	c__Alphaproteobacteria	o__Rhodobacterales	f__Rhodobacteraceae	__	__
812bff6e8dcd367bf9393e6d39fe0686	0.851241743882673	k__Bacteria;p__Proteobacteria;c__Gammaproteobacteria;o__Cellvibrionales;f__Halieaceae;g__OM60(NOR5)_clade;__	k__Bacteria	p__Proteobacteria	c__Gammaproteobacteria	o__Cellvibrionales	f__Halieaceae	g__OM60(NOR5)_clade	__
be6f4797eb354db947eae484b81b968d	0.970480872380452	k__Bacteria;p__Planctomycetota;c__OM190;o__uncultured_marine_bacterium;f__;g__;s__	k__Bacteria	p__Planctomycetota	c__OM190	o__uncultured_marine_bacterium	f__	g__	s__
f8922c45bcde54c4c58c6193c9356083	0.999891850678529	k__Bacteria;p__Proteobacteria;c__Gammaproteobacteria;__;__;__;__	k__Bacteria	p__Proteobacteria	c__Gammaproteobacteria	__	__	__	__
2bd5e1dcbf33085800aa81b0137c2133	0.876371139611954	k__Bacteria;p__Proteobacteria;c__Alphaproteobacteria;o__Alphaproteobacteria_Incertae_Sedis;f__Unknown_Family;g__uncultured;s__uncultured_Alphaproteobacteria_bacterium	k__Bacteria	p__Proteobacteria	c__Alphaproteobacteria	o__Alphaproteobacteria_Incertae_Sedis	f__Unknown_Family	g__uncultured	s__uncultured_Alphaproteobacteria_bacterium
d563e44e037def84de6c16bc244af395	0.999580432312965	k__Bacteria;p__Proteobacteria;c__Gammaproteobacteria;o__Cellvibrionales;f__Spongiibacteraceae;__;__	k__Bacteria	p__Proteobacteria	c__Gammaproteobacteria	o__Cellvibrionales	f__Spongiibacteraceae	__	__
c526a6c78a1b3f01cc2452a40086c3a1	0.999919055545196	k__Bacteria;p__Proteobacteria;c__Gammaproteobacteria;o__Cellvibrionales;__;__;__	k__Bacteria	p__Proteobacteria	c__Gammaproteobacteria	o__Cellvibrionales	__	__	__
6661ded16df194aa6b480ce54f68aeb8	0.998205868146369	k__Bacteria;p__Bacteroidota;c__Bacteroidia;o__Flavobacteriales;f__Flavobacteriaceae;__;__	k__Bacteria	p__Bacteroidota	c__Bacteroidia	o__Flavobacteriales	f__Flavobacteriaceae	__	__
1a7c75bda0c8ac40771ef25fa6f2c998	0.999704335163185	k__Bacteria;p__Proteobacteria;c__Gammaproteobacteria;o__Alteromonadales;f__Alteromonadaceae;__;__	k__Bacteria	p__Proteobacteria	c__Gammaproteobacteria	o__Alteromonadales	f__Alteromonadaceae	__	__
43eafdaac1c6842f131e6d22c6aa8e4a	0.926203214991037	k__Bacteria;p__Proteobacteria;c__Gammaproteobacteria;o__Pseudomonadales;f__Moraxellaceae;g__uncultured_marine_bacterium;s__	k__Bacteria	p__Proteobacteria	c__Gammaproteobacteria	o__Pseudomonadales	f__Moraxellaceae	g__uncultured_marine_bacterium	s__
d3588493554c7dd8600840fc3c558943	0.999296341294327	k__Bacteria;p__Desulfobacterota;c__Desulfobulbia;o__Desulfobulbales;f__Desulfocapsaceae;g__uncultured;__	k__Bacteria	p__Desulfobacterota	c__Desulfobulbia	o__Desulfobulbales	f__Desulfocapsaceae	g__uncultured	__
1a58a18eb00ff2481e4f0ad0acb71b2c	0.885688635198393	k__Bacteria;p__Proteobacteria;c__Gammaproteobacteria;o__Cellvibrionales;f__Halieaceae;g__Congregibacter;__	k__Bacteria	p__Proteobacteria	c__Gammaproteobacteria	o__Cellvibrionales	f__Halieaceae	g__Congregibacter	__
a0da3916920c7132a1f6c57e36f9a97c	0.999781912943425	k__Bacteria;p__Bacteroidota;c__Bacteroidia;o__Flavobacteriales;f__Flavobacteriaceae;__;__	k__Bacteria	p__Bacteroidota	c__Bacteroidia	o__Flavobacteriales	f__Flavobacteriaceae	__	__
d8aef2eb776cf8f67d1373bb2ed69300	0.833590354356678	k__Bacteria;p__Bacteroidota;c__Bacteroidia;o__Flavobacteriales;f__Cryomorphaceae;g__Cryomorpha;s__uncultured_organism	k__Bacteria	p__Bacteroidota	c__Bacteroidia	o__Flavobacteriales	f__Cryomorphaceae	g__Cryomorpha	s__uncultured_organism
69c17f8fc03dc126d912b1a6f6a152d8	0.999813628400496	k__Bacteria;p__Bdellovibrionota;c__Bdellovibrionia;o__Bdellovibrionales;f__Bdellovibrionaceae;g__OM27_clade;__	k__Bacteria	p__Bdellovibrionota	c__Bdellovibrionia	o__Bdellovibrionales	f__Bdellovibrionaceae	g__OM27_clade	__
3a081101914a8b70ab2f2da2393fbd47	0.999618857851259	k__Bacteria;p__Proteobacteria;c__Gammaproteobacteria;o__Alteromonadales;f__Alteromonadaceae;__;__	k__Bacteria	p__Proteobacteria	c__Gammaproteobacteria	o__Alteromonadales	f__Alteromonadaceae	__	__
f9e678893d63385fabb6b366b3d64ed1	0.992217437899862	k__Bacteria;p__Bacteroidota;c__Bacteroidia;o__Chitinophagales;f__uncultured;g__uncultured_Bacteroidetes_bacterium;s__	k__Bacteria	p__Bacteroidota	c__Bacteroidia	o__Chitinophagales	f__uncultured	g__uncultured_Bacteroidetes_bacterium	s__
a351061304a4e73a5217a2c763f66eea	0.999999049463909	k__Bacteria;p__Proteobacteria;c__Alphaproteobacteria;__;__;__;__	k__Bacteria	p__Proteobacteria	c__Alphaproteobacteria	__	__	__	__
f2deed4198adaa0beb3a69a03bf517f3	0.999998584387432	k__Bacteria;p__Bacteroidota;c__Bacteroidia;o__Flavobacteriales;f__Flavobacteriaceae;__;__	k__Bacteria	p__Bacteroidota	c__Bacteroidia	o__Flavobacteriales	f__Flavobacteriaceae	__	__
fe3c163ef1c5b1632f59d45965edaeb2	0.998951455055352	k__Bacteria;p__Proteobacteria;c__Gammaproteobacteria;__;__;__;__	k__Bacteria	p__Proteobacteria	c__Gammaproteobacteria	__	__	__	__
b6d65573530cb6593fdf937951e173b6	0.891118860554603	k__Bacteria;p__Proteobacteria;c__Gammaproteobacteria;o__Steroidobacterales;f__Woeseiaceae;g__Woeseia;__	k__Bacteria	p__Proteobacteria	c__Gammaproteobacteria	o__Steroidobacterales	f__Woeseiaceae	g__Woeseia	__
0d62dd5abbf9127e4f15eb9880b58390	0.950430779775893	k__Bacteria;p__Proteobacteria;c__Gammaproteobacteria;o__Vibrionales;f__Vibrionaceae;g__Vibrio;__	k__Bacteria	p__Proteobacteria	c__Gammaproteobacteria	o__Vibrionales	f__Vibrionaceae	g__Vibrio	__
95f01968ce9419a62d1a6af6fe4eaa4e	0.998238856620698	k__Bacteria;p__Proteobacteria;c__Alphaproteobacteria;__;__;__;__	k__Bacteria	p__Proteobacteria	c__Alphaproteobacteria	__	__	__	__
fd8e1e6f03cb5dd4fe979b3acd6ed6f1	0.997979135783134	k__Bacteria;p__Proteobacteria;c__Gammaproteobacteria;o__Gammaproteobacteria_Incertae_Sedis;f__Unknown_Family;g__Marinicella;__	k__Bacteria	p__Proteobacteria	c__Gammaproteobacteria	o__Gammaproteobacteria_Incertae_Sedis	f__Unknown_Family	g__Marinicella	__
b582b09ac21e20b69acf7152e6004f8c	0.999624840035036	k__Bacteria;p__Proteobacteria;c__Gammaproteobacteria;__;__;__;__	k__Bacteria	p__Proteobacteria	c__Gammaproteobacteria	__	__	__	__
1b214edfb43ff99e6e3ae35eb1adc5bc	0.899654716761821	k__Bacteria;p__Proteobacteria;c__Gammaproteobacteria;o__BD7-8;__;__;__	k__Bacteria	p__Proteobacteria	c__Gammaproteobacteria	o__BD7-8	__	__	__
475ff033b8db5abfa5d675fbc7a1114a	0.93275154531054	k__Bacteria;p__Proteobacteria;c__Gammaproteobacteria;o__Steroidobacterales;f__Woeseiaceae;g__Woeseia;__	k__Bacteria	p__Proteobacteria	c__Gammaproteobacteria	o__Steroidobacterales	f__Woeseiaceae	g__Woeseia	__
8a403c03c99eab4e9f011d847132082d	0.935675456362195	k__Bacteria;p__Bacteroidota;c__Bacteroidia;o__Chitinophagales;f__uncultured;__;__	k__Bacteria	p__Bacteroidota	c__Bacteroidia	o__Chitinophagales	f__uncultured	__	__
bbde3bf56ee1797be44a5ecf4e89d425	0.999991816476049	k__Bacteria;p__Verrucomicrobiota;c__Verrucomicrobiae;o__Verrucomicrobiales;f__Rubritaleaceae;g__Persicirhabdus;__	k__Bacteria	p__Verrucomicrobiota	c__Verrucomicrobiae	o__Verrucomicrobiales	f__Rubritaleaceae	g__Persicirhabdus	__
dce938caeba8951fbd3f3edc790ca9c2	0.992605904702734	k__Bacteria;p__Bacteroidota;c__Bacteroidia;o__Cytophagales;f__Cyclobacteriaceae;g__uncultured;__	k__Bacteria	p__Bacteroidota	c__Bacteroidia	o__Cytophagales	f__Cyclobacteriaceae	g__uncultured	__
50171cbf5a2d79492a4711dce35f8b28	0.991026244690204	k__Bacteria;p__Proteobacteria;c__Alphaproteobacteria;o__Micavibrionales;f__Micavibrionaceae;g__uncultured;s__uncultured_bacterium	k__Bacteria	p__Proteobacteria	c__Alphaproteobacteria	o__Micavibrionales	f__Micavibrionaceae	g__uncultured	s__uncultured_bacterium
c5d831ed80b5de921dd8ff9aafa878f8	0.868363704911607	k__Bacteria;p__Desulfobacterota;c__Desulfobulbia;o__Desulfobulbales;f__Desulfocapsaceae;g__[Desulfobacterium]_catecholicum_group;s__uncultured_Desulfobulbaceae_bacterium	k__Bacteria	p__Desulfobacterota	c__Desulfobulbia	o__Desulfobulbales	f__Desulfocapsaceae	g__[Desulfobacterium]_catecholicum_group	s__uncultured_Desulfobulbaceae_bacterium
b098986f7930c65c88a26829a4486ff8	0.800351454507009	k__Bacteria;p__Bacteroidota;c__Bacteroidia;o__Chitinophagales;f__Saprospiraceae;g__Portibacter;__	k__Bacteria	p__Bacteroidota	c__Bacteroidia	o__Chitinophagales	f__Saprospiraceae	g__Portibacter	__
a243f5ac19ba9f96225569c6364d4cda	0.999999997166255	k__Bacteria;p__Proteobacteria;c__Alphaproteobacteria;o__Rhodobacterales;f__Rhodobacteraceae;__;__	k__Bacteria	p__Proteobacteria	c__Alphaproteobacteria	o__Rhodobacterales	f__Rhodobacteraceae	__	__
4fec89845922123c807ecd165e61d008	0.999998050283681	k__Bacteria;p__Verrucomicrobiota;c__Verrucomicrobiae;o__Verrucomicrobiales;f__DEV007;__;__	k__Bacteria	p__Verrucomicrobiota	c__Verrucomicrobiae	o__Verrucomicrobiales	f__DEV007	__	__
745bec60b8e275fff4db2ee6a7998fde	0.999998679831739	k__Bacteria;p__Proteobacteria;c__Alphaproteobacteria;o__Puniceispirillales;f__uncultured;__;__	k__Bacteria	p__Proteobacteria	c__Alphaproteobacteria	o__Puniceispirillales	f__uncultured	__	__
c0cb582e5b1141d228b648026db2a8df	0.999236002082059	k__Bacteria;p__Proteobacteria;c__Gammaproteobacteria;__;__;__;__	k__Bacteria	p__Proteobacteria	c__Gammaproteobacteria	__	__	__	__
c0d94d2ad7cb31ebe55f10a96fb3662b	0.999999996472697	k__Bacteria;p__Proteobacteria;c__Alphaproteobacteria;o__Rhodobacterales;f__Rhodobacteraceae;__;__	k__Bacteria	p__Proteobacteria	c__Alphaproteobacteria	o__Rhodobacterales	f__Rhodobacteraceae	__	__
6511a5d4ad80220788adfc80bdfc6a62	0.999999817210404	k__Bacteria;p__Proteobacteria;c__Gammaproteobacteria;__;__;__;__	k__Bacteria	p__Proteobacteria	c__Gammaproteobacteria	__	__	__	__
8ab255f17ad6b9c2c9b12f6d0eab46c8	0.96377508788366	k__Bacteria;p__Verrucomicrobiota;c__Verrucomicrobiae;o__Opitutales;f__Puniceicoccaceae;g__Lentimonas;__	k__Bacteria	p__Verrucomicrobiota	c__Verrucomicrobiae	o__Opitutales	f__Puniceicoccaceae	g__Lentimonas	__
af852992f784044b70b676754d392c29	0.961261593114973	k__Bacteria;p__Proteobacteria;c__Gammaproteobacteria;o__OM182_clade;__;__;__	k__Bacteria	p__Proteobacteria	c__Gammaproteobacteria	o__OM182_clade	__	__	__
9b21c911d77864174162f6be8a017d5f	0.999512173543859	k__Bacteria;p__Planctomycetota;c__vadinHA49;o__uncultured_bacterium;f__;g__;s__	k__Bacteria	p__Planctomycetota	c__vadinHA49	o__uncultured_bacterium	f__	g__	s__
bfd84734b3a25411e6be10a487937806	0.982364955038491	k__Bacteria;p__Proteobacteria;c__Alphaproteobacteria;o__Rhodobacterales;f__Rhodobacteraceae;g__Ruegeria;__	k__Bacteria	p__Proteobacteria	c__Alphaproteobacteria	o__Rhodobacterales	f__Rhodobacteraceae	g__Ruegeria	__
c4967a2d16ef4cab19ecb29b903ef3f4	0.999581769626634	k__Bacteria;p__Proteobacteria;c__Alphaproteobacteria;o__Rhizobiales;f__Rhizobiaceae;__;__	k__Bacteria	p__Proteobacteria	c__Alphaproteobacteria	o__Rhizobiales	f__Rhizobiaceae	__	__
a0c4f055ba444a668081633f80eec5a1	0.870039810290611	k__Bacteria;p__Proteobacteria;c__Gammaproteobacteria;o__Oceanospirillales;f__Oleiphilaceae;g__Oleiphilus;s__uncultured_gamma_proteobacterium	k__Bacteria	p__Proteobacteria	c__Gammaproteobacteria	o__Oceanospirillales	f__Oleiphilaceae	g__Oleiphilus	s__uncultured_gamma_proteobacterium
ae4e38699ad362d0ec97614f5bc2f48a	0.999546554855292	k__Bacteria;p__Patescibacteria;c__Parcubacteria;__;__;__;__	k__Bacteria	p__Patescibacteria	c__Parcubacteria	__	__	__	__
33895e367e23ab47cdaa5380ef0e0c94	0.879127762115011	k__Bacteria;p__Bacteroidota;c__Bacteroidia;o__Chitinophagales;f__Saprospiraceae;g__uncultured;__	k__Bacteria	p__Bacteroidota	c__Bacteroidia	o__Chitinophagales	f__Saprospiraceae	g__uncultured	__
317b48baecf25028f9f139bf40295008	0.983398963475912	k__Bacteria;p__Bdellovibrionota;c__Bdellovibrionia;o__Bacteriovoracales;f__Bacteriovoracaceae;g__Peredibacter;s__uncultured_Peredibacter_sp.	k__Bacteria	p__Bdellovibrionota	c__Bdellovibrionia	o__Bacteriovoracales	f__Bacteriovoracaceae	g__Peredibacter	s__uncultured_Peredibacter_sp.
51816868d21090eac8195504b9eee4e6	0.976388545742554	k__Bacteria;p__Bacteroidota;c__Bacteroidia;o__Flavobacteriales;f__Flavobacteriaceae;g__Lutimonas;__	k__Bacteria	p__Bacteroidota	c__Bacteroidia	o__Flavobacteriales	f__Flavobacteriaceae	g__Lutimonas	__
1cb653aeb5848b2dcc92302e3d27d94d	0.98390490245931	k__Bacteria;p__Proteobacteria;c__Alphaproteobacteria;o__Rhodobacterales;f__Rhodobacteraceae;g__Planktotalea;__	k__Bacteria	p__Proteobacteria	c__Alphaproteobacteria	o__Rhodobacterales	f__Rhodobacteraceae	g__Planktotalea	__
96a8c27bc08a0a530db02b29ce93b271	0.994708574053242	k__Bacteria;p__Proteobacteria;c__Alphaproteobacteria;o__Rhodobacterales;f__Rhodobacteraceae;g__Octadecabacter;s__uncultured_bacterium	k__Bacteria	p__Proteobacteria	c__Alphaproteobacteria	o__Rhodobacterales	f__Rhodobacteraceae	g__Octadecabacter	s__uncultured_bacterium
8bd4146a2b615814bb5a2a4de5264337	0.964622749739418	k__Bacteria;p__Proteobacteria;c__Gammaproteobacteria;o__uncultured;f__uncultured_Thioalkalivibrio_sp.;g__;s__	k__Bacteria	p__Proteobacteria	c__Gammaproteobacteria	o__uncultured	f__uncultured_Thioalkalivibrio_sp.	g__	s__
2ff5b48442e184056b7b6553e5c9c2ca	0.999111421248153	k__Bacteria;p__Proteobacteria;c__Alphaproteobacteria;__;__;__;__	k__Bacteria	p__Proteobacteria	c__Alphaproteobacteria	__	__	__	__
6df6e15c5d191e2edd1e1e3e57cb7294	0.929745053047476	k__Bacteria;p__Actinobacteriota;c__Acidimicrobiia;o__Microtrichales;f__Microtrichaceae;g__Sva0996_marine_group;__	k__Bacteria	p__Actinobacteriota	c__Acidimicrobiia	o__Microtrichales	f__Microtrichaceae	g__Sva0996_marine_group	__
ec7a4cec31bc61e83e46043a5a0aa813	0.832403184414498	k__Bacteria;p__Proteobacteria;c__Alphaproteobacteria;o__Micavibrionales;f__Micavibrionaceae;g__uncultured;s__uncultured_bacterium	k__Bacteria	p__Proteobacteria	c__Alphaproteobacteria	o__Micavibrionales	f__Micavibrionaceae	g__uncultured	s__uncultured_bacterium
da6ec84d3f1aad43979988db87955fbe	0.999948451499308	k__Bacteria;p__Verrucomicrobiota;c__Verrucomicrobiae;o__Verrucomicrobiales;f__Rubritaleaceae;__;__	k__Bacteria	p__Verrucomicrobiota	c__Verrucomicrobiae	o__Verrucomicrobiales	f__Rubritaleaceae	__	__
16df0c66fc2607905514a6c3758c0552	0.999999996537008	k__Bacteria;p__Verrucomicrobiota;c__Verrucomicrobiae;o__Verrucomicrobiales;f__Rubritaleaceae;g__Roseibacillus;__	k__Bacteria	p__Verrucomicrobiota	c__Verrucomicrobiae	o__Verrucomicrobiales	f__Rubritaleaceae	g__Roseibacillus	__
7f38c00390e5c0219a276ed66340e19e	0.935051833517569	k__Bacteria;p__Myxococcota;c__Polyangia;o__Nannocystales;f__Nannocystaceae;g__uncultured;s__uncultured_delta_proteobacterium	k__Bacteria	p__Myxococcota	c__Polyangia	o__Nannocystales	f__Nannocystaceae	g__uncultured	s__uncultured_delta_proteobacterium
1670e197ced543857f1a60b5186ed5b1	0.99974336398644	k__Bacteria;p__Bacteroidota;c__Bacteroidia;o__Chitinophagales;f__Saprospiraceae;__;__	k__Bacteria	p__Bacteroidota	c__Bacteroidia	o__Chitinophagales	f__Saprospiraceae	__	__
9221b1c307c2e4c88745a3904279ad56	0.999999914715563	k__Bacteria;p__Bacteroidota;c__Bacteroidia;o__Flavobacteriales;f__Flavobacteriaceae;__;__	k__Bacteria	p__Bacteroidota	c__Bacteroidia	o__Flavobacteriales	f__Flavobacteriaceae	__	__
8e8ac747e0acd8ba76cdd91659ef8138	0.975756402757152	k__Bacteria;p__Bacteroidota;c__Bacteroidia;o__Flavobacteriales;f__Flavobacteriaceae;g__Pibocella;__	k__Bacteria	p__Bacteroidota	c__Bacteroidia	o__Flavobacteriales	f__Flavobacteriaceae	g__Pibocella	__
866a1269f0d86e8a8ce35dd39700883f	0.999993363476145	k__Bacteria;p__Proteobacteria;c__Gammaproteobacteria;o__Cellvibrionales;f__Halieaceae;__;__	k__Bacteria	p__Proteobacteria	c__Gammaproteobacteria	o__Cellvibrionales	f__Halieaceae	__	__
7966168255528bf8152e6dbcf93559c4	0.935870698030866	k__Bacteria;p__Proteobacteria;c__Gammaproteobacteria;o__HOC36;f__uncultured_bacterium;g__;s__	k__Bacteria	p__Proteobacteria	c__Gammaproteobacteria	o__HOC36	f__uncultured_bacterium	g__	s__
3c3b6fbb076dac9e7b3dfe86ca373627	0.982487329298588	k__Bacteria;p__Proteobacteria;c__Gammaproteobacteria;o__Alteromonadales;f__Pseudoalteromonadaceae;g__Algicola;s__uncultured_bacterium	k__Bacteria	p__Proteobacteria	c__Gammaproteobacteria	o__Alteromonadales	f__Pseudoalteromonadaceae	g__Algicola	s__uncultured_bacterium
b6559d3da7fef9905a82ccd5d853b345	0.999998228229302	k__Bacteria;p__Proteobacteria;c__Gammaproteobacteria;o__Gammaproteobacteria_Incertae_Sedis;f__Unknown_Family;g__Marinicella;__	k__Bacteria	p__Proteobacteria	c__Gammaproteobacteria	o__Gammaproteobacteria_Incertae_Sedis	f__Unknown_Family	g__Marinicella	__
6f020d4643bf0eb1eb5c4963bf665316	0.817450381252795	k__Bacteria;p__Bacteroidota;c__Bacteroidia;o__Chitinophagales;f__Saprospiraceae;g__uncultured;s__uncultured_bacterium	k__Bacteria	p__Bacteroidota	c__Bacteroidia	o__Chitinophagales	f__Saprospiraceae	g__uncultured	s__uncultured_bacterium
d4adda4ccf1b43ed748c85445fe77ba0	0.930479953726584	k__Bacteria;p__Bacteroidota;c__Bacteroidia;o__Chitinophagales;f__Saprospiraceae;g__uncultured;__	k__Bacteria	p__Bacteroidota	c__Bacteroidia	o__Chitinophagales	f__Saprospiraceae	g__uncultured	__
c0bdce6189e0cb255c86cf54760b46e1	0.995129707358948	k__Bacteria;p__Verrucomicrobiota;c__Verrucomicrobiae;o__Opitutales;f__Puniceicoccaceae;g__Lentimonas;__	k__Bacteria	p__Verrucomicrobiota	c__Verrucomicrobiae	o__Opitutales	f__Puniceicoccaceae	g__Lentimonas	__
3f5b6479b60595d5d98749c41358a22d	0.999599835817574	k__Bacteria;p__Bacteroidota;c__Bacteroidia;o__Cytophagales;f__Cyclobacteriaceae;g__Ekhidna;__	k__Bacteria	p__Bacteroidota	c__Bacteroidia	o__Cytophagales	f__Cyclobacteriaceae	g__Ekhidna	__
0d92558772ae784f60b2cee680a4d3b9	0.999908748167247	k__Bacteria;p__Proteobacteria;__;__;__;__;__	k__Bacteria	p__Proteobacteria	__	__	__	__	__
2075b08fd1ea0f4bee829fa82963b0b2	0.987269288655227	k__Bacteria;p__Proteobacteria;c__Gammaproteobacteria;o__OM182_clade;__;__;__	k__Bacteria	p__Proteobacteria	c__Gammaproteobacteria	o__OM182_clade	__	__	__
9dda35d3173c30b9a3ff25bbe29acceb	0.999656042136714	k__Bacteria;p__Verrucomicrobiota;c__Chlamydiae;o__Chlamydiales;__;__;__	k__Bacteria	p__Verrucomicrobiota	c__Chlamydiae	o__Chlamydiales	__	__	__
17de295da2c764ff2373143e5049f939	0.954283676690217	k__Bacteria;p__Bacteroidota;c__Bacteroidia;o__Flavobacteriales;f__Flavobacteriaceae;g__Winogradskyella;__	k__Bacteria	p__Bacteroidota	c__Bacteroidia	o__Flavobacteriales	f__Flavobacteriaceae	g__Winogradskyella	__
a9ab3dba6fd824906f03e36f89e1fbc2	0.841158151859539	k__Bacteria;p__Proteobacteria;c__Alphaproteobacteria;o__Caulobacterales;f__Hyphomonadaceae;g__Algimonas;s__Algimonas_porphyrae	k__Bacteria	p__Proteobacteria	c__Alphaproteobacteria	o__Caulobacterales	f__Hyphomonadaceae	g__Algimonas	s__Algimonas_porphyrae
d620ddd7b2584f872eb1ad4ba7a1ebbc	0.999987767333102	k__Bacteria;p__Bacteroidota;c__Bacteroidia;o__Cytophagales;f__Cyclobacteriaceae;g__Fabibacter;__	k__Bacteria	p__Bacteroidota	c__Bacteroidia	o__Cytophagales	f__Cyclobacteriaceae	g__Fabibacter	__
99684e40c87aec9ab99555eea200679f	0.998685922033839	k__Bacteria;p__Proteobacteria;c__Gammaproteobacteria;o__Ga0077536;f__uncultured_gamma_proteobacterium;g__;s__	k__Bacteria	p__Proteobacteria	c__Gammaproteobacteria	o__Ga0077536	f__uncultured_gamma_proteobacterium	g__	s__
6278466d369333a8b964b272266028e8	0.831439875878828	k__Bacteria;p__Proteobacteria;c__Alphaproteobacteria;o__Sphingomonadales;f__Sphingomonadaceae;g__Erythrobacter;__	k__Bacteria	p__Proteobacteria	c__Alphaproteobacteria	o__Sphingomonadales	f__Sphingomonadaceae	g__Erythrobacter	__
a1bdcdbe53648cc3cd957781f2e539b9	0.816802430735981	k__Bacteria;p__Bacteroidota;c__Bacteroidia;o__Cytophagales;f__Cyclobacteriaceae;g__uncultured;s__uncultured_bacterium	k__Bacteria	p__Bacteroidota	c__Bacteroidia	o__Cytophagales	f__Cyclobacteriaceae	g__uncultured	s__uncultured_bacterium
801ce3275f76ad03af2ba14336e76bbf	0.999999997231344	k__Bacteria;p__Proteobacteria;c__Alphaproteobacteria;o__Rhodobacterales;f__Rhodobacteraceae;__;__	k__Bacteria	p__Proteobacteria	c__Alphaproteobacteria	o__Rhodobacterales	f__Rhodobacteraceae	__	__
7fb65af0650350942afde62520a1bf53	0.817687478334395	k__Bacteria;p__Nitrospirota;c__Nitrospiria;o__Nitrospirales;f__Nitrospiraceae;g__Nitrospira;s__uncultured_deep-sea_bacterium	k__Bacteria	p__Nitrospirota	c__Nitrospiria	o__Nitrospirales	f__Nitrospiraceae	g__Nitrospira	s__uncultured_deep-sea_bacterium
674ca80ad29ab5d891062775c16005b0	0.869260237563157	k__Bacteria;p__Acidobacteriota;c__Holophagae;o__Acanthopleuribacterales;f__Acanthopleuribacteraceae;g__Acanthopleuribacter;s__uncultured_bacterium	k__Bacteria	p__Acidobacteriota	c__Holophagae	o__Acanthopleuribacterales	f__Acanthopleuribacteraceae	g__Acanthopleuribacter	s__uncultured_bacterium
146d39d9e3cad638399c2d8e155c49f7	0.978896274424952	k__Bacteria;p__Acidobacteriota;c__Subgroup_22;o__uncultured_bacterium;f__;g__;s__	k__Bacteria	p__Acidobacteriota	c__Subgroup_22	o__uncultured_bacterium	f__	g__	s__
88b87f45035c121df36b13039e2303ed	0.999992517252362	k__Bacteria;p__Proteobacteria;c__Alphaproteobacteria;o__Sphingomonadales;f__Sphingomonadaceae;__;__	k__Bacteria	p__Proteobacteria	c__Alphaproteobacteria	o__Sphingomonadales	f__Sphingomonadaceae	__	__
b9e51cd4f88178f1b0b5d434567412f7	0.99999998933047	k__Bacteria;p__Gemmatimonadota;c__BD2-11_terrestrial_group;__;__;__;__	k__Bacteria	p__Gemmatimonadota	c__BD2-11_terrestrial_group	__	__	__	__
eb1ad7f8798f8aa07fdacba44f60e476	0.999645043268472	k__Bacteria;p__Acidobacteriota;c__Holophagae;o__Acanthopleuribacterales;f__Acanthopleuribacteraceae;g__Acanthopleuribacter;s__uncultured_bacterium	k__Bacteria	p__Acidobacteriota	c__Holophagae	o__Acanthopleuribacterales	f__Acanthopleuribacteraceae	g__Acanthopleuribacter	s__uncultured_bacterium
bfc435565af64089cdcd39b93986eea2	0.994504027092664	k__Bacteria;p__Acidobacteriota;c__Thermoanaerobaculia;o__Thermoanaerobaculales;f__Thermoanaerobaculaceae;g__Subgroup_10;s__uncultured_Acidobacteriaceae_bacterium	k__Bacteria	p__Acidobacteriota	c__Thermoanaerobaculia	o__Thermoanaerobaculales	f__Thermoanaerobaculaceae	g__Subgroup_10	s__uncultured_Acidobacteriaceae_bacterium
eb1b8128844ad4f9ad236498b10b9cf8	0.852327493487211	k__Bacteria;p__Bacteroidota;c__Bacteroidia;o__Flavobacteriales;__;__;__	k__Bacteria	p__Bacteroidota	c__Bacteroidia	o__Flavobacteriales	__	__	__
e6d4ea8daa11b2bbffabd7750259c7a0	0.999999995824226	k__Bacteria;p__Verrucomicrobiota;c__Verrucomicrobiae;o__Opitutales;f__Puniceicoccaceae;g__Pelagicoccus;__	k__Bacteria	p__Verrucomicrobiota	c__Verrucomicrobiae	o__Opitutales	f__Puniceicoccaceae	g__Pelagicoccus	__
3854833f191baeb82573343e04c18834	0.999930231884765	k__Bacteria;p__Proteobacteria;c__Gammaproteobacteria;o__Cellvibrionales;__;__;__	k__Bacteria	p__Proteobacteria	c__Gammaproteobacteria	o__Cellvibrionales	__	__	__
cbf4541d057056b82697ef8279d59083	0.998039420042757	k__Bacteria;p__Proteobacteria;c__Gammaproteobacteria;o__Alteromonadales;f__Psychromonadaceae;g__Psychromonas;__	k__Bacteria	p__Proteobacteria	c__Gammaproteobacteria	o__Alteromonadales	f__Psychromonadaceae	g__Psychromonas	__
ea67d3e08477c9de139d73728695fccf	0.939875886763786	k__Bacteria;p__Bacteroidota;c__Bacteroidia;o__Flavobacteriales;f__Flavobacteriaceae;g__Winogradskyella;__	k__Bacteria	p__Bacteroidota	c__Bacteroidia	o__Flavobacteriales	f__Flavobacteriaceae	g__Winogradskyella	__
00998191013cccfee690edd884fa1232	0.980379599407691	k__Bacteria;p__Proteobacteria;c__Alphaproteobacteria;o__Rhodospirillales;f__Terasakiellaceae;g__uncultured;s__uncultured_Rhodospirillales_bacterium	k__Bacteria	p__Proteobacteria	c__Alphaproteobacteria	o__Rhodospirillales	f__Terasakiellaceae	g__uncultured	s__uncultured_Rhodospirillales_bacterium
0a45ba4428b43653fe9e19a5e581356c	0.999984312029109	k__Bacteria;p__Bacteroidota;c__Bacteroidia;o__Flavobacteriales;f__Flavobacteriaceae;__;__	k__Bacteria	p__Bacteroidota	c__Bacteroidia	o__Flavobacteriales	f__Flavobacteriaceae	__	__
10783557b2e224dd4419da3d6e158d2e	0.999999989359224	k__Bacteria;p__Planctomycetota;c__OM190;__;__;__;__	k__Bacteria	p__Planctomycetota	c__OM190	__	__	__	__
72a097a1a7bf2d1d1ac4b6b100807692	0.841210527956916	k__Bacteria;p__Proteobacteria;c__Gammaproteobacteria;o__Cellvibrionales;f__Halieaceae;g__Halioglobus;__	k__Bacteria	p__Proteobacteria	c__Gammaproteobacteria	o__Cellvibrionales	f__Halieaceae	g__Halioglobus	__
a2518c3c389356c3f66902d43a336d4d	0.969822636539973	k__Bacteria;p__Proteobacteria;c__Alphaproteobacteria;o__Defluviicoccales;f__uncultured;g__uncultured_deep-sea_bacterium;s__	k__Bacteria	p__Proteobacteria	c__Alphaproteobacteria	o__Defluviicoccales	f__uncultured	g__uncultured_deep-sea_bacterium	s__
e47f9c6dd1439efd4276a8c3f78cb6b0	0.984424507981522	k__Bacteria;p__Proteobacteria;c__Gammaproteobacteria;o__Alteromonadales;f__Pseudoalteromonadaceae;g__Pseudoalteromonas;__	k__Bacteria	p__Proteobacteria	c__Gammaproteobacteria	o__Alteromonadales	f__Pseudoalteromonadaceae	g__Pseudoalteromonas	__
ab55cb2be3622099656ba969bb8aa4f9	0.999636593971861	k__Bacteria;p__Bacteroidota;c__Bacteroidia;o__Flavobacteriales;f__Flavobacteriaceae;__;__	k__Bacteria	p__Bacteroidota	c__Bacteroidia	o__Flavobacteriales	f__Flavobacteriaceae	__	__
39c26299e0bb260b8d4bdec3cdcd8191	0.989951095849308	k__Bacteria;p__Bacteroidota;c__Bacteroidia;o__Flavobacteriales;__;__;__	k__Bacteria	p__Bacteroidota	c__Bacteroidia	o__Flavobacteriales	__	__	__
c9ea08269fd9726135c5ed9557f9cd5c	0.971446158933643	k__Bacteria;p__Patescibacteria;c__Parcubacteria;o__Candidatus_Kaiserbacteria;f__uncultured_organism;g__;s__	k__Bacteria	p__Patescibacteria	c__Parcubacteria	o__Candidatus_Kaiserbacteria	f__uncultured_organism	g__	s__
6c12ba996dff6c27a628e61d8d6d76a1	0.94512418243131	k__Bacteria;p__Proteobacteria;c__Gammaproteobacteria;o__Cellvibrionales;f__Halieaceae;g__Halioglobus;__	k__Bacteria	p__Proteobacteria	c__Gammaproteobacteria	o__Cellvibrionales	f__Halieaceae	g__Halioglobus	__
0d3b8babff9d2f58b3d7b87b675bf943	0.99023132511417	k__Bacteria;p__Proteobacteria;c__Gammaproteobacteria;o__Burkholderiales;f__Nitrosomonadaceae;g__Nitrosomonas;s__Nitrosomonas_sp._enrichment_culture_clone_Cb9	k__Bacteria	p__Proteobacteria	c__Gammaproteobacteria	o__Burkholderiales	f__Nitrosomonadaceae	g__Nitrosomonas	s__Nitrosomonas_sp._enrichment_culture_clone_Cb9
004ac3f2ca27c078d39a356551c6b777	0.999118108113816	k__Bacteria;p__Proteobacteria;c__Gammaproteobacteria;o__UBA10353_marine_group;__;__;__	k__Bacteria	p__Proteobacteria	c__Gammaproteobacteria	o__UBA10353_marine_group	__	__	__
239a9cec6622da5e11efe4e5a13375d7	0.999999772765051	k__Bacteria;p__Bacteroidota;c__Bacteroidia;o__Flavobacteriales;f__Flavobacteriaceae;__;__	k__Bacteria	p__Bacteroidota	c__Bacteroidia	o__Flavobacteriales	f__Flavobacteriaceae	__	__
236db5bdb07b51c49b28694691b38912	0.999881758391306	k__Bacteria;p__Proteobacteria;c__Gammaproteobacteria;o__Cellvibrionales;f__Halieaceae;__;__	k__Bacteria	p__Proteobacteria	c__Gammaproteobacteria	o__Cellvibrionales	f__Halieaceae	__	__
dc9dda5fd274aed2e40e1ea9d82a4b60	0.961306976438532	k__Bacteria;p__Cyanobacteria;c__Cyanobacteriia;o__Cyanobacteriales;f__Cyanobacteriaceae;g__Cyanobacterium_CLg1;s__uncultured_bacterium	k__Bacteria	p__Cyanobacteria	c__Cyanobacteriia	o__Cyanobacteriales	f__Cyanobacteriaceae	g__Cyanobacterium_CLg1	s__uncultured_bacterium
97497b93a8aa1a4e4b4fdda8118c074a	0.991713833259247	k__Bacteria;p__Bacteroidota;c__Bacteroidia;o__Cytophagales;f__Cyclobacteriaceae;g__Ekhidna;__	k__Bacteria	p__Bacteroidota	c__Bacteroidia	o__Cytophagales	f__Cyclobacteriaceae	g__Ekhidna	__
faffcab9f98b75f789f259e62c235329	0.957241955224992	k__Bacteria;p__Verrucomicrobiota;c__Verrucomicrobiae;o__Verrucomicrobiales;f__Rubritaleaceae;g__Roseibacillus;s__uncultured_Verrucomicrobia_bacterium	k__Bacteria	p__Verrucomicrobiota	c__Verrucomicrobiae	o__Verrucomicrobiales	f__Rubritaleaceae	g__Roseibacillus	s__uncultured_Verrucomicrobia_bacterium
4ea631e7d492c2c8a31b49f5efa7d401	0.979595782777463	k__Bacteria;p__Proteobacteria;c__Alphaproteobacteria;o__Caulobacterales;f__Hyphomonadaceae;g__Hellea;s__uncultured_Alphaproteobacteria_bacterium	k__Bacteria	p__Proteobacteria	c__Alphaproteobacteria	o__Caulobacterales	f__Hyphomonadaceae	g__Hellea	s__uncultured_Alphaproteobacteria_bacterium
4eaf5883cd05275649d473fb3d6523c7	0.999364882192566	k__Bacteria;p__Bacteroidota;c__Bacteroidia;o__Flavobacteriales;f__Flavobacteriaceae;g__Eudoraea;__	k__Bacteria	p__Bacteroidota	c__Bacteroidia	o__Flavobacteriales	f__Flavobacteriaceae	g__Eudoraea	__
34b2ce2cc0c7c934fd350f68f203977d	0.810410088848031	k__Bacteria;p__SAR324_clade(Marine_group_B);__;__;__;__;__	k__Bacteria	p__SAR324_clade(Marine_group_B)	__	__	__	__	__
3a7bb230d1e1275f2d8747108b87fe2a	0.876751624219842	k__Bacteria;p__Proteobacteria;c__Gammaproteobacteria;o__Oceanospirillales;f__Nitrincolaceae;g__uncultured;__	k__Bacteria	p__Proteobacteria	c__Gammaproteobacteria	o__Oceanospirillales	f__Nitrincolaceae	g__uncultured	__
bb4fac6a2ef711c96cec7578a2ac9da2	0.922021072059346	k__Bacteria;p__Bacteroidota;c__Bacteroidia;o__Chitinophagales;f__Saprospiraceae;g__Lewinella;s__uncultured_Bacteroidetes_bacterium	k__Bacteria	p__Bacteroidota	c__Bacteroidia	o__Chitinophagales	f__Saprospiraceae	g__Lewinella	s__uncultured_Bacteroidetes_bacterium
b471a5de8d248953200eeb2928eff574	0.999773090027483	k__Bacteria;p__Proteobacteria;c__Gammaproteobacteria;__;__;__;__	k__Bacteria	p__Proteobacteria	c__Gammaproteobacteria	__	__	__	__
5aa40486a8107f60418b4dce7f1c0ea4	0.999999841151431	k__Bacteria;p__Proteobacteria;c__Gammaproteobacteria;o__Gammaproteobacteria_Incertae_Sedis;f__Unknown_Family;g__uncultured;__	k__Bacteria	p__Proteobacteria	c__Gammaproteobacteria	o__Gammaproteobacteria_Incertae_Sedis	f__Unknown_Family	g__uncultured	__
32f02c0e1ec232e66b7ac64bcb7fefb1	0.918891765406382	k__Bacteria;p__Patescibacteria;c__Parcubacteria;o__Candidatus_Kaiserbacteria;f__uncultured_organism;g__;s__	k__Bacteria	p__Patescibacteria	c__Parcubacteria	o__Candidatus_Kaiserbacteria	f__uncultured_organism	g__	s__
3e978f507b3b1ff43de4690a8df00af0	0.999782786054716	k__Bacteria;p__Proteobacteria;c__Alphaproteobacteria;o__Micavibrionales;f__Micavibrionaceae;g__uncultured;__	k__Bacteria	p__Proteobacteria	c__Alphaproteobacteria	o__Micavibrionales	f__Micavibrionaceae	g__uncultured	__
1b8e124eb4ac400745986fc01161caa0	0.968240212967422	k__Bacteria;p__Proteobacteria;c__Gammaproteobacteria;o__Cellvibrionales;__;__;__	k__Bacteria	p__Proteobacteria	c__Gammaproteobacteria	o__Cellvibrionales	__	__	__
708337b06a7c69d2aaf1c499d8b00f6c	0.92914601089545	k__Bacteria;p__Bacteroidota;c__Bacteroidia;o__Cytophagales;f__Cyclobacteriaceae;g__Fulvivirga;s__uncultured_bacterium	k__Bacteria	p__Bacteroidota	c__Bacteroidia	o__Cytophagales	f__Cyclobacteriaceae	g__Fulvivirga	s__uncultured_bacterium
ca5ec12899bf069600b825dfa8775012	0.998470913541047	k__Bacteria;p__Bacteroidota;c__Bacteroidia;o__Sphingobacteriales;f__NS11-12_marine_group;__;__	k__Bacteria	p__Bacteroidota	c__Bacteroidia	o__Sphingobacteriales	f__NS11-12_marine_group	__	__
7726ecd37eb508fd37a4a759071ae77f	0.999914382474147	k__Bacteria;p__Proteobacteria;c__Gammaproteobacteria;__;__;__;__	k__Bacteria	p__Proteobacteria	c__Gammaproteobacteria	__	__	__	__
b8eb7777d822a9bbcd72990766814083	0.999728330935804	k__Bacteria;p__Proteobacteria;c__Gammaproteobacteria;o__Oceanospirillales;f__Pseudohongiellaceae;g__Pseudohongiella;__	k__Bacteria	p__Proteobacteria	c__Gammaproteobacteria	o__Oceanospirillales	f__Pseudohongiellaceae	g__Pseudohongiella	__
70ac84142fe2b81348adac27b8ecc229	0.999997225935513	k__Bacteria;p__Proteobacteria;c__Alphaproteobacteria;o__Rhodobacterales;f__Rhodobacteraceae;__;__	k__Bacteria	p__Proteobacteria	c__Alphaproteobacteria	o__Rhodobacterales	f__Rhodobacteraceae	__	__
7f685dc101bbcd915442229fa69407ce	0.991948425395696	k__Bacteria;p__Verrucomicrobiota;c__Verrucomicrobiae;o__Verrucomicrobiales;f__Rubritaleaceae;g__Roseibacillus;s__seawater_metagenome	k__Bacteria	p__Verrucomicrobiota	c__Verrucomicrobiae	o__Verrucomicrobiales	f__Rubritaleaceae	g__Roseibacillus	s__seawater_metagenome
9cee2945aff46dcdc011416f16cfcc5d	0.999999797813052	k__Bacteria;p__Bacteroidota;c__Bacteroidia;o__Flavobacteriales;f__Flavobacteriaceae;__;__	k__Bacteria	p__Bacteroidota	c__Bacteroidia	o__Flavobacteriales	f__Flavobacteriaceae	__	__
836a491633929516aab38c4cba64380d	0.998985056913286	k__Bacteria;p__Fusobacteriota;c__Fusobacteriia;o__Fusobacteriales;f__Fusobacteriaceae;g__Propionigenium;s__uncultured_bacterium	k__Bacteria	p__Fusobacteriota	c__Fusobacteriia	o__Fusobacteriales	f__Fusobacteriaceae	g__Propionigenium	s__uncultured_bacterium
7255604a58dd09e16d9165e83ac6c370	0.999991163731121	k__Bacteria;p__NB1-j;__;__;__;__;__	k__Bacteria	p__NB1-j	__	__	__	__	__
98200de2d668f3ce73864df69f598b4e	0.999602488347347	k__Bacteria;p__Bacteroidota;c__Bacteroidia;o__Cytophagales;f__Cyclobacteriaceae;__;__	k__Bacteria	p__Bacteroidota	c__Bacteroidia	o__Cytophagales	f__Cyclobacteriaceae	__	__
0a809adbc3a4fd978359058812b53f77	0.913492362516212	k__Bacteria;p__Proteobacteria;c__Gammaproteobacteria;o__Steroidobacterales;f__Woeseiaceae;g__Woeseia;__	k__Bacteria	p__Proteobacteria	c__Gammaproteobacteria	o__Steroidobacterales	f__Woeseiaceae	g__Woeseia	__
6e256ce7e73c875ab57deeb867e3c552	0.837734662165841	k__Bacteria;p__Proteobacteria;c__Gammaproteobacteria;o__JTB23;f__uncultured_bacterium;g__;s__	k__Bacteria	p__Proteobacteria	c__Gammaproteobacteria	o__JTB23	f__uncultured_bacterium	g__	s__
765a8d7c7dc96925c951b62fe508c215	0.999418586078797	k__Bacteria;p__Verrucomicrobiota;c__Verrucomicrobiae;o__Opitutales;f__Puniceicoccaceae;g__Pelagicoccus;__	k__Bacteria	p__Verrucomicrobiota	c__Verrucomicrobiae	o__Opitutales	f__Puniceicoccaceae	g__Pelagicoccus	__
dc155448ecc56805b496512e57324898	0.937817645671429	k__Bacteria;p__Planctomycetota;c__OM190;o__uncultured_marine_bacterium;f__;g__;s__	k__Bacteria	p__Planctomycetota	c__OM190	o__uncultured_marine_bacterium	f__	g__	s__
1995ad1c1f8d7c667066c364e479abca	0.999999923644675	k__Bacteria;__;__;__;__;__;__	k__Bacteria	__	__	__	__	__	__
ad755775120282f2dd943258e7dd3e83	0.999975371532932	k__Bacteria;p__Proteobacteria;c__Alphaproteobacteria;o__Rickettsiales;f__Rickettsiaceae;g__Candidatus_Megaira;__	k__Bacteria	p__Proteobacteria	c__Alphaproteobacteria	o__Rickettsiales	f__Rickettsiaceae	g__Candidatus_Megaira	__
aac4f5efe58609b380925bab36171799	0.994208809708148	k__Bacteria;p__Planctomycetota;c__Pla4_lineage;__;__;__;__	k__Bacteria	p__Planctomycetota	c__Pla4_lineage	__	__	__	__
764fa73e71e9dc83b9d0531b8e199f62	0.999424202638508	k__Bacteria;p__Bacteroidota;c__Bacteroidia;o__Cytophagales;f__Cyclobacteriaceae;g__uncultured;s__uncultured_sediment_bacterium	k__Bacteria	p__Bacteroidota	c__Bacteroidia	o__Cytophagales	f__Cyclobacteriaceae	g__uncultured	s__uncultured_sediment_bacterium
d3f0578081484bda40430e995fd722ba	0.878837693079332	k__Bacteria;p__Actinobacteriota;c__Actinobacteria;o__Micrococcales;f__Microbacteriaceae;g__ML602J-51;s__uncultured_bacterium	k__Bacteria	p__Actinobacteriota	c__Actinobacteria	o__Micrococcales	f__Microbacteriaceae	g__ML602J-51	s__uncultured_bacterium
907a63ab1c320f9b188a4d3da2fc3cab	0.999999999685112	k__Bacteria;p__Planctomycetota;c__OM190;__;__;__;__	k__Bacteria	p__Planctomycetota	c__OM190	__	__	__	__
3dab1ac7252f89f68631a7fdc791e916	0.859637739118596	k__Bacteria;p__Proteobacteria;c__Alphaproteobacteria;o__Caulobacterales;f__Hyphomonadaceae;g__Robiginitomaculum;s__uncultured_Alphaproteobacteria_bacterium	k__Bacteria	p__Proteobacteria	c__Alphaproteobacteria	o__Caulobacterales	f__Hyphomonadaceae	g__Robiginitomaculum	s__uncultured_Alphaproteobacteria_bacterium
1e1b751bb5d9563423288352a545491f	0.999960603852041	k__Bacteria;p__Planctomycetota;c__OM190;__;__;__;__	k__Bacteria	p__Planctomycetota	c__OM190	__	__	__	__
c0cf2d5d2ef5d4266bc17107e04f81b1	0.999893897051019	k__Bacteria;p__Proteobacteria;c__Gammaproteobacteria;__;__;__;__	k__Bacteria	p__Proteobacteria	c__Gammaproteobacteria	__	__	__	__
eff76dd4795acb9231b3e3b3e3c12961	0.999966215446115	k__Bacteria;p__Proteobacteria;c__Gammaproteobacteria;o__Cellvibrionales;f__Halieaceae;__;__	k__Bacteria	p__Proteobacteria	c__Gammaproteobacteria	o__Cellvibrionales	f__Halieaceae	__	__
b147d572ccf33493dc87ca9e32b95283	0.923420290298916	k__Bacteria;p__Proteobacteria;c__Gammaproteobacteria;o__Arenicellales;f__Arenicellaceae;__;__	k__Bacteria	p__Proteobacteria	c__Gammaproteobacteria	o__Arenicellales	f__Arenicellaceae	__	__
d297928fee483e03e2809d4c404d689c	0.997518676998916	k__Bacteria;p__Proteobacteria;c__Alphaproteobacteria;o__Caulobacterales;f__Hyphomonadaceae;g__uncultured;__	k__Bacteria	p__Proteobacteria	c__Alphaproteobacteria	o__Caulobacterales	f__Hyphomonadaceae	g__uncultured	__
dfee8d430e0c86f99b594a0f4f6703ab	0.988894288099501	k__Bacteria;p__Proteobacteria;c__Alphaproteobacteria;o__Rhodobacterales;f__Rhodobacteraceae;g__Limibaculum;s__uncultured_bacterium	k__Bacteria	p__Proteobacteria	c__Alphaproteobacteria	o__Rhodobacterales	f__Rhodobacteraceae	g__Limibaculum	s__uncultured_bacterium
7dfc066e94647566f9ed9de63c6c4fef	0.983713493306503	k__Bacteria;p__Proteobacteria;c__Alphaproteobacteria;o__Micavibrionales;f__uncultured;__;__	k__Bacteria	p__Proteobacteria	c__Alphaproteobacteria	o__Micavibrionales	f__uncultured	__	__
d5731890c208d5aa8b484f7853e3a70b	0.999419592407879	k__Bacteria;p__Proteobacteria;c__Gammaproteobacteria;o__Oceanospirillales;f__Marinomonadaceae;g__Marinomonas;s__uncultured_marine_bacterium	k__Bacteria	p__Proteobacteria	c__Gammaproteobacteria	o__Oceanospirillales	f__Marinomonadaceae	g__Marinomonas	s__uncultured_marine_bacterium
d2c127b33caeb4465dd819d9ecfd8858	0.820835708577781	k__Bacteria;p__Proteobacteria;c__Alphaproteobacteria;o__Rhizobiales;f__Hyphomicrobiaceae;g__Filomicrobium;s__uncultured_Alphaproteobacteria_bacterium	k__Bacteria	p__Proteobacteria	c__Alphaproteobacteria	o__Rhizobiales	f__Hyphomicrobiaceae	g__Filomicrobium	s__uncultured_Alphaproteobacteria_bacterium
2882eadc538ea7d10d8bfef9481e6570	0.92383266680864	k__Bacteria;p__Verrucomicrobiota;c__Verrucomicrobiae;o__Verrucomicrobiales;f__DEV007;g__uncultured_Verrucomicrobia_bacterium;s__	k__Bacteria	p__Verrucomicrobiota	c__Verrucomicrobiae	o__Verrucomicrobiales	f__DEV007	g__uncultured_Verrucomicrobia_bacterium	s__
0548a252205125ad884033e7939618a1	0.999999183354173	k__Bacteria;p__Proteobacteria;c__Gammaproteobacteria;__;__;__;__	k__Bacteria	p__Proteobacteria	c__Gammaproteobacteria	__	__	__	__
36452b4fab77dc4f42e813584fa5d6c6	0.999997092431478	k__Bacteria;p__Proteobacteria;c__Gammaproteobacteria;o__Cellvibrionales;f__Halieaceae;__;__	k__Bacteria	p__Proteobacteria	c__Gammaproteobacteria	o__Cellvibrionales	f__Halieaceae	__	__
d5973558c0253412ce5dbfef4fba36ef	0.991696452320634	k__Bacteria;p__Proteobacteria;c__Alphaproteobacteria;o__Micavibrionales;f__Micavibrionaceae;g__uncultured;s__uncultured_bacterium	k__Bacteria	p__Proteobacteria	c__Alphaproteobacteria	o__Micavibrionales	f__Micavibrionaceae	g__uncultured	s__uncultured_bacterium
960efd23a722cfb24e11f66f3e733b51	0.999988028931963	k__Bacteria;p__Bacteroidota;c__Bacteroidia;o__Cytophagales;f__Amoebophilaceae;g__Candidatus_Amoebophilus;__	k__Bacteria	p__Bacteroidota	c__Bacteroidia	o__Cytophagales	f__Amoebophilaceae	g__Candidatus_Amoebophilus	__
bc53f1537e1b8308112b74587412cb4f	0.999957541019394	k__Bacteria;p__Desulfobacterota;c__Desulfobulbia;o__Desulfobulbales;f__Desulfocapsaceae;__;__	k__Bacteria	p__Desulfobacterota	c__Desulfobulbia	o__Desulfobulbales	f__Desulfocapsaceae	__	__
dcd9175b94797298e0237f0239057f67	0.918451736006098	k__Bacteria;p__Proteobacteria;c__Gammaproteobacteria;o__Gammaproteobacteria_Incertae_Sedis;f__Unknown_Family;g__Marinicella;s__uncultured_gamma_proteobacterium	k__Bacteria	p__Proteobacteria	c__Gammaproteobacteria	o__Gammaproteobacteria_Incertae_Sedis	f__Unknown_Family	g__Marinicella	s__uncultured_gamma_proteobacterium
8e69e4c4e13b8c7488c461c35ece746c	0.975022949404934	k__Bacteria;p__Proteobacteria;c__Gammaproteobacteria;o__Cellvibrionales;f__Halieaceae;g__OM60(NOR5)_clade;s__uncultured_bacterium	k__Bacteria	p__Proteobacteria	c__Gammaproteobacteria	o__Cellvibrionales	f__Halieaceae	g__OM60(NOR5)_clade	s__uncultured_bacterium
220b812aef01e8385a296e3e41c5fd34	0.994797299930994	k__Bacteria;p__Proteobacteria;c__Gammaproteobacteria;o__Alteromonadales;f__Colwelliaceae;g__Thalassotalea;s__uncultured_bacterium	k__Bacteria	p__Proteobacteria	c__Gammaproteobacteria	o__Alteromonadales	f__Colwelliaceae	g__Thalassotalea	s__uncultured_bacterium
92f1295801bc2ddc1c0a80fa0299e401	0.999999999925616	k__Bacteria;p__Proteobacteria;c__Alphaproteobacteria;o__Rhodobacterales;f__Rhodobacteraceae;__;__	k__Bacteria	p__Proteobacteria	c__Alphaproteobacteria	o__Rhodobacterales	f__Rhodobacteraceae	__	__
da9d00359ee97f8f617e58d2f1f2e35f	0.995232967968065	k__Bacteria;p__Spirochaetota;c__Spirochaetia;o__Spirochaetales;f__Spirochaetaceae;__;__	k__Bacteria	p__Spirochaetota	c__Spirochaetia	o__Spirochaetales	f__Spirochaetaceae	__	__
4d31436ac254fe73f210186bc97f71d2	0.99999211371173	k__Bacteria;p__Proteobacteria;c__Gammaproteobacteria;o__Arenicellales;f__Arenicellaceae;g__Perspicuibacter;s__Perspicuibacter_marinus	k__Bacteria	p__Proteobacteria	c__Gammaproteobacteria	o__Arenicellales	f__Arenicellaceae	g__Perspicuibacter	s__Perspicuibacter_marinus
0366d78e2013e3cd0c80f686d1b3860f	0.999071218735141	k__Bacteria;p__Bacteroidota;c__Bacteroidia;o__Chitinophagales;f__Saprospiraceae;g__uncultured;__	k__Bacteria	p__Bacteroidota	c__Bacteroidia	o__Chitinophagales	f__Saprospiraceae	g__uncultured	__
d4efada6386bfc850633acdcf8060206	0.998715174455649	k__Bacteria;p__Bacteroidota;c__Bacteroidia;o__Chitinophagales;f__Saprospiraceae;g__uncultured;__	k__Bacteria	p__Bacteroidota	c__Bacteroidia	o__Chitinophagales	f__Saprospiraceae	g__uncultured	__
a7017035165f691c66f3ffea72855e18	0.996411860790244	k__Bacteria;p__Proteobacteria;c__Alphaproteobacteria;o__Rhizobiales;f__Rhizobiaceae;g__Ahrensia;__	k__Bacteria	p__Proteobacteria	c__Alphaproteobacteria	o__Rhizobiales	f__Rhizobiaceae	g__Ahrensia	__
02ef0dc5f62eba96b072108fb35f9326	0.955690029996989	k__Bacteria;p__Proteobacteria;c__Alphaproteobacteria;o__Rhodospirillales;f__Terasakiellaceae;g__uncultured;__	k__Bacteria	p__Proteobacteria	c__Alphaproteobacteria	o__Rhodospirillales	f__Terasakiellaceae	g__uncultured	__
5ab6f4b5380df98a4f6a01d983019ffa	0.961213842043598	k__Bacteria;p__Proteobacteria;c__Gammaproteobacteria;o__Arenicellales;f__Arenicellaceae;g__Arenicella;s__uncultured_bacterium	k__Bacteria	p__Proteobacteria	c__Gammaproteobacteria	o__Arenicellales	f__Arenicellaceae	g__Arenicella	s__uncultured_bacterium
ee8f325ea4db2a9ed2d3165902a2d338	0.999999998369139	k__Bacteria;p__Cyanobacteria;c__Cyanobacteriia;o__Eurycoccales;f__Eurycoccales_Incertae_Sedis;g__Synechococcus_PCC-7336;__	k__Bacteria	p__Cyanobacteria	c__Cyanobacteriia	o__Eurycoccales	f__Eurycoccales_Incertae_Sedis	g__Synechococcus_PCC-7336	__
24bafacb9f7e1a77df6409c6df27e7e2	0.999042054437139	k__Bacteria;p__Proteobacteria;c__Gammaproteobacteria;o__UBA10353_marine_group;__;__;__	k__Bacteria	p__Proteobacteria	c__Gammaproteobacteria	o__UBA10353_marine_group	__	__	__
f0615cb1e3884bfe673a3bb176ef8f87	0.941090843566873	k__Bacteria;p__Myxococcota;c__Polyangia;o__Polyangiales;f__Sandaracinaceae;g__uncultured;s__uncultured_delta_proteobacterium	k__Bacteria	p__Myxococcota	c__Polyangia	o__Polyangiales	f__Sandaracinaceae	g__uncultured	s__uncultured_delta_proteobacterium
13b05dbfce5c81eee4be009cdcb288af	0.878979389484477	k__Bacteria;p__Bacteroidota;c__Bacteroidia;o__Flavobacteriales;f__Flavobacteriaceae;g__Psychroflexus;s__uncultured_organism	k__Bacteria	p__Bacteroidota	c__Bacteroidia	o__Flavobacteriales	f__Flavobacteriaceae	g__Psychroflexus	s__uncultured_organism
8235a560c7c776c1c43afd63988165fd	0.973144712189946	k__Bacteria;p__Gemmatimonadota;c__BD2-11_terrestrial_group;o__uncultured_marine_microorganism;f__;g__;s__	k__Bacteria	p__Gemmatimonadota	c__BD2-11_terrestrial_group	o__uncultured_marine_microorganism	f__	g__	s__
94117ecb91da8c1ffe7fef173541d68d	0.913261083438544	k__Bacteria;p__Verrucomicrobiota;c__Verrucomicrobiae;o__Verrucomicrobiales;f__DEV007;g__uncultured_Verrucomicrobia_bacterium;s__	k__Bacteria	p__Verrucomicrobiota	c__Verrucomicrobiae	o__Verrucomicrobiales	f__DEV007	g__uncultured_Verrucomicrobia_bacterium	s__
4a2c1ed1d0b23c8f466b3e4f7b8f612f	0.988810786489675	k__Bacteria;p__Bacteroidota;c__Bacteroidia;o__Chitinophagales;f__Saprospiraceae;g__Lewinella;s__uncultured_bacterium	k__Bacteria	p__Bacteroidota	c__Bacteroidia	o__Chitinophagales	f__Saprospiraceae	g__Lewinella	s__uncultured_bacterium
6f0d3862c9a258eb91dcf439f176ff7c	0.96327225324087	k__Bacteria;p__Proteobacteria;c__Gammaproteobacteria;o__Alteromonadales;f__Psychromonadaceae;g__Psychromonas;__	k__Bacteria	p__Proteobacteria	c__Gammaproteobacteria	o__Alteromonadales	f__Psychromonadaceae	g__Psychromonas	__
4b13611ba25c6fd8e0464a4cb1dfd754	0.976229717833613	k__Bacteria;p__Proteobacteria;c__Alphaproteobacteria;o__Rhodobacterales;f__Rhodobacteraceae;g__Octadecabacter;s__uncultured_bacterium	k__Bacteria	p__Proteobacteria	c__Alphaproteobacteria	o__Rhodobacterales	f__Rhodobacteraceae	g__Octadecabacter	s__uncultured_bacterium
732c30c8b0840922d34971fd93dccffe	0.999787832789497	k__Bacteria;p__Proteobacteria;c__Gammaproteobacteria;o__OM182_clade;__;__;__	k__Bacteria	p__Proteobacteria	c__Gammaproteobacteria	o__OM182_clade	__	__	__
6261061d906931aeafb978f0a20954b5	0.887760090539292	k__Bacteria;p__Bacteroidota;c__Bacteroidia;o__Cytophagales;f__Cyclobacteriaceae;g__Ekhidna;s__uncultured_deep-sea_bacterium	k__Bacteria	p__Bacteroidota	c__Bacteroidia	o__Cytophagales	f__Cyclobacteriaceae	g__Ekhidna	s__uncultured_deep-sea_bacterium
fd2ae54a07bac49cad7a89288d4805be	0.999994940888356	k__Bacteria;p__Proteobacteria;c__Alphaproteobacteria;o__Sphingomonadales;f__Sphingomonadaceae;__;__	k__Bacteria	p__Proteobacteria	c__Alphaproteobacteria	o__Sphingomonadales	f__Sphingomonadaceae	__	__
8f6185a6b05548b92cc9c2606948e8a5	0.919483379705016	k__Bacteria;p__Bacteroidota;c__Bacteroidia;o__Cytophagales;f__Cyclobacteriaceae;g__uncultured;s__uncultured_bacterium	k__Bacteria	p__Bacteroidota	c__Bacteroidia	o__Cytophagales	f__Cyclobacteriaceae	g__uncultured	s__uncultured_bacterium
4e441ee3b5ed15d14f600f5dda614fb8	0.999999811373444	k__Bacteria;p__Proteobacteria;c__Alphaproteobacteria;o__Rhodobacterales;f__Rhodobacteraceae;__;__	k__Bacteria	p__Proteobacteria	c__Alphaproteobacteria	o__Rhodobacterales	f__Rhodobacteraceae	__	__
86b99a6df8b2b65df933a9fd96b5ebbb	0.801174082111999	k__Bacteria;p__Proteobacteria;c__Gammaproteobacteria;o__Cellvibrionales;__;__;__	k__Bacteria	p__Proteobacteria	c__Gammaproteobacteria	o__Cellvibrionales	__	__	__
8ec0d9c1d5a1d6a3efe5c72408d504f4	0.878056573434229	k__Bacteria;p__Proteobacteria;c__Gammaproteobacteria;o__Cellvibrionales;f__BD2-7;g__uncultured_bacterium;s__	k__Bacteria	p__Proteobacteria	c__Gammaproteobacteria	o__Cellvibrionales	f__BD2-7	g__uncultured_bacterium	s__
8ffd66f8281411c129873dbedb1a9872	0.927626962328641	k__Bacteria;p__Proteobacteria;c__Alphaproteobacteria;o__Rhodobacterales;f__Rhodobacteraceae;g__Sulfitobacter;__	k__Bacteria	p__Proteobacteria	c__Alphaproteobacteria	o__Rhodobacterales	f__Rhodobacteraceae	g__Sulfitobacter	__
e5420f82b5c157b0922e42cf5f3294f0	0.996214653199453	k__Bacteria;p__Campilobacterota;c__Campylobacteria;o__Campylobacterales;__;__;__	k__Bacteria	p__Campilobacterota	c__Campylobacteria	o__Campylobacterales	__	__	__
f352c38129197b7d6ec858af6b821449	0.820145642161511	k__Bacteria;p__Proteobacteria;c__Gammaproteobacteria;o__Thiomicrospirales;f__Thioglobaceae;g__SUP05_cluster;s__uncultured_bacterium	k__Bacteria	p__Proteobacteria	c__Gammaproteobacteria	o__Thiomicrospirales	f__Thioglobaceae	g__SUP05_cluster	s__uncultured_bacterium
f060ca43456e777d99296d63d294e1fc	0.967483016673836	k__Bacteria;p__Bacteroidota;c__Bacteroidia;o__Chitinophagales;f__Saprospiraceae;g__uncultured;__	k__Bacteria	p__Bacteroidota	c__Bacteroidia	o__Chitinophagales	f__Saprospiraceae	g__uncultured	__
5e9ee76faf52981f2b745690ecbcfb6b	0.998281668772261	k__Bacteria;p__Proteobacteria;c__Gammaproteobacteria;o__Alteromonadales;f__Colwelliaceae;g__Colwellia;__	k__Bacteria	p__Proteobacteria	c__Gammaproteobacteria	o__Alteromonadales	f__Colwelliaceae	g__Colwellia	__
53fd5a8f8c422ba444b421685a2b4943	0.913916446357202	k__Bacteria;p__Bacteroidota;c__Bacteroidia;o__Flavobacteriales;f__Flavobacteriaceae;g__Actibacter;__	k__Bacteria	p__Bacteroidota	c__Bacteroidia	o__Flavobacteriales	f__Flavobacteriaceae	g__Actibacter	__
846e51bfa6c482760fa816742a92fdb4	0.802811877239567	k__Bacteria;p__Patescibacteria;c__Saccharimonadia;o__Saccharimonadales;f__uncultured_bacterium;g__;s__	k__Bacteria	p__Patescibacteria	c__Saccharimonadia	o__Saccharimonadales	f__uncultured_bacterium	g__	s__
777626dd5da18c57cb140b20bce0a14e	0.998539435440917	k__Bacteria;p__Bacteroidota;c__Bacteroidia;o__Chitinophagales;f__Saprospiraceae;g__uncultured;__	k__Bacteria	p__Bacteroidota	c__Bacteroidia	o__Chitinophagales	f__Saprospiraceae	g__uncultured	__
14d732b556843b39c9114b4fda5f8a6a	0.998324801606603	k__Bacteria;p__Bdellovibrionota;c__Bdellovibrionia;o__Bacteriovoracales;f__Bacteriovoracaceae;g__Peredibacter;s__uncultured_Peredibacter_sp.	k__Bacteria	p__Bdellovibrionota	c__Bdellovibrionia	o__Bacteriovoracales	f__Bacteriovoracaceae	g__Peredibacter	s__uncultured_Peredibacter_sp.
c36aa849b1d4337b93f306956991d119	0.815922406798318	k__Bacteria;p__Proteobacteria;c__Gammaproteobacteria;o__Cellvibrionales;__;__;__	k__Bacteria	p__Proteobacteria	c__Gammaproteobacteria	o__Cellvibrionales	__	__	__
8f148df563317c740571c0db0e07c597	0.974157041960364	k__Bacteria;p__Proteobacteria;c__Gammaproteobacteria;o__Steroidobacterales;f__Woeseiaceae;g__Woeseia;__	k__Bacteria	p__Proteobacteria	c__Gammaproteobacteria	o__Steroidobacterales	f__Woeseiaceae	g__Woeseia	__
feaa50b86854c663fb9779972433db00	0.950588713275511	k__Bacteria;p__Proteobacteria;c__Alphaproteobacteria;o__Rhodobacterales;f__Rhodobacteraceae;__;__	k__Bacteria	p__Proteobacteria	c__Alphaproteobacteria	o__Rhodobacterales	f__Rhodobacteraceae	__	__
fd25c1353b29978a8d03a529eeb2ba7f	0.932977499872363	k__Bacteria;p__Proteobacteria;c__Gammaproteobacteria;o__Arenicellales;f__Arenicellaceae;g__Arenicella;s__uncultured_bacterium	k__Bacteria	p__Proteobacteria	c__Gammaproteobacteria	o__Arenicellales	f__Arenicellaceae	g__Arenicella	s__uncultured_bacterium
4eeea64881b4eb7f54da0e6a07cd1d3c	0.86821541111808	k__Bacteria;p__Proteobacteria;c__Gammaproteobacteria;o__OM182_clade;f__uncultured_gamma_proteobacterium;g__;s__	k__Bacteria	p__Proteobacteria	c__Gammaproteobacteria	o__OM182_clade	f__uncultured_gamma_proteobacterium	g__	s__
2e0f81cbe5658fae69e429477dde1973	0.999931884339565	k__Bacteria;p__Verrucomicrobiota;c__Verrucomicrobiae;o__Verrucomicrobiales;f__DEV007;__;__	k__Bacteria	p__Verrucomicrobiota	c__Verrucomicrobiae	o__Verrucomicrobiales	f__DEV007	__	__
1cb96e8adeacdfacec5fc257b6acae7b	0.984720041851903	k__Bacteria;p__Bacteroidota;c__Bacteroidia;o__Chitinophagales;f__Saprospiraceae;g__uncultured;s__uncultured_bacterium	k__Bacteria	p__Bacteroidota	c__Bacteroidia	o__Chitinophagales	f__Saprospiraceae	g__uncultured	s__uncultured_bacterium
1c86106da2cbde99ba569805788285ae	0.999995590689212	k__Bacteria;p__Proteobacteria;c__Alphaproteobacteria;o__Caulobacterales;f__Hyphomonadaceae;g__Hellea;__	k__Bacteria	p__Proteobacteria	c__Alphaproteobacteria	o__Caulobacterales	f__Hyphomonadaceae	g__Hellea	__
76f6816d86238963399d8b287efe7bcf	0.846378299953085	k__Bacteria;p__Verrucomicrobiota;c__Verrucomicrobiae;o__Verrucomicrobiales;f__Rubritaleaceae;g__Rubritalea;__	k__Bacteria	p__Verrucomicrobiota	c__Verrucomicrobiae	o__Verrucomicrobiales	f__Rubritaleaceae	g__Rubritalea	__
93c711e514bd80d3d8da9792f4a5b49e	0.879424519463195	k__Bacteria;p__Proteobacteria;c__Gammaproteobacteria;o__Alteromonadales;f__Alteromonadaceae;g__Paraglaciecola;s__uncultured_bacterium	k__Bacteria	p__Proteobacteria	c__Gammaproteobacteria	o__Alteromonadales	f__Alteromonadaceae	g__Paraglaciecola	s__uncultured_bacterium
42c264bffad29fa1d72e6c4c829e06b1	0.855289921173971	k__Bacteria;p__Proteobacteria;c__Gammaproteobacteria;o__KI89A_clade;f__uncultured_deep-sea_bacterium;g__;s__	k__Bacteria	p__Proteobacteria	c__Gammaproteobacteria	o__KI89A_clade	f__uncultured_deep-sea_bacterium	g__	s__
a5821b853fca8c1bf8adc7bc6be97ba5	0.812380838736172	k__Bacteria;p__Bacteroidota;c__Bacteroidia;o__Chitinophagales;f__uncultured;g__uncultured_Bacteroidetes_bacterium;s__	k__Bacteria	p__Bacteroidota	c__Bacteroidia	o__Chitinophagales	f__uncultured	g__uncultured_Bacteroidetes_bacterium	s__
a3d61d7c1d325da3794793e2aa714a6a	0.999791851652432	k__Bacteria;p__Verrucomicrobiota;c__Verrucomicrobiae;o__Opitutales;f__Puniceicoccaceae;g__Lentimonas;__	k__Bacteria	p__Verrucomicrobiota	c__Verrucomicrobiae	o__Opitutales	f__Puniceicoccaceae	g__Lentimonas	__
e05fbf769ae4b89fd47d7d5439ca40b3	0.99969341064919	k__Bacteria;p__SAR324_clade(Marine_group_B);__;__;__;__;__	k__Bacteria	p__SAR324_clade(Marine_group_B)	__	__	__	__	__
7a274b63309f9a64c9fb787e2c8f1c81	0.999998950670606	k__Bacteria;p__Proteobacteria;c__Gammaproteobacteria;__;__;__;__	k__Bacteria	p__Proteobacteria	c__Gammaproteobacteria	__	__	__	__
9596055f2c7d2f9dad164f5f592894f4	0.827337618780059	k__Bacteria;p__Verrucomicrobiota;c__Verrucomicrobiae;o__Opitutales;f__Puniceicoccaceae;g__Coraliomargarita;s__uncultured_organism	k__Bacteria	p__Verrucomicrobiota	c__Verrucomicrobiae	o__Opitutales	f__Puniceicoccaceae	g__Coraliomargarita	s__uncultured_organism
cae480833a842ee5c509e6735a3fd08e	0.922686289600485	k__Bacteria;p__Proteobacteria;c__Alphaproteobacteria;o__Rhodobacterales;f__Rhodobacteraceae;__;__	k__Bacteria	p__Proteobacteria	c__Alphaproteobacteria	o__Rhodobacterales	f__Rhodobacteraceae	__	__
32e8ee65c5c1c55d473ffe70394de5c3	0.999979482536809	k__Bacteria;p__Proteobacteria;c__Gammaproteobacteria;o__Cellvibrionales;f__Halieaceae;__;__	k__Bacteria	p__Proteobacteria	c__Gammaproteobacteria	o__Cellvibrionales	f__Halieaceae	__	__
88274ca7a4a4b1b8c3b1ca12e363d375	0.870764390500134	k__Bacteria;p__Campilobacterota;c__Campylobacteria;o__Campylobacterales;f__Arcobacteraceae;g__uncultured;s__uncultured_prokaryote	k__Bacteria	p__Campilobacterota	c__Campylobacteria	o__Campylobacterales	f__Arcobacteraceae	g__uncultured	s__uncultured_prokaryote
3bdd39bcdbb5bc03a61f65e3d57721a7	0.981578124878637	k__Bacteria;p__Bacteroidota;c__Rhodothermia;o__Balneolales;f__Balneolaceae;g__Balneola;__	k__Bacteria	p__Bacteroidota	c__Rhodothermia	o__Balneolales	f__Balneolaceae	g__Balneola	__
10346b7f1631e20a8c4d29ce11c3b596	0.885292503922049	k__Bacteria;p__Proteobacteria;c__Alphaproteobacteria;o__Kordiimonadales;f__Kordiimonadaceae;g__Kordiimonas;s__uncultured_bacterium	k__Bacteria	p__Proteobacteria	c__Alphaproteobacteria	o__Kordiimonadales	f__Kordiimonadaceae	g__Kordiimonas	s__uncultured_bacterium
2746a91464ad8b41d18e0a6d821c2986	0.999946277292573	k__Bacteria;p__Desulfobacterota;c__Desulfobacteria;o__Desulfobacterales;f__Desulfosarcinaceae;g__Desulfosarcina;__	k__Bacteria	p__Desulfobacterota	c__Desulfobacteria	o__Desulfobacterales	f__Desulfosarcinaceae	g__Desulfosarcina	__
d1cc957ccc07228de23a162b2a99d782	0.813069969930587	k__Bacteria;p__Bacteroidota;c__Bacteroidia;o__Flavobacteriales;f__Flavobacteriaceae;g__Winogradskyella;__	k__Bacteria	p__Bacteroidota	c__Bacteroidia	o__Flavobacteriales	f__Flavobacteriaceae	g__Winogradskyella	__
8740819acb41fada3514eb5b4db43b81	0.999750287098203	k__Bacteria;p__Proteobacteria;c__Alphaproteobacteria;o__Rickettsiales;f__Rickettsiaceae;g__Candidatus_Megaira;__	k__Bacteria	p__Proteobacteria	c__Alphaproteobacteria	o__Rickettsiales	f__Rickettsiaceae	g__Candidatus_Megaira	__
fe175bfe4ba35d4a16098c2e4aeb15ac	0.999961392090434	k__Bacteria;p__Bacteroidota;c__Bacteroidia;o__Flavobacteriales;f__Flavobacteriaceae;__;__	k__Bacteria	p__Bacteroidota	c__Bacteroidia	o__Flavobacteriales	f__Flavobacteriaceae	__	__
69347074bf0d2678ffb3fb12ecd2315b	0.939894259848061	k__Bacteria;p__Bacteroidota;c__Bacteroidia;o__Chitinophagales;f__Saprospiraceae;g__Lewinella;s__uncultured_bacterium	k__Bacteria	p__Bacteroidota	c__Bacteroidia	o__Chitinophagales	f__Saprospiraceae	g__Lewinella	s__uncultured_bacterium
699b86c11b790051857d2ef2d610799b	0.865005712261632	k__Bacteria;p__Bacteroidota;c__Bacteroidia;o__Cytophagales;f__Cyclobacteriaceae;g__Ekhidna;__	k__Bacteria	p__Bacteroidota	c__Bacteroidia	o__Cytophagales	f__Cyclobacteriaceae	g__Ekhidna	__
10d62d5571b56518795055dfe5305ccd	0.99999994619219	k__Bacteria;__;__;__;__;__;__	k__Bacteria	__	__	__	__	__	__
8799ffddbcbe1175dae7efb02fa0798b	0.922364075741529	k__Bacteria;p__Bacteroidota;c__Bacteroidia;o__Flavobacteriales;f__Flavobacteriaceae;g__Psychroserpens;__	k__Bacteria	p__Bacteroidota	c__Bacteroidia	o__Flavobacteriales	f__Flavobacteriaceae	g__Psychroserpens	__
0c8226ada53d9ce7fa14e001b6f049a4	0.965586244815345	k__Bacteria;p__Bacteroidota;c__Bacteroidia;o__Flavobacteriales;f__Cryomorphaceae;__;__	k__Bacteria	p__Bacteroidota	c__Bacteroidia	o__Flavobacteriales	f__Cryomorphaceae	__	__
d596709c325a1ad911fefa1227a7f431	0.94960500237768	k__Bacteria;p__Verrucomicrobiota;c__Verrucomicrobiae;o__Verrucomicrobiales;f__DEV007;g__uncultured_bacterium;s__	k__Bacteria	p__Verrucomicrobiota	c__Verrucomicrobiae	o__Verrucomicrobiales	f__DEV007	g__uncultured_bacterium	s__
1b41ffca4a99ca7d46124b82a95d5b0f	0.99999974052291	k__Bacteria;p__Proteobacteria;c__Alphaproteobacteria;o__Rhodospirillales;f__Magnetospiraceae;g__Magnetospira;__	k__Bacteria	p__Proteobacteria	c__Alphaproteobacteria	o__Rhodospirillales	f__Magnetospiraceae	g__Magnetospira	__
f52eb25df2c18174f4b65b0fcdd0a142	0.830793571727088	k__Bacteria;p__Proteobacteria;c__Gammaproteobacteria;o__UBA4486;f__uncultured_bacterium;g__;s__	k__Bacteria	p__Proteobacteria	c__Gammaproteobacteria	o__UBA4486	f__uncultured_bacterium	g__	s__
d2871df1b907c4fe31bd15e64d1834cb	0.99998935636347	k__Bacteria;p__Proteobacteria;c__Gammaproteobacteria;o__Cellvibrionales;f__Halieaceae;__;__	k__Bacteria	p__Proteobacteria	c__Gammaproteobacteria	o__Cellvibrionales	f__Halieaceae	__	__
fad974ad6c7a7e1633f91374b2a06118	0.83598193625451	k__Bacteria;p__Proteobacteria;c__Gammaproteobacteria;o__OM182_clade;f__uncultured_marine_microorganism;g__;s__	k__Bacteria	p__Proteobacteria	c__Gammaproteobacteria	o__OM182_clade	f__uncultured_marine_microorganism	g__	s__
979c0cb06693e70c46a4dddb71a1949c	0.999994459540932	k__Bacteria;p__Proteobacteria;c__Alphaproteobacteria;o__Rhodobacterales;f__Rhodobacteraceae;__;__	k__Bacteria	p__Proteobacteria	c__Alphaproteobacteria	o__Rhodobacterales	f__Rhodobacteraceae	__	__
4492bbc295a25e384929024c483f71cd	0.866174982611269	k__Bacteria;p__Bacteroidota;c__Bacteroidia;o__Chitinophagales;f__Saprospiraceae;g__uncultured;__	k__Bacteria	p__Bacteroidota	c__Bacteroidia	o__Chitinophagales	f__Saprospiraceae	g__uncultured	__
494c714dace1d365f70d0a5a39a634a9	0.999999731183692	k__Bacteria;p__Bacteroidota;c__Bacteroidia;o__Flavobacteriales;f__Flavobacteriaceae;__;__	k__Bacteria	p__Bacteroidota	c__Bacteroidia	o__Flavobacteriales	f__Flavobacteriaceae	__	__
cb112f010d6c622dc8b68ea452df6a3c	0.945489375748608	k__Bacteria;p__Patescibacteria;c__Parcubacteria;o__Candidatus_Kaiserbacteria;f__uncultured_prokaryote;g__;s__	k__Bacteria	p__Patescibacteria	c__Parcubacteria	o__Candidatus_Kaiserbacteria	f__uncultured_prokaryote	g__	s__
a2bc615a220be48431e9d252893e5504	0.999999998957167	k__Bacteria;p__Verrucomicrobiota;c__Verrucomicrobiae;o__Verrucomicrobiales;f__Rubritaleaceae;g__Roseibacillus;__	k__Bacteria	p__Verrucomicrobiota	c__Verrucomicrobiae	o__Verrucomicrobiales	f__Rubritaleaceae	g__Roseibacillus	__
b5f0b1d768f1ebc756c3d1c4a364da80	0.850242327358324	k__Bacteria;p__Firmicutes;c__Bacilli;o__Bacillales;f__Bacillaceae;g__Anoxybacillus;s__Anoxybacillus_flavithermus	k__Bacteria	p__Firmicutes	c__Bacilli	o__Bacillales	f__Bacillaceae	g__Anoxybacillus	s__Anoxybacillus_flavithermus
cb45cad5ebf0aa1282fcf4dac05001ca	0.874934551847656	k__Bacteria;p__Proteobacteria;c__Gammaproteobacteria;o__Cellvibrionales;f__Halieaceae;__;__	k__Bacteria	p__Proteobacteria	c__Gammaproteobacteria	o__Cellvibrionales	f__Halieaceae	__	__
4056bfc2a2506aef6aff67edcc96b7ee	0.994209592139885	k__Bacteria;p__Bacteroidota;c__Bacteroidia;o__Flavobacteriales;f__Flavobacteriaceae;g__Jejudonia;__	k__Bacteria	p__Bacteroidota	c__Bacteroidia	o__Flavobacteriales	f__Flavobacteriaceae	g__Jejudonia	__
4fde209b6240b4df0f63b1c6d02054b5	0.890595202687128	k__Bacteria;p__Verrucomicrobiota;c__Verrucomicrobiae;o__Opitutales;f__Puniceicoccaceae;g__Coraliomargarita;__	k__Bacteria	p__Verrucomicrobiota	c__Verrucomicrobiae	o__Opitutales	f__Puniceicoccaceae	g__Coraliomargarita	__
bf8d3bebeada16cacda78935e61c4968	0.989849288037386	k__Bacteria;p__Proteobacteria;c__Gammaproteobacteria;o__Alteromonadales;f__Pseudoalteromonadaceae;g__uncultured;s__uncultured_bacterium	k__Bacteria	p__Proteobacteria	c__Gammaproteobacteria	o__Alteromonadales	f__Pseudoalteromonadaceae	g__uncultured	s__uncultured_bacterium
ae9c88cc6d9ca39a36796dea8956cd60	0.999964058804372	k__Bacteria;p__Bdellovibrionota;c__Oligoflexia;o__Oligoflexales;__;__;__	k__Bacteria	p__Bdellovibrionota	c__Oligoflexia	o__Oligoflexales	__	__	__
2ac5f7b94f665eabda8213beb6f0d3bd	0.999999513959439	k__Bacteria;p__Proteobacteria;c__Alphaproteobacteria;o__Sphingomonadales;f__Sphingomonadaceae;__;__	k__Bacteria	p__Proteobacteria	c__Alphaproteobacteria	o__Sphingomonadales	f__Sphingomonadaceae	__	__
4fc91241a068082d2260a3dd88481fdc	0.806089003148746	k__Bacteria;p__Acidobacteriota;c__Holophagae;o__Acanthopleuribacterales;f__Acanthopleuribacteraceae;g__Acanthopleuribacter;s__uncultured_bacterium	k__Bacteria	p__Acidobacteriota	c__Holophagae	o__Acanthopleuribacterales	f__Acanthopleuribacteraceae	g__Acanthopleuribacter	s__uncultured_bacterium
257e38780da57530b9ec377f7a475efd	0.955298577092363	k__Bacteria;p__Proteobacteria;c__Gammaproteobacteria;o__Cellvibrionales;f__BD2-7;g__uncultured_bacterium;s__	k__Bacteria	p__Proteobacteria	c__Gammaproteobacteria	o__Cellvibrionales	f__BD2-7	g__uncultured_bacterium	s__
83cdb77aefc632603dc34f8a40d2ef00	0.957764299378145	k__Bacteria;p__Proteobacteria;c__Gammaproteobacteria;o__Cellvibrionales;f__Spongiibacteraceae;__;__	k__Bacteria	p__Proteobacteria	c__Gammaproteobacteria	o__Cellvibrionales	f__Spongiibacteraceae	__	__
40f98bab52d7d7858451f0aabe87f23c	0.999794946918693	k__Bacteria;p__Proteobacteria;c__Gammaproteobacteria;__;__;__;__	k__Bacteria	p__Proteobacteria	c__Gammaproteobacteria	__	__	__	__
24fd1b26ed11c85b6a41cf9ccc7583c6	0.999808005663977	k__Bacteria;p__Proteobacteria;c__Gammaproteobacteria;o__Cellvibrionales;f__Halieaceae;__;__	k__Bacteria	p__Proteobacteria	c__Gammaproteobacteria	o__Cellvibrionales	f__Halieaceae	__	__
872fe879f44763f72b14f6a1ea33f9f2	0.9759749320083	k__Bacteria;p__Proteobacteria;c__Gammaproteobacteria;o__Alteromonadales;f__Pseudoalteromonadaceae;g__uncultured;__	k__Bacteria	p__Proteobacteria	c__Gammaproteobacteria	o__Alteromonadales	f__Pseudoalteromonadaceae	g__uncultured	__
b6bd3c9c8eca771dc5707797cbb47bf3	0.803349726688808	k__Bacteria;p__Bdellovibrionota;c__Bdellovibrionia;o__Bacteriovoracales;f__Bacteriovoracaceae;g__uncultured;__	k__Bacteria	p__Bdellovibrionota	c__Bdellovibrionia	o__Bacteriovoracales	f__Bacteriovoracaceae	g__uncultured	__
1e5faca39c2263f60b6eda61eb3a0ac5	0.987727207370587	k__Bacteria;p__Proteobacteria;c__Gammaproteobacteria;o__Alteromonadales;f__Alteromonadaceae;g__Glaciecola;__	k__Bacteria	p__Proteobacteria	c__Gammaproteobacteria	o__Alteromonadales	f__Alteromonadaceae	g__Glaciecola	__
b74009ee162d508bac3435a12b73b0cd	0.999984593707612	k__Bacteria;p__Bacteroidota;c__Bacteroidia;o__Flavobacteriales;f__Flavobacteriaceae;g__Kordia;__	k__Bacteria	p__Bacteroidota	c__Bacteroidia	o__Flavobacteriales	f__Flavobacteriaceae	g__Kordia	__
4bf45ae2caaf30533bad6a28fd14e1d7	0.999829358835023	k__Bacteria;p__NB1-j;__;__;__;__;__	k__Bacteria	p__NB1-j	__	__	__	__	__
ddcba6b1430a117c53d0e659616d36f0	0.884915110250942	k__Bacteria;p__Myxococcota;c__Polyangia;o__Nannocystales;f__Nannocystaceae;g__uncultured;s__uncultured_delta_proteobacterium	k__Bacteria	p__Myxococcota	c__Polyangia	o__Nannocystales	f__Nannocystaceae	g__uncultured	s__uncultured_delta_proteobacterium
e61452a97b27a245319364f8bc3ba142	0.966613479480467	k__Bacteria;p__Bacteroidota;c__Bacteroidia;o__Chitinophagales;f__uncultured;g__uncultured_Bacteroidetes_bacterium;s__	k__Bacteria	p__Bacteroidota	c__Bacteroidia	o__Chitinophagales	f__uncultured	g__uncultured_Bacteroidetes_bacterium	s__
81be1fd8876813a72d65e35bed7730d9	0.999999999284286	k__Bacteria;p__Proteobacteria;c__Gammaproteobacteria;__;__;__;__	k__Bacteria	p__Proteobacteria	c__Gammaproteobacteria	__	__	__	__
c4330fa093c8576d73b7abfc91ef6c36	0.993786725796889	k__Bacteria;p__Proteobacteria;c__Alphaproteobacteria;o__Kiloniellales;f__Kiloniellaceae;g__uncultured;__	k__Bacteria	p__Proteobacteria	c__Alphaproteobacteria	o__Kiloniellales	f__Kiloniellaceae	g__uncultured	__
28620a65f3c692046a73467869e4f7b2	0.999997240926815	k__Bacteria;p__Planctomycetota;c__Phycisphaerae;o__Phycisphaerales;f__Phycisphaeraceae;g__SM1A02;s__uncultured_Algisphaera_sp.	k__Bacteria	p__Planctomycetota	c__Phycisphaerae	o__Phycisphaerales	f__Phycisphaeraceae	g__SM1A02	s__uncultured_Algisphaera_sp.
6601ee5d3185950366efba1013fbb202	0.859374223070795	k__Bacteria;p__Verrucomicrobiota;c__Kiritimatiellae;o__Kiritimatiellales;f__Kiritimatiellaceae;g__R76-B128;s__uncultured_bacterium	k__Bacteria	p__Verrucomicrobiota	c__Kiritimatiellae	o__Kiritimatiellales	f__Kiritimatiellaceae	g__R76-B128	s__uncultured_bacterium
941fdc63362625e68e0f463195861b7f	0.995544127593904	k__Bacteria;p__Desulfobacterota;c__Desulfobulbia;o__Desulfobulbales;f__Desulfocapsaceae;g__uncultured;__	k__Bacteria	p__Desulfobacterota	c__Desulfobulbia	o__Desulfobulbales	f__Desulfocapsaceae	g__uncultured	__
69428bb02b587c59d639e1acde6dcd43	0.998846074101703	k__Bacteria;p__Proteobacteria;c__Gammaproteobacteria;__;__;__;__	k__Bacteria	p__Proteobacteria	c__Gammaproteobacteria	__	__	__	__
7faa4f6b7b9a5fc4fb228b8e6ce73b33	0.853387547906822	k__Bacteria;p__Bdellovibrionota;c__Bdellovibrionia;o__Bdellovibrionales;f__Bdellovibrionaceae;g__OM27_clade;s__uncultured_bacterium	k__Bacteria	p__Bdellovibrionota	c__Bdellovibrionia	o__Bdellovibrionales	f__Bdellovibrionaceae	g__OM27_clade	s__uncultured_bacterium
fb5bf2303ac73139ce37d2f66c697e8e	0.999984430783064	k__Bacteria;p__Acidobacteriota;c__Thermoanaerobaculia;o__Thermoanaerobaculales;f__Thermoanaerobaculaceae;g__Subgroup_10;__	k__Bacteria	p__Acidobacteriota	c__Thermoanaerobaculia	o__Thermoanaerobaculales	f__Thermoanaerobaculaceae	g__Subgroup_10	__
c550bbf34bf818b9c689030081b849aa	0.998660051927122	k__Bacteria;p__Proteobacteria;c__Gammaproteobacteria;o__Alteromonadales;f__Colwelliaceae;g__Thalassotalea;__	k__Bacteria	p__Proteobacteria	c__Gammaproteobacteria	o__Alteromonadales	f__Colwelliaceae	g__Thalassotalea	__
2d36f658ef83d090541a144ba80a7d3b	0.984063119536023	k__Bacteria;p__Proteobacteria;c__Gammaproteobacteria;o__Alteromonadales;f__Alteromonadaceae;g__Glaciecola;__	k__Bacteria	p__Proteobacteria	c__Gammaproteobacteria	o__Alteromonadales	f__Alteromonadaceae	g__Glaciecola	__
47dad53afb0131d8f2be2843e4872670	0.999584710916268	k__Bacteria;p__Proteobacteria;c__Alphaproteobacteria;o__Rickettsiales;f__Rickettsiaceae;g__uncultured;s__uncultured_bacterium	k__Bacteria	p__Proteobacteria	c__Alphaproteobacteria	o__Rickettsiales	f__Rickettsiaceae	g__uncultured	s__uncultured_bacterium
195cc22b2aa0b038a4aba3d04f5c6c4a	0.964174464874851	k__Bacteria;p__Bacteroidota;c__Bacteroidia;o__Chitinophagales;f__Saprospiraceae;g__Lewinella;s__uncultured_Sphingobacterium_sp.	k__Bacteria	p__Bacteroidota	c__Bacteroidia	o__Chitinophagales	f__Saprospiraceae	g__Lewinella	s__uncultured_Sphingobacterium_sp.
0be275e4182258627137298c45c36c8a	0.931319891861237	k__Bacteria;p__Proteobacteria;c__Gammaproteobacteria;o__Alteromonadales;f__Psychromonadaceae;g__Psychromonas;__	k__Bacteria	p__Proteobacteria	c__Gammaproteobacteria	o__Alteromonadales	f__Psychromonadaceae	g__Psychromonas	__
1cdbc8b225c13234741ee58f19b0d7fa	0.989266675862437	k__Bacteria;p__Proteobacteria;c__Gammaproteobacteria;o__KI89A_clade;f__uncultured_gamma_proteobacterium;g__;s__	k__Bacteria	p__Proteobacteria	c__Gammaproteobacteria	o__KI89A_clade	f__uncultured_gamma_proteobacterium	g__	s__
b690aac351be05b2c099e2db58e9f639	0.958128256262265	k__Bacteria;p__Proteobacteria;c__Gammaproteobacteria;o__Cellvibrionales;__;__;__	k__Bacteria	p__Proteobacteria	c__Gammaproteobacteria	o__Cellvibrionales	__	__	__
451d229c93665c61600fec45d2f533f2	0.999999953402081	k__Bacteria;p__Proteobacteria;c__Alphaproteobacteria;o__Rhodobacterales;f__Rhodobacteraceae;__;__	k__Bacteria	p__Proteobacteria	c__Alphaproteobacteria	o__Rhodobacterales	f__Rhodobacteraceae	__	__
a8d37c1112af8e40dc21c97fa25d41e5	0.909808892533549	k__Bacteria;p__Proteobacteria;c__Alphaproteobacteria;o__Kiloniellales;f__Kiloniellaceae;g__uncultured;s__uncultured_Alphaproteobacteria_bacterium	k__Bacteria	p__Proteobacteria	c__Alphaproteobacteria	o__Kiloniellales	f__Kiloniellaceae	g__uncultured	s__uncultured_Alphaproteobacteria_bacterium
a6b9eef68c67e627a9d4db9c52c41577	0.992464469364117	k__Bacteria;p__Proteobacteria;c__Gammaproteobacteria;o__Cellvibrionales;__;__;__	k__Bacteria	p__Proteobacteria	c__Gammaproteobacteria	o__Cellvibrionales	__	__	__
b34a5129f137fc40cc09c7e11c2fd1a6	0.82827949918647	k__Bacteria;p__Proteobacteria;c__Gammaproteobacteria;o__Cellvibrionales;f__Halieaceae;g__Parahaliea;s__uncultured_gamma_proteobacterium	k__Bacteria	p__Proteobacteria	c__Gammaproteobacteria	o__Cellvibrionales	f__Halieaceae	g__Parahaliea	s__uncultured_gamma_proteobacterium
ee863ef8f71c5262a3f74cd91593484c	0.959908311975465	k__Bacteria;p__Verrucomicrobiota;c__Verrucomicrobiae;o__Opitutales;f__Puniceicoccaceae;g__Lentimonas;__	k__Bacteria	p__Verrucomicrobiota	c__Verrucomicrobiae	o__Opitutales	f__Puniceicoccaceae	g__Lentimonas	__
9b29085c331ea94f45c38256fdece63f	0.999999538006337	k__Bacteria;p__Bacteroidota;c__Bacteroidia;o__Flavobacteriales;f__Flavobacteriaceae;__;__	k__Bacteria	p__Bacteroidota	c__Bacteroidia	o__Flavobacteriales	f__Flavobacteriaceae	__	__
55e46d27403cfa516bd1235fc051087e	0.999611760424622	k__Bacteria;p__Bacteroidota;c__Bacteroidia;o__Cytophagales;f__Cyclobacteriaceae;g__Fabibacter;__	k__Bacteria	p__Bacteroidota	c__Bacteroidia	o__Cytophagales	f__Cyclobacteriaceae	g__Fabibacter	__
ba69e3089fc2cf4d6daa456d90602582	0.989477744892756	k__Bacteria;p__Bacteroidota;c__Bacteroidia;o__Cytophagales;f__Cyclobacteriaceae;__;__	k__Bacteria	p__Bacteroidota	c__Bacteroidia	o__Cytophagales	f__Cyclobacteriaceae	__	__
e87dc1fe0b3afcc314fab3d03284911b	0.94885732878281	k__Bacteria;p__Actinobacteriota;c__Acidimicrobiia;o__Microtrichales;f__Microtrichaceae;g__Sva0996_marine_group;__	k__Bacteria	p__Actinobacteriota	c__Acidimicrobiia	o__Microtrichales	f__Microtrichaceae	g__Sva0996_marine_group	__
2ba25f93e532b400d442c8f228847dc2	0.815554630440218	k__Bacteria;p__Proteobacteria;c__Alphaproteobacteria;o__Rickettsiales;f__Rickettsiaceae;g__uncultured;__	k__Bacteria	p__Proteobacteria	c__Alphaproteobacteria	o__Rickettsiales	f__Rickettsiaceae	g__uncultured	__
286a556f299fda10198cd9335a79f437	0.999949763958332	k__Bacteria;p__Proteobacteria;c__Gammaproteobacteria;o__Cellvibrionales;f__Halieaceae;__;__	k__Bacteria	p__Proteobacteria	c__Gammaproteobacteria	o__Cellvibrionales	f__Halieaceae	__	__
44285897cb7b785f163183fbfd25ff9e	0.896926810904003	k__Bacteria;p__Bacteroidota;c__Bacteroidia;o__Flavobacteriales;f__Flavobacteriaceae;g__Eudoraea;__	k__Bacteria	p__Bacteroidota	c__Bacteroidia	o__Flavobacteriales	f__Flavobacteriaceae	g__Eudoraea	__
92dea3653dd3c626af0aba2cff62b8c0	0.992883341568043	k__Bacteria;p__Proteobacteria;c__Gammaproteobacteria;o__Cellvibrionales;f__Halieaceae;__;__	k__Bacteria	p__Proteobacteria	c__Gammaproteobacteria	o__Cellvibrionales	f__Halieaceae	__	__
a03bfcd49b75a46058871ff6a8016ac7	0.952691064022876	k__Bacteria;p__Acidobacteriota;c__Subgroup_22;o__uncultured_organism;f__;g__;s__	k__Bacteria	p__Acidobacteriota	c__Subgroup_22	o__uncultured_organism	f__	g__	s__
5ab2a3f990173513bd665fcf67c21074	0.982001926184551	k__Bacteria;p__Proteobacteria;c__Gammaproteobacteria;o__UBA10353_marine_group;__;__;__	k__Bacteria	p__Proteobacteria	c__Gammaproteobacteria	o__UBA10353_marine_group	__	__	__
b3cd9180b0d9d3222c0342c6ee03280d	0.990345732670074	k__Bacteria;p__Bacteroidota;c__Bacteroidia;o__Cytophagales;f__Cyclobacteriaceae;g__Fabibacter;__	k__Bacteria	p__Bacteroidota	c__Bacteroidia	o__Cytophagales	f__Cyclobacteriaceae	g__Fabibacter	__
85957915b2e47a90dac90aa7ff1784a7	0.999972011760452	k__Bacteria;p__Bacteroidota;c__Bacteroidia;o__Flavobacteriales;f__Flavobacteriaceae;g__Dokdonia;__	k__Bacteria	p__Bacteroidota	c__Bacteroidia	o__Flavobacteriales	f__Flavobacteriaceae	g__Dokdonia	__
7850011a5c39a49fb92376600969d4f9	0.82940398401506	k__Bacteria;p__Proteobacteria;c__Gammaproteobacteria;o__Nitrosococcales;f__Nitrosococcaceae;__;__	k__Bacteria	p__Proteobacteria	c__Gammaproteobacteria	o__Nitrosococcales	f__Nitrosococcaceae	__	__
ff383b28dd2dfe3d5a642ab651668dcb	0.807378598468893	k__Bacteria;p__Proteobacteria;c__Gammaproteobacteria;o__Cellvibrionales;f__BD2-7;g__uncultured_bacterium;s__	k__Bacteria	p__Proteobacteria	c__Gammaproteobacteria	o__Cellvibrionales	f__BD2-7	g__uncultured_bacterium	s__
6f749508e7998cb3a8e1ec9b0ca15361	0.990304634578135	k__Bacteria;p__Bacteroidota;c__Bacteroidia;o__Chitinophagales;f__Saprospiraceae;g__uncultured;s__uncultured_marine_bacterium	k__Bacteria	p__Bacteroidota	c__Bacteroidia	o__Chitinophagales	f__Saprospiraceae	g__uncultured	s__uncultured_marine_bacterium
3ae6b1e2d61d6f1eaa4ade8a35a0fe01	0.811826738534869	k__Bacteria;p__Proteobacteria;c__Gammaproteobacteria;o__SS1-B-07-19;__;__;__	k__Bacteria	p__Proteobacteria	c__Gammaproteobacteria	o__SS1-B-07-19	__	__	__
2cd72b78e842d6532e687f63e814429d	0.995976242697507	k__Bacteria;p__Planctomycetota;c__vadinHA49;o__uncultured_bacterium;f__;g__;s__	k__Bacteria	p__Planctomycetota	c__vadinHA49	o__uncultured_bacterium	f__	g__	s__
a87734386b1f503ce489f8c680fdb4bb	0.999995678924409	k__Bacteria;p__Proteobacteria;c__Gammaproteobacteria;o__Granulosicoccales;f__Granulosicoccaceae;g__Granulosicoccus;__	k__Bacteria	p__Proteobacteria	c__Gammaproteobacteria	o__Granulosicoccales	f__Granulosicoccaceae	g__Granulosicoccus	__
e5680fa8b6285b53b01b37801ed4cceb	0.999884034478814	k__Bacteria;p__Proteobacteria;c__Gammaproteobacteria;o__Cellvibrionales;f__Halieaceae;__;__	k__Bacteria	p__Proteobacteria	c__Gammaproteobacteria	o__Cellvibrionales	f__Halieaceae	__	__
a0f73d6ce2c873374213d5de48720842	0.839422824960288	k__Bacteria;p__Proteobacteria;c__Gammaproteobacteria;o__KI89A_clade;f__uncultured_bacterium;g__;s__	k__Bacteria	p__Proteobacteria	c__Gammaproteobacteria	o__KI89A_clade	f__uncultured_bacterium	g__	s__
84f662bc572b3d7fb6c2c6da662cf348	0.845410311660564	k__Bacteria;p__Bdellovibrionota;c__Bdellovibrionia;o__Bacteriovoracales;f__Bacteriovoracaceae;g__uncultured;__	k__Bacteria	p__Bdellovibrionota	c__Bdellovibrionia	o__Bacteriovoracales	f__Bacteriovoracaceae	g__uncultured	__
af958ee443e8e707c1430a51845f1127	0.999987512682066	k__Bacteria;p__Bacteroidota;c__Bacteroidia;o__Flavobacteriales;f__Flavobacteriaceae;g__Dokdonia;__	k__Bacteria	p__Bacteroidota	c__Bacteroidia	o__Flavobacteriales	f__Flavobacteriaceae	g__Dokdonia	__
59a40f56caf688837589e305e1eef329	0.858644538860288	k__Bacteria;p__Proteobacteria;c__Alphaproteobacteria;o__Rhodobacterales;f__Rhodobacteraceae;g__Silicimonas;s__uncultured_bacterium	k__Bacteria	p__Proteobacteria	c__Alphaproteobacteria	o__Rhodobacterales	f__Rhodobacteraceae	g__Silicimonas	s__uncultured_bacterium
afad95c7dfd1dfd4c6a2fb75a6733d2c	0.999998052060671	k__Bacteria;p__Proteobacteria;c__Gammaproteobacteria;o__Gammaproteobacteria_Incertae_Sedis;f__Unknown_Family;g__Marinicella;__	k__Bacteria	p__Proteobacteria	c__Gammaproteobacteria	o__Gammaproteobacteria_Incertae_Sedis	f__Unknown_Family	g__Marinicella	__
97b242541255df942a62151fcb4b6f08	0.999994119982756	k__Bacteria;p__Proteobacteria;c__Gammaproteobacteria;o__Oceanospirillales;f__Alcanivoracaceae1;g__Alcanivorax;__	k__Bacteria	p__Proteobacteria	c__Gammaproteobacteria	o__Oceanospirillales	f__Alcanivoracaceae1	g__Alcanivorax	__
d20d4bd5c355d805c8aca3b80ae884dd	0.979149368206315	k__Bacteria;p__Proteobacteria;c__Gammaproteobacteria;o__Arenicellales;f__Arenicellaceae;g__Arenicella;s__uncultured_bacterium	k__Bacteria	p__Proteobacteria	c__Gammaproteobacteria	o__Arenicellales	f__Arenicellaceae	g__Arenicella	s__uncultured_bacterium
a4579dc4ed7bd605a567551d3dcadf69	0.999988821212749	k__Bacteria;p__NB1-j;__;__;__;__;__	k__Bacteria	p__NB1-j	__	__	__	__	__
b9ca364aa566a65098e6280f8f847195	0.878378199668615	k__Bacteria;p__Proteobacteria;c__Gammaproteobacteria;o__Gammaproteobacteria_Incertae_Sedis;f__Unknown_Family;g__uncultured;__	k__Bacteria	p__Proteobacteria	c__Gammaproteobacteria	o__Gammaproteobacteria_Incertae_Sedis	f__Unknown_Family	g__uncultured	__
3e0fbcd35debea002efaf4555cdffb04	0.903527596142172	k__Bacteria;p__Bacteroidota;c__Bacteroidia;o__Flavobacteriales;f__Flavobacteriaceae;g__Aquibacter;__	k__Bacteria	p__Bacteroidota	c__Bacteroidia	o__Flavobacteriales	f__Flavobacteriaceae	g__Aquibacter	__
038b987c1a73c3c8b32a86fb29a999c8	0.971112310936128	k__Bacteria;p__Proteobacteria;c__Gammaproteobacteria;o__Cellvibrionales;f__Halieaceae;g__OM60(NOR5)_clade;s__uncultured_bacterium	k__Bacteria	p__Proteobacteria	c__Gammaproteobacteria	o__Cellvibrionales	f__Halieaceae	g__OM60(NOR5)_clade	s__uncultured_bacterium
3f0e6d1a6a0871e8b358217de7e324fd	0.962702763420354	k__Bacteria;p__Bacteroidota;c__Bacteroidia;o__Flavobacteriales;f__Flavobacteriaceae;g__Croceitalea;__	k__Bacteria	p__Bacteroidota	c__Bacteroidia	o__Flavobacteriales	f__Flavobacteriaceae	g__Croceitalea	__
77083c0b627ac3e15ce8751f5a27a341	0.995087663656649	k__Bacteria;p__Bacteroidota;c__Bacteroidia;o__Bacteroidales;f__Marinifilaceae;g__Marinifilum;s__uncultured_Bacteroidetes_bacterium	k__Bacteria	p__Bacteroidota	c__Bacteroidia	o__Bacteroidales	f__Marinifilaceae	g__Marinifilum	s__uncultured_Bacteroidetes_bacterium
b6e9cc24104e0c12be4f0ea012526044	0.990994189479685	k__Bacteria;p__Bacteroidota;c__Bacteroidia;o__Chitinophagales;f__Saprospiraceae;g__Lewinella;s__uncultured_Bacteroidetes_bacterium	k__Bacteria	p__Bacteroidota	c__Bacteroidia	o__Chitinophagales	f__Saprospiraceae	g__Lewinella	s__uncultured_Bacteroidetes_bacterium
6bf9fe5df6aedd2595580e442ba53e56	0.972971390837828	k__Bacteria;p__Proteobacteria;c__Gammaproteobacteria;o__KI89A_clade;__;__;__	k__Bacteria	p__Proteobacteria	c__Gammaproteobacteria	o__KI89A_clade	__	__	__
4d6a461835e12e253e17663f332250ce	0.821833961828848	k__Bacteria;p__Proteobacteria;c__Alphaproteobacteria;o__Rhodospirillales;f__Magnetospiraceae;g__uncultured;s__uncultured_Rhodospirillaceae_bacterium	k__Bacteria	p__Proteobacteria	c__Alphaproteobacteria	o__Rhodospirillales	f__Magnetospiraceae	g__uncultured	s__uncultured_Rhodospirillaceae_bacterium
51012aeb31b961a5bccbac77799d68a3	0.999990460914782	k__Bacteria;p__Bacteroidota;c__Bacteroidia;o__Flavobacteriales;f__Flavobacteriaceae;__;__	k__Bacteria	p__Bacteroidota	c__Bacteroidia	o__Flavobacteriales	f__Flavobacteriaceae	__	__
6f5da556607b5161a1d762b5c4078d8f	0.927543058971405	k__Bacteria;p__Bacteroidota;c__Bacteroidia;o__Chitinophagales;f__Saprospiraceae;g__uncultured;s__uncultured_bacterium	k__Bacteria	p__Bacteroidota	c__Bacteroidia	o__Chitinophagales	f__Saprospiraceae	g__uncultured	s__uncultured_bacterium
20a9841fff62fead89e20a2ed7580e03	0.807779094651391	k__Bacteria;p__Proteobacteria;c__Gammaproteobacteria;o__Thiotrichales;f__Thiotrichaceae;g__Thiothrix;__	k__Bacteria	p__Proteobacteria	c__Gammaproteobacteria	o__Thiotrichales	f__Thiotrichaceae	g__Thiothrix	__
045371f0fee488dadb1d6464405dc0c3	0.893834333911159	k__Bacteria;p__Bacteroidota;c__Bacteroidia;o__Flavobacteriales;f__Flavobacteriaceae;g__Aquimarina;__	k__Bacteria	p__Bacteroidota	c__Bacteroidia	o__Flavobacteriales	f__Flavobacteriaceae	g__Aquimarina	__
5479c0deee68762c16eb5f2ac1ae0514	0.954105070543942	k__Bacteria;p__Verrucomicrobiota;c__Verrucomicrobiae;o__Verrucomicrobiales;f__Rubritaleaceae;g__Roseibacillus;s__uncultured_marine_bacterium	k__Bacteria	p__Verrucomicrobiota	c__Verrucomicrobiae	o__Verrucomicrobiales	f__Rubritaleaceae	g__Roseibacillus	s__uncultured_marine_bacterium
72f5fff176a4cd806c8adb7026a2c73e	0.967555151942965	k__Bacteria;p__Proteobacteria;c__Gammaproteobacteria;o__Vibrionales;f__Vibrionaceae;g__Thaumasiovibrio;s__uncultured_bacterium	k__Bacteria	p__Proteobacteria	c__Gammaproteobacteria	o__Vibrionales	f__Vibrionaceae	g__Thaumasiovibrio	s__uncultured_bacterium
0a98b135d8e3ed1158383f0c7f81ffd4	0.935321859286558	k__Bacteria;p__Proteobacteria;c__Gammaproteobacteria;o__Cellvibrionales;f__Cellvibrionaceae;g__Candidatus_Endobugula;s__uncultured_Eionea_sp.	k__Bacteria	p__Proteobacteria	c__Gammaproteobacteria	o__Cellvibrionales	f__Cellvibrionaceae	g__Candidatus_Endobugula	s__uncultured_Eionea_sp.
08fb00728f5e86dbe3678175fe9a1341	0.999936530096522	k__Bacteria;p__Proteobacteria;c__Gammaproteobacteria;o__Cellvibrionales;f__Halieaceae;__;__	k__Bacteria	p__Proteobacteria	c__Gammaproteobacteria	o__Cellvibrionales	f__Halieaceae	__	__
210875fab894d1d83f9f3b11093d1c33	0.999999981691168	k__Bacteria;p__Proteobacteria;c__Alphaproteobacteria;o__Rhodobacterales;f__Rhodobacteraceae;__;__	k__Bacteria	p__Proteobacteria	c__Alphaproteobacteria	o__Rhodobacterales	f__Rhodobacteraceae	__	__
450aec9e82c35a42f9ce4ca70250ecd1	0.989786258523104	k__Bacteria;p__Proteobacteria;c__Gammaproteobacteria;o__OM182_clade;f__uncultured_gamma_proteobacterium;g__;s__	k__Bacteria	p__Proteobacteria	c__Gammaproteobacteria	o__OM182_clade	f__uncultured_gamma_proteobacterium	g__	s__
8887f7363c5f12b7e2677a6d2adb8ef3	0.999999998259135	k__Bacteria;p__Proteobacteria;c__Alphaproteobacteria;o__Rhodobacterales;f__Rhodobacteraceae;__;__	k__Bacteria	p__Proteobacteria	c__Alphaproteobacteria	o__Rhodobacterales	f__Rhodobacteraceae	__	__
404184e7cb904a27b0d1b55fe7fe9204	0.938401413948667	k__Bacteria;p__Proteobacteria;c__Alphaproteobacteria;o__Rhodobacterales;f__Rhodobacteraceae;g__Amylibacter;__	k__Bacteria	p__Proteobacteria	c__Alphaproteobacteria	o__Rhodobacterales	f__Rhodobacteraceae	g__Amylibacter	__
f7eb385f5e19c9adccadb8cfaa94804a	0.896259815418668	k__Bacteria;p__Actinobacteriota;c__Acidimicrobiia;o__Microtrichales;f__Microtrichaceae;g__uncultured;s__uncultured_actinobacterium	k__Bacteria	p__Actinobacteriota	c__Acidimicrobiia	o__Microtrichales	f__Microtrichaceae	g__uncultured	s__uncultured_actinobacterium
08741fb6be992de5676f5f95268bb937	0.996814735486057	k__Bacteria;p__Bacteroidota;c__Bacteroidia;o__Chitinophagales;f__Saprospiraceae;g__uncultured;s__uncultured_Sphingobacteriia_bacterium	k__Bacteria	p__Bacteroidota	c__Bacteroidia	o__Chitinophagales	f__Saprospiraceae	g__uncultured	s__uncultured_Sphingobacteriia_bacterium
696cff529707a86ef879030daa26f628	0.999929103866068	k__Bacteria;p__Proteobacteria;c__Gammaproteobacteria;__;__;__;__	k__Bacteria	p__Proteobacteria	c__Gammaproteobacteria	__	__	__	__
0d2e35db66d1bcb606410c7291b8f621	0.999984212361553	k__Bacteria;p__Proteobacteria;c__Gammaproteobacteria;__;__;__;__	k__Bacteria	p__Proteobacteria	c__Gammaproteobacteria	__	__	__	__
bd50b32d4a8caac8a34027b493068a5a	0.995180692031763	k__Bacteria;p__Myxococcota;c__Polyangia;o__Polyangiales;f__BIrii41;__;__	k__Bacteria	p__Myxococcota	c__Polyangia	o__Polyangiales	f__BIrii41	__	__
107968a295ac565a007747a7e65d52d6	0.93943692605635	k__Bacteria;p__NB1-j;c__uncultured_bacterium;o__;f__;g__;s__	k__Bacteria	p__NB1-j	c__uncultured_bacterium	o__	f__	g__	s__
57ceca6aa15758a0570dbed87b6f3360	0.956984450666415	k__Bacteria;p__Proteobacteria;c__Gammaproteobacteria;o__Nitrosococcales;f__Nitrosococcaceae;g__Cm1-21;s__uncultured_bacterium	k__Bacteria	p__Proteobacteria	c__Gammaproteobacteria	o__Nitrosococcales	f__Nitrosococcaceae	g__Cm1-21	s__uncultured_bacterium
3812c16b9a8b281e86245146e34e28a9	0.985162711887788	k__Bacteria;p__Acidobacteriota;c__Subgroup_22;o__uncultured_bacterium;f__;g__;s__	k__Bacteria	p__Acidobacteriota	c__Subgroup_22	o__uncultured_bacterium	f__	g__	s__
8f7139d2ff374bddcd43d4ba33c5e171	0.883550764510208	k__Bacteria;p__Patescibacteria;c__Parcubacteria;o__Candidatus_Kaiserbacteria;f__bacterium_SH4-10;g__;s__	k__Bacteria	p__Patescibacteria	c__Parcubacteria	o__Candidatus_Kaiserbacteria	f__bacterium_SH4-10	g__	s__
dbe7225c3a7137be924dbc4d1f27a639	0.999907807219372	k__Bacteria;p__Proteobacteria;c__Gammaproteobacteria;o__Cellvibrionales;f__Halieaceae;__;__	k__Bacteria	p__Proteobacteria	c__Gammaproteobacteria	o__Cellvibrionales	f__Halieaceae	__	__
59396255dbbceada01dacb95b6b2944d	0.996178283089368	k__Bacteria;p__Bdellovibrionota;c__Bdellovibrionia;o__Bacteriovoracales;f__Bacteriovoracaceae;g__Peredibacter;s__uncultured_Bacteriovorax_sp.	k__Bacteria	p__Bdellovibrionota	c__Bdellovibrionia	o__Bacteriovoracales	f__Bacteriovoracaceae	g__Peredibacter	s__uncultured_Bacteriovorax_sp.
041299e7a4a1d58bc5c0a1a595d3ee26	0.999280328823048	k__Bacteria;p__Bacteroidota;c__Bacteroidia;o__Chitinophagales;f__Saprospiraceae;g__Lewinella;s__uncultured_Bacteroidetes_bacterium	k__Bacteria	p__Bacteroidota	c__Bacteroidia	o__Chitinophagales	f__Saprospiraceae	g__Lewinella	s__uncultured_Bacteroidetes_bacterium
930cbe30882a0242b96dffecd9939aad	0.999997875559814	k__Bacteria;p__Proteobacteria;c__Alphaproteobacteria;o__Sphingomonadales;f__Sphingomonadaceae;__;__	k__Bacteria	p__Proteobacteria	c__Alphaproteobacteria	o__Sphingomonadales	f__Sphingomonadaceae	__	__
30b7dce45a1440feda9032647bc9fff7	0.847765287973982	k__Bacteria;p__Proteobacteria;c__Gammaproteobacteria;o__Alteromonadales;f__Alteromonadaceae;g__Paraglaciecola;__	k__Bacteria	p__Proteobacteria	c__Gammaproteobacteria	o__Alteromonadales	f__Alteromonadaceae	g__Paraglaciecola	__
3ffb064acf7241e74899885c35c3091d	0.999885707732767	k__Bacteria;p__Myxococcota;c__Myxococcia;o__Myxococcales;f__Myxococcaceae;g__P3OB-42;__	k__Bacteria	p__Myxococcota	c__Myxococcia	o__Myxococcales	f__Myxococcaceae	g__P3OB-42	__
dab6f45f68671bd691599d5d2437bf76	0.978813643592653	k__Bacteria;p__Proteobacteria;c__Gammaproteobacteria;o__Alteromonadales;f__Colwelliaceae;g__Colwellia;__	k__Bacteria	p__Proteobacteria	c__Gammaproteobacteria	o__Alteromonadales	f__Colwelliaceae	g__Colwellia	__
3bd3d9f45b398f561d88246b97c1d39f	0.997959948985926	k__Bacteria;p__Proteobacteria;c__Gammaproteobacteria;__;__;__;__	k__Bacteria	p__Proteobacteria	c__Gammaproteobacteria	__	__	__	__
7becf00c9e7de49ba4c96ad0e4ce3b47	0.954392733242693	k__Bacteria;p__Proteobacteria;c__Gammaproteobacteria;o__Oceanospirillales;f__Pseudohongiellaceae;g__Pseudohongiella;__	k__Bacteria	p__Proteobacteria	c__Gammaproteobacteria	o__Oceanospirillales	f__Pseudohongiellaceae	g__Pseudohongiella	__
bb46d99f46ce7ca6fce0a23e4ac103d1	0.81544428324638	k__Bacteria;p__Proteobacteria;c__Gammaproteobacteria;o__Oceanospirillales;f__Oleiphilaceae;g__Oleiphilus;s__uncultured_bacterium	k__Bacteria	p__Proteobacteria	c__Gammaproteobacteria	o__Oceanospirillales	f__Oleiphilaceae	g__Oleiphilus	s__uncultured_bacterium
82e9e4e57ec60c5b16287381a07a6ddc	0.999821750550313	k__Bacteria;p__Bacteroidota;c__Bacteroidia;o__Flavobacteriales;f__Flavobacteriaceae;g__Muricauda;__	k__Bacteria	p__Bacteroidota	c__Bacteroidia	o__Flavobacteriales	f__Flavobacteriaceae	g__Muricauda	__
46919965e92503df3c06692f8abb3ec3	0.95555614548259	k__Bacteria;p__Proteobacteria;c__Alphaproteobacteria;o__Kordiimonadales;f__Kordiimonadaceae;g__Kordiimonas;s__uncultured_bacterium	k__Bacteria	p__Proteobacteria	c__Alphaproteobacteria	o__Kordiimonadales	f__Kordiimonadaceae	g__Kordiimonas	s__uncultured_bacterium
1d44b77e64d317b8effddaf8f4c649bd	0.997511039146302	k__Bacteria;p__Proteobacteria;c__Gammaproteobacteria;o__Oceanospirillales;f__Pseudohongiellaceae;g__Pseudohongiella;__	k__Bacteria	p__Proteobacteria	c__Gammaproteobacteria	o__Oceanospirillales	f__Pseudohongiellaceae	g__Pseudohongiella	__
f37fddaad557422dcd15f1f7ec53ae4b	0.909319563566928	k__Bacteria;p__Proteobacteria;c__Gammaproteobacteria;o__Gammaproteobacteria_Incertae_Sedis;f__Unknown_Family;g__uncultured;s__uncultured_sediment_bacterium	k__Bacteria	p__Proteobacteria	c__Gammaproteobacteria	o__Gammaproteobacteria_Incertae_Sedis	f__Unknown_Family	g__uncultured	s__uncultured_sediment_bacterium
1641aad01c5dff69b92fe6330f85f683	0.999958274467169	k__Bacteria;p__Desulfobacterota;c__Desulfobulbia;o__Desulfobulbales;f__Desulfobulbaceae;g__Desulfobulbus;__	k__Bacteria	p__Desulfobacterota	c__Desulfobulbia	o__Desulfobulbales	f__Desulfobulbaceae	g__Desulfobulbus	__
9610310e3a5d6deb7300fd79e6fbcf63	0.988604876821409	k__Bacteria;p__Proteobacteria;c__Alphaproteobacteria;o__Caulobacterales;f__Hyphomonadaceae;g__Robiginitomaculum;s__uncultured_bacterium	k__Bacteria	p__Proteobacteria	c__Alphaproteobacteria	o__Caulobacterales	f__Hyphomonadaceae	g__Robiginitomaculum	s__uncultured_bacterium
43cad21bea6660e981bf971a0a0c8fa0	0.998969258204716	k__Bacteria;p__Bacteroidota;c__Bacteroidia;o__Chitinophagales;f__uncultured;g__uncultured_Bacteroidetes/Chlorobi_group_bacterium;s__	k__Bacteria	p__Bacteroidota	c__Bacteroidia	o__Chitinophagales	f__uncultured	g__uncultured_Bacteroidetes/Chlorobi_group_bacterium	s__
7a8260ee8d58a10b74efda051349ce5c	0.996696482578644	k__Bacteria;p__Planctomycetota;c__BD7-11;o__uncultured_planctomycete;f__;g__;s__	k__Bacteria	p__Planctomycetota	c__BD7-11	o__uncultured_planctomycete	f__	g__	s__
fca520c723080ea03e465c6aa26cb2bd	0.982595339746611	k__Bacteria;p__Bacteroidota;c__Bacteroidia;o__Flavobacteriales;f__Flavobacteriaceae;g__Gilvibacter;s__uncultured_Bacteroidetes_bacterium	k__Bacteria	p__Bacteroidota	c__Bacteroidia	o__Flavobacteriales	f__Flavobacteriaceae	g__Gilvibacter	s__uncultured_Bacteroidetes_bacterium
ce90fb516196162852ed9b9ef924a572	0.99999447759307	k__Bacteria;p__Proteobacteria;c__Gammaproteobacteria;o__OM182_clade;__;__;__	k__Bacteria	p__Proteobacteria	c__Gammaproteobacteria	o__OM182_clade	__	__	__
ebd62a364db9acb3a2270e7cc20cfd5d	0.999972466963894	k__Bacteria;p__Proteobacteria;c__Gammaproteobacteria;o__Cellvibrionales;f__Halieaceae;__;__	k__Bacteria	p__Proteobacteria	c__Gammaproteobacteria	o__Cellvibrionales	f__Halieaceae	__	__
488327f8ad73aa627986f9e3a9fc6d99	0.974934321935507	k__Bacteria;p__Proteobacteria;c__Gammaproteobacteria;o__Thiomicrospirales;f__Thiomicrospiraceae;g__endosymbionts;s__uncultured_bacterium	k__Bacteria	p__Proteobacteria	c__Gammaproteobacteria	o__Thiomicrospirales	f__Thiomicrospiraceae	g__endosymbionts	s__uncultured_bacterium
8ea4cf02d014bc22155e32a1f80ca974	0.999889304623026	k__Bacteria;p__Proteobacteria;c__Gammaproteobacteria;__;__;__;__	k__Bacteria	p__Proteobacteria	c__Gammaproteobacteria	__	__	__	__
54af5a149e9c3814024eddca3acd3ba6	0.968587604685194	k__Bacteria;p__Proteobacteria;c__Alphaproteobacteria;o__Caulobacterales;f__Hyphomonadaceae;g__uncultured;__	k__Bacteria	p__Proteobacteria	c__Alphaproteobacteria	o__Caulobacterales	f__Hyphomonadaceae	g__uncultured	__
3c044b4d9aaeb279fa57b50acb6b199d	0.990479599708097	k__Bacteria;p__Proteobacteria;c__Gammaproteobacteria;o__Cellvibrionales;f__Cellvibrionaceae;g__Candidatus_Endobugula;s__uncultured_Eionea_sp.	k__Bacteria	p__Proteobacteria	c__Gammaproteobacteria	o__Cellvibrionales	f__Cellvibrionaceae	g__Candidatus_Endobugula	s__uncultured_Eionea_sp.
[truncated: 10,865 more rows]
